# Supplementary material for: GIF1 controls ear inflorescence architecture and floral development by regulating key genes in hormone biosynthesis and meristem determinacy in maize
Source: BMC Plant Biol. 2022 Mar 18;22:127. doi: 10.1186/s12870-022-03517-9 (PMC8932133; doi:10.1186/s12870-022-03517-9)
Supplement: Supplementary file 2 — Additional file 2: Supplemental Data Set 1. A list of differentially expressed genes and their expression levels. Gene expression is calculated using the FPKM (Fragments per kilobase transcriptome per million mapped) method. Fold change: average FPKM of given gene in gif1 mutant / that in wild type. The differentially expression genes (DEGs) are identified using p<10-5 and q <10-4. Rep: biological replicate. [file 12870_2022_3517_MOESM2_ESM.xlsx]

## Sheet: Sheet1
Supplemental Data Set 1. A list of differentially expressed genes and their expression levels. Gene expression is calculated using the FPKM (Fragments per kilobase transcriptome per million mapped) method. Fold change: average FPKM of given gene in gif1 mutant / that in wild type.The differentially expression genes (DEGs) are identiﬁed using p<10-5 and q <10-4. Rep: biological replicate.
gene_id	gene	locus	gif1-rep1	gif1-rep2	gif1-rep3	WT-rep1	WT-rep2	WT-rep3	gif1_mean	WT_mean	Fold change	log2(fold_change)	p_value	q_value
Zm00001d022193	ramosa3	7:172484958-172489194	0.236259	0.146094	0.281432	74.2735	73.2987	75.075	0.221262	74.2157	0.00298134	-8.38982	5e-05	8.42201e-05
Zm00001d028330	-	1:31041488-31051714	0.0199387	0	0	1.85583	2.08408	1.79646	0.00664623	1.91212	0.00347584	-8.16842	5e-05	8.42201e-05
Zm00001d048474	MADS1	9:156960597-156980213	0.280917	0.0866277	0.274051	55.0893	54.1948	53.3093	0.213865	54.1978	0.00394601	-7.98539	5e-05	8.42201e-05
Zm00001d014863	MYB-related-transcription factor 96	5:66024694-66027984	0.0826834	0.138169	0.167051	20.7902	20.1862	20.0254	0.129301	20.3339	0.00635889	-7.29701	5e-05	8.42201e-05
Zm00001d013258	Zea mays MADS31	5:7193148-7199073	0.0274406	0.0701501	0.0248239	6.08878	6.17905	6.57029	0.0408049	6.27937	0.00649825	-7.26573	5e-05	8.42201e-05
Zm00001d029722	-	1:84139122-84145156	0.139525	0.107867	0.0417206	12.5536	12.6559	12.3468	0.096371	12.5187	0.00769816	-7.02127	5e-05	8.42201e-05
Zm00001d038283	OVATE-transcription factor 26	6:153288563-153289250	1.41025	1.45436	1.11977	124.744	127.299	125.762	1.32812	125.935	0.0105461	-6.56715	5e-05	8.42201e-05
Zm00001d041791	NAC-transcription factor 84	3:138257126-138259382	1.53903	1.16662	1.36979	127.289	120.115	120.964	1.35848	122.789	0.0110635	-6.49804	5e-05	8.42201e-05
Zm00001d035266	NAC-transcription factor 119	6:18673736-18675956	6.62147	5.12062	4.85277	477.456	472.598	461.576	5.53162	470.543	0.0117558	-6.41048	5e-05	8.42201e-05
Zm00001d025055	protein phosphatase homolog11	10:101885722-101890901	0.102886	0.190639	0.274336	15.8441	16.989	14.9571	0.189287	15.9301	0.0118823	-6.39504	5e-05	8.42201e-05
Zm00001d029307	-	1:65560690-65565363	0.0969111	0.143892	0.0868693	7.21063	8.06743	7.00623	0.109224	7.4281	0.0147042	-6.08763	5e-05	8.42201e-05
Zm00001d011748	MADS-transcription factor 43	8:160706836-160710739	3.98492	4.7013	4.17014	267.088	271.177	259.646	4.28545	265.97	0.0161125	-5.95567	5e-05	8.42201e-05
Zm00001d040684	-	3:58038459-58041414	0.207566	0.231065	0.111281	9.3112	11.3503	10.7916	0.183304	10.4844	0.0174835	-5.83786	5e-05	8.42201e-05
Zm00001d038965	-	6:167867756-167868857	0.816269	1.34969	1.85929	70.9715	71.8218	79.7088	1.34175	74.1674	0.0180908	-5.7886	5e-05	8.42201e-05
Zm00001d020653	-	7:126640195-126641077	0.131759	0.244626	0.70606	19.9093	19.299	18.1384	0.360815	19.1156	0.0188754	-5.72735	5e-05	8.42201e-05
Zm00001d037918	-	6:141972441-141976417	0.27976	0.234669	0.0845665	9.87228	9.04463	10.3008	0.199665	9.73924	0.0205011	-5.60816	5e-05	8.42201e-05
Zm00001d040398	-	3:41307696-41310069	0.0386782	0.107655	0.172038	5.16117	5.1177	4.88128	0.106124	5.05338	0.0210006	-5.57343	5e-05	8.42201e-05
Zm00001d039394	gibberellin 2-oxidase13	3:3274306-3276532	1.44683	2.00917	2.7038	97.728	92.2932	95.8608	2.05327	95.294	0.0215467	-5.53639	5e-05	8.42201e-05
Zm00001d042554	-	3:171649263-171650446	0.352239	0.428002	0.639338	18.0882	20.439	23.4722	0.473193	20.6665	0.0228966	-5.44872	5e-05	8.42201e-05
Zm00001d019311	-	7:26986085-26993698	2.58151	2.14302	2.22716	100.329	98.5752	101.176	2.31723	100.027	0.023166	-5.43184	5e-05	8.42201e-05
Zm00001d044069	sparse inflorescence1	3:218287294-218289461	1.46404	1.17405	1.48463	54.6135	56.5223	54.0615	1.37424	55.0658	0.0249563	-5.32445	5e-05	8.42201e-05
Zm00001d003569	barley mlo defense gene homolog3	2:48390875-48396098	0.257077	0.20869	0.229903	9.26631	9.31963	8.29999	0.23189	8.96198	0.0258749	-5.2723	5e-05	8.42201e-05
Zm00001d033897	-	1:277823163-277827165	0.289675	0.625403	0.347008	16.8558	15.5465	14.4574	0.420695	15.6199	0.0269333	-5.21447	5e-05	8.42201e-05
Zm00001d018775	-	7:4929974-4930745	5.09164	7.0018	7.71366	231.428	232.233	270.793	6.60237	244.818	0.0269685	-5.21258	5e-05	8.42201e-05
Zm00001d028495	-	1:37166916-37168941	0.0320002	0.237845	0.228486	6.67254	4.83763	6.94398	0.16611	6.15138	0.0270037	-5.2107	5e-05	8.42201e-05
Zm00001d006450	-	2:208540483-208541896	0.596929	0.498648	1.01102	24.8187	24.6379	25.8533	0.702201	25.1033	0.0279725	-5.15985	5e-05	8.42201e-05
Zm00001d053234	-	4:221211008-221213468	0.31638	0.293756	0.321772	10.2083	11.3199	11.596	0.310636	11.0414	0.0281338	-5.15155	5e-05	8.42201e-05
Zm00001d033905	growth-regulating-factor-interacting factor1	1:278134998-278138569	43.3866	40.5767	45.1742	1528.32	1541.24	1509.15	43.0458	1526.24	0.0282038	-5.14797	5e-05	8.42201e-05
Zm00001d003555	-	2:47886592-47890119	0.441332	0.489483	0.526038	17.3814	16.1481	17.2393	0.485618	16.9229	0.0286959	-5.12301	5e-05	8.42201e-05
Zm00001d039859	metallothionein3	3:16955373-16956401	69.4623	68.4787	68.2525	2574.27	2591.7	2003.88	68.7311	2389.95	0.0287584	-5.11987	5e-05	8.42201e-05
Zm00001d029205	-	1:62293810-62296945	0.177729	0.0881392	0.458001	8.38927	8.0592	7.66581	0.241289	8.03809	0.0300182	-5.05802	5e-05	8.42201e-05
Zm00001d045024	-	9:10462720-10464984	0.25012	0.0890593	0.529123	9.2483	9.4436	8.91839	0.289434	9.20343	0.0314485	-4.99087	5e-05	8.42201e-05
Zm00001d033020	cytochrome P-450 8	1:247311908-247314314	84.3905	80.0251	85.0761	2610.33	2605.69	2698.29	83.1639	2638.1	0.0315242	-4.9874	5e-05	8.42201e-05
Zm00001d002626	-	2:17190892-17193599	0.166704	0.157762	0.0932109	4.23282	4.40731	4.25302	0.139225	4.29772	0.0323951	-4.94808	5e-05	8.42201e-05
Zm00001d017826	-	5:207860763-207865964	0.322558	0.224849	0.142044	6.38692	7.33483	7.42698	0.229817	7.04958	0.0326001	-4.93898	5e-05	8.42201e-05
Zm00001d043734	-	3:208686574-208689586	1.29369	1.59972	1.58437	44.6141	45.1529	46.5141	1.49259	45.427	0.0328569	-4.92766	5e-05	8.42201e-05
Zm00001d040693	-	3:58561842-58565202	0.704348	0.656657	0.598199	18.2049	21.2416	19.6892	0.653068	19.7119	0.0331306	-4.91569	5e-05	8.42201e-05
Zm00001d007240	-	2:225519589-225524863	0.516017	0.303982	0.278088	10.4438	11.1417	10.7817	0.366029	10.7891	0.0339258	-4.88147	5e-05	8.42201e-05
Zm00001d012584	AP2-EREBP-transcription factor 29	8:176883524-176884022	1.29842	1.20576	0.9698	33.441	33.663	34.5477	1.15799	33.8839	0.0341752	-4.87091	5e-05	8.42201e-05
Zm00001d007827	early light inducible protein1	2:240431882-240432461	6.77978	7.85698	8.55104	213.576	216.314	231.005	7.72927	220.298	0.0350855	-4.83298	5e-05	8.42201e-05
Zm00001d008222	-	8:1660930-1663039	0.685405	1.50054	1.32148	34.8381	35.0225	30.0758	1.16914	33.3121	0.0350966	-4.83253	5e-05	8.42201e-05
Zm00001d053756	SBP-domain protein2	4:240523215-240526731	1.20579	0.903678	1.03577	30.5503	28.5329	28.2254	1.04841	29.1029	0.0360242	-4.79489	5e-05	8.42201e-05
Zm00001d031441	bHLH-transcription factor 112	1:190232594-190235627	0.449177	0.307174	0.643432	12.2073	12.7287	13.7986	0.466594	12.9115	0.0361379	-4.79035	5e-05	8.42201e-05
Zm00001d034157	-	1:285303620-285312664	0.121335	0.0552472	0.275204	3.56675	4.4839	4.42006	0.150595	4.1569	0.0362277	-4.78676	5e-05	8.42201e-05
Zm00001d038996	gibberellin 2-oxidase8	6:168446325-168448293	0.587185	0.643724	0.571424	17.2174	16.3488	15.5188	0.600778	16.3616	0.0367188	-4.76734	5e-05	8.42201e-05
Zm00001d018417	-	5:220368807-220372049	0.58084	0.616945	0.296136	11.0775	12.2937	16.2998	0.497974	13.2237	0.0376577	-4.73091	5e-05	8.42201e-05
Zm00001d039685	-	3:11843727-11847491	1.01103	1.31356	1.61995	33.1103	36.2574	34.9763	1.31485	34.7813	0.0378034	-4.72534	5e-05	8.42201e-05
Zm00001d032794	-	1:238323641-238325447	0.102533	0.0951329	0.364914	4.90231	4.43355	5.44836	0.187527	4.92807	0.0380528	-4.71585	5e-05	8.42201e-05
Zm00001d028405	-	1:33744707-33745907	0.0896439	0.0829417	0.319587	3.97272	3.85544	4.7035	0.164058	4.17722	0.0392744	-4.67027	5e-05	8.42201e-05
Zm00001d022256	TCP-transcription factor 38	7:173754098-173755070	0.711585	0.376729	1.17935	18.7042	16.9418	21.2061	0.755887	18.9507	0.039887	-4.64794	5e-05	8.42201e-05
Zm00001d046210	-	9:72063249-72066048	0.291831	0.108443	0.208087	4.33851	5.35132	5.36405	0.202787	5.01796	0.0404122	-4.62906	5e-05	8.42201e-05
Zm00001d032036	-	1:210137789-210138853	4.03206	4.33253	5.76612	118.03	115.466	112.378	4.71024	115.291	0.0408552	-4.61334	5e-05	8.42201e-05
Zm00001d033654	opaque endosperm10	1:269766089-269773110	0.112313	0.0301116	0.0203437	1.17892	1.07811	1.55512	0.0542562	1.27072	0.0426972	-4.54971	5e-05	8.42201e-05
Zm00001d009668	C2C2-GATA-transcription factor 26	8:75139890-75141593	0.493335	0.913137	0.881503	17.1195	18.5151	17.6325	0.762658	17.7557	0.0429529	-4.5411	5e-05	8.42201e-05
Zm00001d007595	-	2:235879041-235887599	0.494832	0.40199	0.209074	8.68366	8.48443	8.42396	0.368632	8.53068	0.0432125	-4.53241	5e-05	8.42201e-05
Zm00001d019247	-	7:23764837-23769190	0.0405491	0.037757	0.0362553	0.819243	0.948497	0.845625	0.0381871	0.871122	0.0438367	-4.51172	5e-05	8.42201e-05
Zm00001d009484	-	8:67033317-67034715	0.246837	0.228896	0.659401	6.90616	8.32705	10.5524	0.378378	8.59521	0.044022	-4.50563	5e-05	8.42201e-05
Zm00001d050972	Aux/IAA-transcription factor 17	4:134412096-134423581	0.0489287	0.0303232	0.0291908	0.716102	0.887745	0.855375	0.0361476	0.81974	0.0440964	-4.50319	5e-05	8.42201e-05
Zm00001d043390	-	3:198588277-198589171	2.40128	2.2272	1.8146	45.6141	48.6427	48.4658	2.14769	47.5742	0.045144	-4.46932	5e-05	8.42201e-05
Zm00001d028216	indeterminate floral apex1	1:26771164-26776231	1.21531	1.89172	1.23183	31.4986	33.2355	28.9992	1.44629	31.2444	0.0462896	-4.43317	5e-05	8.42201e-05
Zm00001d032719	-	1:235997096-236002248	6.07479	6.16904	6.98947	133.403	132.393	139.709	6.4111	135.169	0.0474303	-4.39805	5e-05	8.42201e-05
Zm00001d032042	-	1:210344732-210347136	18.0442	18.1021	19.4304	380.649	388.561	400.495	18.5256	389.901	0.0475136	-4.39552	5e-05	8.42201e-05
Zm00001d020958	-	7:137739131-137740896	0.387496	0.180256	0.129628	4.55758	4.69208	5.40227	0.23246	4.88398	0.0475964	-4.393	5e-05	8.42201e-05
Zm00001d026194	-	10:140686239-140689007	1.74714	2.0638	1.35699	36.6455	36.98	34.5922	1.72265	36.0726	0.0477551	-4.3882	5e-05	8.42201e-05
Zm00001d016588	-	5:168633140-168636493	3.52369	4.28309	3.16143	74.6261	76.4371	78.0484	3.65607	76.3705	0.0478728	-4.38465	5e-05	8.42201e-05
Zm00001d037894	dehydrin1	6:141324494-141325549	0.772028	0.875877	0.537778	15.2905	16.1713	14.098	0.728561	15.1866	0.0479739	-4.38161	5e-05	8.42201e-05
Zm00001d033612	oleosin4	1:268595954-268596485	3.37083	2.08145	1.80886	51.399	50.4549	49.4042	2.42038	50.4194	0.0480049	-4.38067	5e-05	8.42201e-05
Zm00001d026175	SBP-transcription factor 21	10:140333911-140336785	7.6827	8.12166	8.90052	164.705	170.679	168.094	8.23496	167.826	0.0490684	-4.34906	5e-05	8.42201e-05
Zm00001d018802	male sterile22	7:5664063-5664543	2.51146	2.33077	4.07007	54.7684	59.0108	64.1647	2.97077	59.3146	0.050085	-4.31948	5e-05	8.42201e-05
Zm00001d028011	-	1:20291774-20293058	6.66249	5.96279	5.65163	119.392	118.747	123.143	6.0923	120.427	0.0505892	-4.30503	5e-05	8.42201e-05
Zm00001d043607	hexokinase6	3:204995529-205005583	0.338169	0.31439	0.152221	4.43372	5.933	5.45359	0.26826	5.27343	0.0508701	-4.29704	5e-05	8.42201e-05
Zm00001d048402	-	9:155629913-155633305	6.0075	7.32824	6.3165	130.235	129.262	120.158	6.55074	126.552	0.0517632	-4.27193	5e-05	8.42201e-05
Zm00001d052010	-	4:176412461-176414889	0.1577	0.438235	0.141501	4.04469	5.13666	5.03335	0.245812	4.73823	0.0518784	-4.26872	5e-05	8.42201e-05
Zm00001d030772	-	1:159066628-159067242	0.666786	1.03077	0.798694	14.5938	16.1417	15.458	0.832083	15.3978	0.0540391	-4.20985	5e-05	8.42201e-05
Zm00001d010936	-	8:134114417-134119217	0.120404	0.0318837	0.119347	1.63617	1.58174	1.80777	0.0905449	1.67523	0.0540492	-4.20958	5e-05	8.42201e-05
Zm00001d036499	-	6:90643483-90644271	1.35249	1.87179	1.50282	26.6521	32.8293	25.6021	1.5757	28.3612	0.0555583	-4.16985	5e-05	8.42201e-05
Zm00001d051626	-	4:164951604-164957221	0.293281	0.284403	0.27057	4.56631	4.73446	5.80182	0.282751	5.0342	0.056166	-4.15416	5e-05	8.42201e-05
Zm00001d018075	-	5:213815298-213816720	4.45421	3.8171	4.35173	72.5367	75.9532	74.4258	4.20768	74.3052	0.056627	-4.14237	5e-05	8.42201e-05
Zm00001d028664	-	1:42281901-42284171	0.353947	0.234232	0.271137	5.9344	4.62814	4.59878	0.286439	5.05377	0.0566783	-4.14106	5e-05	8.42201e-05
Zm00001d036506	-	6:90878265-90879517	0.93341	0.962157	1.20104	18.8055	16.4533	19.0407	1.0322	18.0998	0.0570283	-4.13218	5e-05	8.42201e-05
Zm00001d043992	bZIP transcription factor1	3:215850506-215866477	0.429263	0.575558	0.260459	7.16359	7.2372	7.70017	0.42176	7.36699	0.05725	-4.12658	5e-05	8.42201e-05
Zm00001d048693	-	4:3408212-3414247	1.20022	1.2939	0.981181	20.6581	19.272	19.7983	1.15843	19.9095	0.0581848	-4.10321	5e-05	8.42201e-05
Zm00001d029390	-	1:68592324-68597747	0.690941	0.456502	0.486678	9.2295	9.50548	9.11798	0.544707	9.28432	0.0586696	-4.09124	5e-05	8.42201e-05
Zm00001d028182	-	1:25720876-25723883	25.8626	24.4658	25.1242	433.567	414.28	433.354	25.1509	427.067	0.0588922	-4.08578	5e-05	8.42201e-05
Zm00001d023443	-	10:5649485-5650525	0.932601	0.518815	0.997921	12.314	16.5548	12.369	0.816446	13.7459	0.0593956	-4.0735	5e-05	8.42201e-05
Zm00001d025023	-	10:100055457-100060317	0.216329	0.321948	0.539476	5.75923	5.63721	6.57563	0.359251	5.99069	0.0599682	-4.05966	5e-05	8.42201e-05
Zm00001d042087	-	3:150284592-150297576	0.125471	0.522658	0.446055	6.06188	6.10957	6.00208	0.364728	6.05784	0.0602076	-4.05391	5e-05	8.42201e-05
Zm00001d033837	-	1:275418563-275424220	0.565727	0.621966	0.57729	9.83258	9.04902	9.46693	0.588327	9.44951	0.0622601	-4.00555	5e-05	8.42201e-05
Zm00001d015342	-	5:85459452-85460196	6.24278	7.00282	6.91299	105.657	103.722	108.674	6.71953	106.018	0.063381	-3.97981	5e-05	8.42201e-05
Zm00001d033910	ADP glucose pyrophosphorylase large subunit leaf1AGPL4	1:278289783-278294463	0.149362	0.121128	0.156448	1.94282	2.67235	2.0833	0.142313	2.23282	0.0637369	-3.97173	5e-05	8.42201e-05
Zm00001d006673	-	2:214011827-214022318	0.11871	0.126205	0.139439	1.84525	2.03122	2.15261	0.128118	2.00969	0.0637501	-3.97143	5e-05	8.42201e-05
Zm00001d047090	-	9:118161558-118163554	0.776607	0.525447	0.629526	9.26458	11.2909	9.47247	0.64386	10.0093	0.0643262	-3.95845	5e-05	8.42201e-05
Zm00001d020984	-	7:139074708-139076907	0.877065	1.19126	1.45791	17.6767	18.6458	18.2834	1.17541	18.202	0.0645759	-3.95286	5e-05	8.42201e-05
Zm00001d011208	-	8:142999024-143000704	11.5895	10.0683	12.6044	178.02	171.217	180.396	11.4207	176.544	0.0646904	-3.9503	5e-05	8.42201e-05
Zm00001d026156	-	10:139980858-139983545	2.57538	3.36644	3.11451	45.8762	46.4229	46.1651	3.01878	46.1547	0.0654057	-3.93444	5e-05	8.42201e-05
Zm00001d004220	-	2:92824855-92826914	0.502404	0.292849	0.639375	6.8158	7.403	7.46967	0.478209	7.22949	0.066147	-3.91818	5e-05	8.42201e-05
Zm00001d025930	MYB-related-transcription factor 113	10:133977639-133978998	3.17486	2.75214	4.01918	47.8688	48.304	53.8944	3.3154	50.0224	0.0662783	-3.91532	5e-05	8.42201e-05
Zm00001d031119	-	1:177983755-177987442	0.670064	0.504526	0.798199	10.0571	10.1487	9.39763	0.657596	9.86781	0.0666405	-3.90746	5e-05	8.42201e-05
Zm00001d039914	-	3:19237763-19238975	12.83	9.18825	8.38594	159.072	153.445	138.752	10.1347	150.423	0.0673747	-3.89165	5e-05	8.42201e-05
Zm00001d028180	low phytic acid1	1:25632514-25636718	10.1009	10.8655	9.92082	156.947	155.781	144.436	10.2957	152.388	0.0675624	-3.88764	5e-05	8.42201e-05
Zm00001d021336	-	7:149167345-149179144	1.12109	0.895864	1.32134	16.3432	16.3062	16.738	1.11276	16.4624	0.067594	-3.88696	5e-05	8.42201e-05
Zm00001d006207	-	2:201786821-201788703	0.537502	0.498675	0.261839	6.51291	5.57081	6.52399	0.432672	6.20257	0.0697569	-3.84152	5e-05	8.42201e-05
Zm00001d046823	GNAT-transcription factor 35	9:107325989-107327852	7.08221	8.78652	7.41738	109.1	109.767	113.096	7.76204	110.654	0.0701469	-3.83348	5e-05	8.42201e-05
Zm00001d010360	Aux/IAA-transcription factor 37	8:111039046-111041287	1.37318	1.1247	1.44004	18.146	18.7419	19.0498	1.31264	18.6459	0.0703983	-3.82832	5e-05	8.42201e-05
Zm00001d026088	outer cell layer2	10:138129426-138138311	0.179505	0.174996	0.0890103	2.09103	1.71755	2.41527	0.147837	2.07462	0.0712598	-3.81077	5e-05	8.42201e-05
Zm00001d037814	OVATE-transcription factor 25	6:138654838-138655693	0.303218	0.65609	0.360659	5.358	6.48579	6.46065	0.439989	6.10148	0.0721118	-3.79362	5e-05	8.42201e-05
Zm00001d021288	-	7:147970754-147972640	0.809132	0.750654	0.240037	7.74367	8.37652	8.71964	0.599941	8.27994	0.0724572	-3.78673	5e-05	8.42201e-05
Zm00001d033878	-	1:277214463-277217303	0.152489	0.386447	0.820868	4.71181	7.0553	6.99507	0.453268	6.25406	0.0724758	-3.78636	5e-05	8.42201e-05
Zm00001d053281	nicotianamine aminotransferase1	4:223892836-223896295	1.19652	1.43949	0.879942	16.6718	14.5955	16.7868	1.17198	16.018	0.0731664	-3.77267	5e-05	8.42201e-05
Zm00001d028766	-	1:45936872-45940038	0.579203	0.335893	0.845602	7.92986	7.79052	8.26332	0.5869	7.99457	0.0734123	-3.76783	5e-05	8.42201e-05
Zm00001d028413	LBD-transcription factor 3	1:34109297-34111567	0.730196	0.801582	1.18705	12.1033	13.1924	11.5862	0.906277	12.294	0.073717	-3.76186	5e-05	8.42201e-05
Zm00001d042473	-	3:168824272-168827491	2.07326	1.70106	2.60529	27.3243	30.6347	27.9488	2.12654	28.6359	0.0742613	-3.75125	5e-05	8.42201e-05
Zm00001d044629	disrupted meiotic cDNA homolog1	3:233608711-233612903	0.242686	0.187967	0.181789	3.18352	2.61137	2.43936	0.204147	2.74475	0.0743773	-3.74899	5e-05	8.42201e-05
Zm00001d045091	-	9:12253404-12254706	0.833222	0.232094	0.592751	7.46248	6.68718	7.53071	0.552689	7.22679	0.0764778	-3.70882	5e-05	8.42201e-05
Zm00001d049543	circadian clock associated1	4:34070589-34104400	2.70712	2.7912	2.80938	35.6358	36.7436	36.1636	2.76924	36.181	0.0765385	-3.70767	5e-05	8.42201e-05
Zm00001d052227	trehalose-6-phosphate phosphatase4	4:183819884-183822900	2.44985	2.56034	2.55919	34.9848	31.6076	31.8715	2.52312	32.8213	0.0768745	-3.70135	5e-05	8.42201e-05
Zm00001d009377	-	8:61078229-61079330	0.258214	1.07739	0.463845	6.9562	8.03201	8.21314	0.599815	7.73379	0.0775577	-3.68859	5e-05	8.42201e-05
Zm00001d002132	-	2:6436642-6437312	28.9947	25.6678	24.2852	337.242	346.726	325.933	26.3159	336.634	0.0781736	-3.67717	5e-05	8.42201e-05
Zm00001d040952	-	3:82337238-82340801	0.202159	0.0939441	0.181253	1.67336	2.36666	2.04933	0.159119	2.02978	0.0783922	-3.67315	5e-05	8.42201e-05
Zm00001d034091	-	1:283764414-283767039	0.709975	0.361422	0.688345	7.18719	8.45341	6.63552	0.586581	7.42537	0.0789969	-3.66206	5e-05	8.42201e-05
Zm00001d039113	tassel sheath1	6:170248012-170249485	0.656601	0.521343	0.502607	6.22013	8.57094	6.23418	0.560184	7.00842	0.0799301	-3.64512	5e-05	8.42201e-05
Zm00001d006905	-	2:219137889-219140587	1.56296	1.83767	2.05452	23.4304	22.7204	21.9044	1.81838	22.6851	0.0801575	-3.64102	5e-05	8.42201e-05
Zm00001d033065	-	1:249307863-249308649	9.4933	14.4066	14.6868	181.509	132.699	163.154	12.8623	159.12	0.080834	-3.62889	5e-05	8.42201e-05
Zm00001d049464	-	4:31325914-31327059	3.30991	4.15834	6.63864	56.837	59.2232	56.8957	4.7023	57.652	0.0815635	-3.61593	5e-05	8.42201e-05
Zm00001d049000	ZF-HD-transcription factor 1	4:12135059-12136322	32.921	30.0727	37.5847	399.794	402.518	423.455	33.5261	408.589	0.0820534	-3.60729	5e-05	8.42201e-05
Zm00001d034435	-	1:292948270-292948985	0.798675	0.591188	1.42819	9.67158	12.9207	11.5524	0.939352	11.3816	0.0825325	-3.59889	5e-05	8.42201e-05
Zm00001d042060	-	3:149256345-149257083	1.70366	1.29169	1.10428	18.5762	16.4288	14.5974	1.36655	16.5341	0.0826504	-3.59683	5e-05	8.42201e-05
Zm00001d017918	-	5:210086826-210090321	0.536623	0.217695	0.417236	3.99735	4.91236	5.15229	0.390518	4.68733	0.0833135	-3.58531	5e-05	8.42201e-05
Zm00001d042192	-	3:155540893-155542431	1.08286	0.997471	1.35081	13.5117	12.6705	14.5314	1.14371	13.5712	0.0842748	-3.56876	5e-05	8.42201e-05
Zm00001d041298	-	3:110788360-110796970	0.475899	0.225815	0.879796	6.47674	6.88543	5.37934	0.52717	6.24717	0.0843854	-3.56686	5e-05	8.42201e-05
Zm00001d051361	-	4:155965411-155966998	0.0673117	0.374324	0.299955	3.31597	2.88199	2.51417	0.247197	2.90405	0.0851215	-3.55433	5e-05	8.42201e-05
Zm00001d044015	protein phosphatase homolog8	3:216531010-216536924	7.2577	5.78876	6.71256	75.9472	74.6994	76.5641	6.58634	75.7369	0.0869634	-3.52345	5e-05	8.42201e-05
Zm00001d004358	ABI3-VP1-transcription factor 28	2:106081083-106087544	0.563349	0.326827	0.664216	5.54918	5.89742	6.40184	0.518131	5.94948	0.0870885	-3.52137	5e-05	8.42201e-05
Zm00001d023681	multiple archesporial cells1	10:15208538-15211365	0.620684	1.30798	0.961931	10.3408	10.4211	12.4245	0.963532	11.0621	0.0871021	-3.52115	5e-05	8.42201e-05
Zm00001d044654	-	3:234124709-234127542	0.110151	0.0292843	0.0850771	0.843026	0.687	1.00652	0.0748375	0.845514	0.0885112	-3.498	5e-05	8.42201e-05
Zm00001d006886	-	2:218575861-218578925	0.527661	0.683624	0.720325	7.54741	6.84841	7.30609	0.64387	7.23397	0.0890065	-3.48995	5e-05	8.42201e-05
Zm00001d052340	-	4:187401027-187402359	1.81953	2.38634	2.23827	24.5854	23.6131	23.7057	2.14805	23.968	0.0896216	-3.48001	5e-05	8.42201e-05
ENSRNA049463546	MIR159	8:10753072-10753318	15.7671	28.7538	24.9433	293.073	259.899	217.665	23.1547	256.879	0.0901385	-3.47171	5e-05	8.42201e-05
Zm00001d011660	-	8:157761147-157769182	0.0555925	0.150972	0.209987	1.29726	1.66237	1.64761	0.138851	1.53574	0.0904131	-3.46732	5e-05	8.42201e-05
Zm00001d023453	-	10:6068260-6068701	13.1404	16.7073	14.043	164.596	155.472	164.886	14.6302	161.652	0.0905043	-3.46587	5e-05	8.42201e-05
Zm00001d045839	-	9:42917484-42919506	0.0782343	0.0909964	0.194191	1.35155	1.21389	1.43371	0.121141	1.33305	0.0908751	-3.45997	5e-05	8.42201e-05
Zm00001d040695	-	3:58714534-58721522	1.27395	1.04249	0.770889	10.3744	12.601	10.7702	1.02911	11.2485	0.0914886	-3.45026	5e-05	8.42201e-05
Zm00001d002843	MYB-transcription factor 54	2:24293845-24295521	0.780966	1.115	1.06915	10.7002	11.2016	10.4641	0.988373	10.7886	0.0916127	-3.44831	5e-05	8.42201e-05
Zm00001d033314	ABI3-VP1-transcription factor 30	1:258695999-258705544	0.115089	0.149376	0.0619483	1.32115	1.07998	1.15679	0.108805	1.18597	0.0917435	-3.44625	5e-05	8.42201e-05
Zm00001d029745	-	1:85097978-85099597	0.71558	0.341465	0.314712	5.25159	4.50011	5.03663	0.457252	4.92945	0.0927592	-3.43037	5e-05	8.42201e-05
Zm00001d016590	sugars will eventually be exported transporter15b	5:168752443-168755159	4.38351	3.41652	2.6426	36.3184	39.0126	36.9966	3.48088	37.4425	0.092966	-3.42715	5e-05	8.42201e-05
Zm00001d050748	-	4:120547879-120555054	1.23735	1.43286	1.93365	16.565	17.1484	15.3642	1.53462	16.3592	0.0938078	-3.41415	5e-05	8.42201e-05
Zm00001d034519	-	1:295595607-295603239	0.351886	0.531571	0.300392	4.40385	3.52857	4.28575	0.394616	4.07272	0.0968925	-3.36747	5e-05	8.42201e-05
Zm00001d017706	-	5:204700263-204702470	0.908343	1.12211	0.868823	10.4352	8.68673	10.149	0.966424	9.75697	0.0990496	-3.33571	5e-05	8.42201e-05
Zm00001d037117	GRF-transcription factor 11	6:112965439-112967072	2.39351	3.10588	3.3624	29.6255	29.5338	29.6555	2.95393	29.6049	0.0997784	-3.32513	5e-05	8.42201e-05
Zm00001d002584	-	2:16080981-16082543	0.582972	0.451697	0.783397	6.00043	5.45334	6.44121	0.606022	5.96499	0.101596	-3.29908	5e-05	8.42201e-05
Zm00001d016008	-	5:139147654-139156020	0.614424	0.692364	0.640915	6.46748	6.20766	6.48202	0.649234	6.38572	0.10167	-3.29804	5e-05	8.42201e-05
Zm00001d029207	-	1:62408709-62418643	0.312986	0.581358	0.348897	4.05962	4.1575	4.00244	0.414414	4.07319	0.101742	-3.29701	5e-05	8.42201e-05
Zm00001d051526	-	4:161421253-161441845	1.69006	1.8137	1.28004	15.7387	16.6356	14.5862	1.5946	15.6535	0.101869	-3.29522	5e-05	8.42201e-05
Zm00001d041780	ZF-HD-transcription factor 21	3:137588463-137590201	23.2708	23.5597	25.6248	229.701	232.156	245.824	24.1518	235.894	0.102384	-3.28794	5e-05	8.42201e-05
Zm00001d007602	-	2:236056672-236062623	0.087288	0.129857	0.125013	1.22621	1.04642	1.06197	0.114053	1.11154	0.102608	-3.28478	5e-05	8.42201e-05
Zm00001d027425	agamous-like6	1:4979130-4994850	8.69295	7.87434	8.48041	80.6282	81.4489	79.399	8.34923	80.492	0.103727	-3.26913	5e-05	8.42201e-05
Zm00001d018046	-	5:212798585-212804962	0.0850369	0.149921	0.0245361	0.951347	0.704662	0.831886	0.0864981	0.829298	0.104303	-3.26115	5e-05	8.42201e-05
Zm00001d012712	gibberellin 2-oxidase10	8:179086671-179088998	3.77218	3.91131	3.27742	35.5133	35.6755	33.6284	3.65364	34.9391	0.104572	-3.25744	5e-05	8.42201e-05
Zm00001d011734	-	8:160235114-160235972	2.83822	4.19398	4.8198	37.1737	34.0335	41.4622	3.95066	37.5565	0.105192	-3.2489	5e-05	8.42201e-05
Zm00001d002262	-	2:9128244-9128913	6.77746	12.0515	10.0386	96.1859	89.6865	87.9182	9.62251	91.2635	0.105437	-3.24555	5e-05	8.42201e-05
Zm00001d006089	-	2:197838172-197852949	0.0990354	0.0328714	0.0765394	0.678058	0.65203	0.644966	0.069482	0.658351	0.105539	-3.24415	5e-05	8.42201e-05
Zm00001d002449	Zea floricaula leafy2	2:12914090-12917068	19.2585	19.679	19.8498	186.506	182.687	186.166	19.5957	185.12	0.105854	-3.23985	5e-05	8.42201e-05
Zm00001d019627	-	7:46612500-46650526	0.220414	0.223028	0.149328	1.40695	1.31738	2.85685	0.19759	1.86039	0.106209	-3.23502	5e-05	8.42201e-05
Zm00001d006028	SBP-transcription factor 23	2:195579799-195583642	7.6694	9.97282	8.23461	79.4377	80.4328	83.3819	8.62561	81.0841	0.106379	-3.23272	5e-05	8.42201e-05
Zm00001d028919	AP2-EREBP-transcription factor 26	1:51465065-51470982	0.430084	0.618176	0.700478	5.13563	5.42066	5.83378	0.582912	5.46336	0.106695	-3.22844	5e-05	8.42201e-05
Zm00001d029886	-	1:92222077-92224093	0.954715	0.609013	1.3309	8.70209	8.99038	9.34351	0.964875	9.01199	0.107066	-3.22343	5e-05	8.42201e-05
Zm00001d008098	-	8:134114417-134119217	2.48836	1.57603	2.15916	16.6621	20.8045	20.3944	2.07452	19.287	0.107561	-3.21678	5e-05	8.42201e-05
Zm00001d036425	silky1	6:87897598-87902270	0.994074	1.04226	0.61227	8.82656	7.47187	8.27472	0.882867	8.19105	0.107784	-3.21378	5e-05	8.42201e-05
Zm00001d042263	bHLH-transcription factor 175	3:157976445-157978862	2.44794	1.8889	2.36424	19.1669	21.4839	21.4359	2.23369	20.6955	0.107931	-3.21182	5e-05	8.42201e-05
Zm00001d012258	-	8:171228377-171231523	0.545515	0.520091	0.674177	6.09922	4.71804	5.25412	0.579928	5.35713	0.108253	-3.20751	5e-05	8.42201e-05
Zm00001d041678	-	3:132996818-132998307	0.208002	0.308885	0.0743149	1.87307	1.44351	2.11677	0.197067	1.81112	0.108809	-3.20012	5e-05	8.42201e-05
Zm00001d029304	-	1:65503147-65504147	2.70329	1.34972	1.11261	15.9801	14.5105	16.8233	1.72188	15.7713	0.109178	-3.19525	5e-05	8.42201e-05
Zm00001d002048	-	2:4954093-4955881	0.223698	0.498148	0.240425	2.78434	3.07665	2.89189	0.320757	2.91763	0.109938	-3.18524	5e-05	8.42201e-05
Zm00001d018660	-	7:2084865-2087283	0.455184	0.633414	0.121748	3.96952	3.14265	3.86097	0.403449	3.65771	0.110301	-3.18048	5e-05	8.42201e-05
Zm00001d046369	-	9:84816022-84829548	2.73866	3.88939	3.66177	31.1324	30.3744	30.9076	3.42994	30.8048	0.111344	-3.1669	5e-05	8.42201e-05
Zm00001d026606	-	10:148901808-148903746	0.594495	0.253138	0.326479	3.5136	3.22473	3.75699	0.39137	3.49844	0.11187	-3.16011	5e-05	8.42201e-05
Zm00001d002159	-	2:6889075-6889357	4.35001	4.04572	6.48626	42.6881	46.2731	43.7007	4.96066	44.2206	0.11218	-3.15611	5e-05	8.42201e-05
Zm00001d047110	trehalose-6-phosphate phosphatase11	9:118915806-118919998	1.05763	1.27597	1.10009	10.3723	9.34075	10.878	1.14456	10.197	0.112245	-3.15528	5e-05	8.42201e-05
Zm00001d020578	-	7:123563226-123564819	1.55031	1.65766	2.27748	15.8016	17.092	15.7114	1.82848	16.2017	0.112857	-3.14743	5e-05	8.42201e-05
Zm00001d005934	-	2:193307733-193311021	9.23937	8.58933	7.0379	75.5919	73.2857	70.8456	8.28887	73.2411	0.113172	-3.14341	5e-05	8.42201e-05
Zm00001d045427	barren stalk fastigiate1	9:21786349-21787375	10.3526	11.0794	14.2768	100.47	101.435	112.991	11.9029	104.965	0.113399	-3.14052	5e-05	8.42201e-05
Zm00001d021687	-	7:160066210-160069676	0.0881363	0.211087	0.02457	1.0341	1.15628	0.640978	0.107931	0.943785	0.11436	-3.12835	5e-05	8.42201e-05
Zm00001d002784	-	2:22584757-22586779	1.52717	1.20063	1.83585	13.9209	12.5375	13.3965	1.52122	13.285	0.114507	-3.1265	5e-05	8.42201e-05
Zm00001d037849	-	6:139653711-139656071	2.25218	1.97159	3.0526	19.5844	22.451	21.4168	2.42546	21.1507	0.114675	-3.12438	5e-05	8.42201e-05
Zm00001d013202	G2-like-transcription factor 8	5:6405098-6407194	3.74712	5.14371	4.03072	37.5946	38.9981	35.7943	4.30718	37.4624	0.114973	-3.12063	5e-05	8.42201e-05
Zm00001d051585	-	4:163362906-163370485	6.6093	2.92773	4.22802	43.6463	25.5059	50.3378	4.58835	39.83	0.115198	-3.11781	5e-05	8.42201e-05
Zm00001d010321	pyruvate, orthophosphate dikinase2	8:109459049-109469711	1.99803	1.65466	1.5844	15.0692	14.6723	15.2012	1.7457	14.9809	0.116528	-3.10125	5e-05	8.42201e-05
Zm00001d045883	-	9:45473832-45478333	0.244902	0.262074	0.262655	1.60402	2.12956	2.86444	0.256543	2.19934	0.116645	-3.0998	5e-05	8.42201e-05
Zm00001d023265	-	10:1606000-1612705	0.551501	0.568084	0.44429	4.25016	4.71273	4.39881	0.521292	4.4539	0.117042	-3.09491	5e-05	8.42201e-05
Zm00001d031127	-	1:178717019-178719023	0.35744	0.329984	0.36948	2.42045	3.70532	2.89746	0.352301	3.00774	0.117131	-3.0938	5e-05	8.42201e-05
Zm00001d021450	-	7:152444913-152447392	22.3335	26.7847	23.2173	203.792	204.849	206.408	24.1118	205.016	0.117609	-3.08793	5e-05	8.42201e-05
Zm00001d017602	GRF-transcription factor 13	5:201330992-201332190	20.07	21.7168	19.4469	169.487	164.786	183.726	20.4113	172.667	0.118212	-3.08055	5e-05	8.42201e-05
Zm00001d018369	-	5:219413421-219418916	2.4394	2.83231	2.69778	21.8058	22.0114	23.5207	2.6565	22.446	0.118351	-3.07886	5e-05	8.42201e-05
Zm00001d031463	NAC-transcription factor 114	1:191081874-191084627	15.7232	14.462	16.2685	131.911	126.257	129.944	15.4846	129.371	0.119691	-3.06261	5e-05	8.42201e-05
Zm00001d002794	WRKY-transcription factor 101	2:22815198-22820094	5.07521	5.74282	5.15595	45.1524	43.5699	44.3145	5.32466	44.3456	0.120072	-3.05803	5e-05	8.42201e-05
Zm00001d013977	-	5:26989613-26990723	2.37349	0.863901	0.681575	12.3237	10.5632	9.70697	1.30632	10.8646	0.120236	-3.05605	5e-05	8.42201e-05
Zm00001d008177	-	8:426161-442573	2.40029	2.23099	1.85331	17.8977	18.3285	17.6205	2.16153	17.9489	0.120427	-3.05377	5e-05	8.42201e-05
Zm00001d000316	NADP malic enzyme3	B73V4_ctg89:18902-24123	0.419018	0.32426	0.521352	3.83174	3.20026	3.46753	0.421543	3.49984	0.120446	-3.05354	5e-05	8.42201e-05
Zm00001d047463	-	9:130901838-130905884	1.25549	1.20227	1.33889	9.88264	11.6438	9.97528	1.26555	10.5006	0.120522	-3.05264	5e-05	8.42201e-05
Zm00001d026231	zea floricaula/leafy1	10:141561861-141564767	18.6066	16.7	16.9939	140.852	142.917	149.088	17.4335	144.286	0.120826	-3.049	5e-05	8.42201e-05
Zm00001d021140	-	7:143872079-143877237	0.97041	0.94668	0.99623	7.9352	7.53435	8.60312	0.971107	8.02422	0.121022	-3.04666	5e-05	8.42201e-05
Zm00001d054054	-	4:245624693-245630094	0.10694	0.0507722	0.144359	0.48982	1.01436	0.985608	0.100691	0.829929	0.121325	-3.04305	5e-05	8.42201e-05
Zm00001d052881	-	4:203236780-203240756	0.292478	0.387788	0.225857	2.86031	2.45927	2.11785	0.302041	2.47914	0.121833	-3.03702	5e-05	8.42201e-05
Zm00001d032343	SET domain group 103	1:223237079-223240559	0.249158	0.254836	0.145867	1.32423	1.78301	2.22445	0.21662	1.77723	0.121886	-3.03639	5e-05	8.42201e-05
Zm00001d026500	-	10:147239493-147240389	1.12962	1.51577	1.68343	12.4073	13.376	9.64295	1.44294	11.8087	0.122193	-3.03277	5e-05	8.42201e-05
Zm00001d036951	glutathione transferase19	6:107194842-107195520	1.00436	1.54952	1.63849	13.1062	11.2696	9.87665	1.39746	11.4175	0.122396	-3.03037	5e-05	8.42201e-05
Zm00001d031068	barren inflorescence2	1:175807850-175809432	4.12366	4.76213	5.46344	39.6863	37.433	39.8727	4.78308	38.9974	0.122651	-3.02737	5e-05	8.42201e-05
Zm00001d042717	AP2-EREBP-transcription factor 174	3:178106746-178109443	0.580598	1.40245	0.933145	6.11492	7.71825	9.94084	0.972065	7.92467	0.122663	-3.02723	5e-05	8.42201e-05
Zm00001d030300	-	1:120740104-120741735	1.01455	0.821865	0.668105	6.90171	6.70452	6.73838	0.834841	6.78154	0.123105	-3.02204	5e-05	8.42201e-05
Zm00001d035486	-	6:28935060-28936266	15.188	11.5101	17.0084	115.539	117.763	119.614	14.5688	117.638	0.123844	-3.0134	5e-05	8.42201e-05
Zm00001d017147	double B-box zinc finger protein6	5:187053601-187054914	57.2403	53.4189	57.7337	443.45	448.759	460.771	56.131	450.993	0.124461	-3.00624	5e-05	8.42201e-05
Zm00001d038201	Zea mays ARGOS4	6:151435975-151436305	2.8239	3.92558	2.12697	22.2631	25.3166	23.4657	2.95882	23.6818	0.124941	-3.00068	5e-05	8.42201e-05
Zm00001d003488	-	2:45756535-45758354	0.424331	0.295326	0.235984	2.45383	2.84501	2.33831	0.318547	2.54572	0.12513	-2.9985	5e-05	8.42201e-05
Zm00001d002088	-	2:5784527-5785115	7.68298	8.56438	8.39355	72.5424	62.278	61.4882	8.21364	65.4362	0.125521	-2.994	5e-05	8.42201e-05
Zm00001d020206	-	7:99712845-99714204	24.7725	22.2179	27.8983	192.213	200.374	203.034	24.9629	198.54	0.125732	-2.99157	5e-05	8.42201e-05
Zm00001d047335	-	9:126822783-126827738	2.4884	2.05731	2.08324	16.9084	18.2209	17.477	2.20965	17.5355	0.12601	-2.98839	5e-05	8.42201e-05
Zm00001d051550	WRKY-transcription factor 11	4:162305825-162310127	0.284405	0.237398	0.229215	1.96411	2.08479	1.89779	0.250339	1.98223	0.126292	-2.98517	5e-05	8.42201e-05
Zm00001d045274	-	9:17733992-17738928	0.122148	0.203853	1.2303	6.13217	0.706136	5.46193	0.518768	4.10008	0.126526	-2.98249	5e-05	8.42201e-05
Zm00001d050495	-	4:93358402-93360172	0.796054	0.511592	0.66223	5.07715	5.38984	5.08846	0.656625	5.18515	0.126636	-2.98124	5e-05	8.42201e-05
Zm00001d042196	CCAAT-DR1-transcription factor 2	3:155843174-155843714	1.20401	0.930966	1.25561	7.47901	11.701	7.52051	1.1302	8.90017	0.126986	-2.97725	5e-05	8.42201e-05
Zm00001d051328	WRKY-transcription factor 98	4:154581234-154589610	1.05779	1.41573	0.736676	7.2951	9.06935	8.68471	1.07006	8.34972	0.128155	-2.96404	5e-05	8.42201e-05
Zm00001d028931	galactinol synthase1	1:51977838-51979551	0.648485	0.810477	0.798565	6.32447	5.66958	5.59134	0.752509	5.86179	0.128375	-2.96156	5e-05	8.42201e-05
Zm00001d016743	-	5:174750160-174750613	1.20787	2.24218	0.649569	11.2183	8.8052	11.8932	1.36654	10.6389	0.128447	-2.96075	5e-05	8.42201e-05
Zm00001d045203	Aux/IAA-transcription factor 41	9:15993039-15994740	0.556858	0.375924	0.542877	4.18316	3.44818	3.8569	0.491886	3.82941	0.12845	-2.96073	5e-05	8.42201e-05
Zm00001d027240	-	1:199344-205715	2.01432	2.05171	1.65139	15.3052	15.0422	14.0546	1.9058	14.8007	0.128764	-2.9572	5e-05	8.42201e-05
Zm00001d046935	-	9:111766178-111777865	0.112546	0.176421	0.184647	1.205	1.32055	1.14731	0.157871	1.22429	0.128949	-2.95513	5e-05	8.42201e-05
Zm00001d016066	-	5:142583802-142585050	15.6265	16.788	15.6063	122.08	126.397	123.169	16.0069	123.882	0.129211	-2.9522	5e-05	8.42201e-05
Zm00001d019339	-	7:28579309-28582604	0.490786	0.489299	0.595896	4.28712	4.27483	3.61841	0.525327	4.06012	0.129387	-2.95023	5e-05	8.42201e-05
Zm00001d050317	-	4:80845141-80846473	1.0306	0.793847	0.381876	5.49953	5.33958	6.17773	0.735439	5.67228	0.129655	-2.94725	5e-05	8.42201e-05
Zm00001d013895	yabby9	5:24089488-24093556	5.3979	4.2749	5.51474	38.686	37.6184	40.2925	5.06251	38.8656	0.130257	-2.94057	5e-05	8.42201e-05
Zm00001d017385	MYB-transcription factor 89	5:194002523-194004526	11.6872	14.688	12.3167	97.791	103.168	95.4197	12.8973	98.7928	0.130549	-2.93734	5e-05	8.42201e-05
Zm00001d040959	-	3:83206342-83223323	1.19801	1.36732	1.38672	10.0306	10.5911	9.64386	1.31735	10.0885	0.130579	-2.937	5e-05	8.42201e-05
Zm00001d050277	-	4:78271435-78274987	4.92361	4.89582	5.64194	37.9433	40.0874	40.1611	5.15379	39.3973	0.130816	-2.93439	5e-05	8.42201e-05
Zm00001d033446	-	1:262975466-262977654	0.76899	2.36597	1.16153	10.9827	11.3929	10.4609	1.43216	10.9455	0.130845	-2.93407	5e-05	8.42201e-05
Zm00001d026173	-	10:140305034-140306156	4.11571	3.8277	4.79632	35.5825	30.7262	30.859	4.24658	32.3892	0.131111	-2.93114	5e-05	8.42201e-05
Zm00001d027472	-	1:6068282-6161610	0.0842563	0.156178	0.0639042	0.668745	0.741366	0.903833	0.101446	0.771315	0.131523	-2.92661	5e-05	8.42201e-05
Zm00001d024030	-	10:38227275-38228679	13.4961	17.6347	16.4402	119.121	119.014	122.684	15.857	120.273	0.131842	-2.92312	5e-05	8.42201e-05
Zm00001d007567	-	2:235018107-235019675	0.288909	0.482093	0.34537	3.39016	2.31322	2.72692	0.372124	2.8101	0.132424	-2.91677	5e-05	8.42201e-05
Zm00001d000561	-	3:84004978-84006525	0.301983	0.421074	0.354573	2.75181	2.72741	2.65118	0.35921	2.71013	0.132543	-2.91546	5e-05	8.42201e-05
Zm00001d039032	WRKY-transcription factor 117	6:168945256-168948458	0.485652	0.650851	0.624721	4.57894	5.00387	3.68186	0.587074	4.42156	0.132775	-2.91294	5e-05	8.42201e-05
Zm00001d000027	-	B73V4_ctg182:51470-61298	0.234406	0.478939	0.477795	2.72663	3.42983	2.78932	0.397047	2.98193	0.133151	-2.90886	5e-05	8.42201e-05
Zm00001d012294	liguleless related sequence1	8:172035362-172048923	0.977466	0.397151	0.789078	5.17447	5.54712	5.4969	0.721232	5.40616	0.133409	-2.90607	5e-05	8.42201e-05
Zm00001d019387	-	7:31263985-31271165	0.177131	0.138522	0.159748	1.25363	1.11176	1.19252	0.158467	1.18597	0.133618	-2.90381	5e-05	8.42201e-05
Zm00001d017597	-	5:201217981-201223628	1.71283	1.61894	1.96783	13.5266	13.0066	13.1216	1.76653	13.2183	0.133643	-2.90355	5e-05	8.42201e-05
Zm00001d042777	liguleless2	3:179387726-179396447	1.29258	1.30734	0.930629	7.73581	8.97786	9.69004	1.17685	8.80124	0.133714	-2.90278	5e-05	8.42201e-05
Zm00001d006354	-	2:205440509-205444726	0.663012	0.702374	0.718139	5.29497	5.39878	4.87163	0.694508	5.18846	0.133856	-2.90124	5e-05	8.42201e-05
Zm00001d038300	-	6:153808872-153811355	39.0583	41.4091	42.85	303.685	304.112	310.588	41.1058	306.128	0.134277	-2.89672	5e-05	8.42201e-05
Zm00001d049824	neighbor of tga1	4:46595398-46630722	2.85781	2.7799	2.59557	19.7424	21.0379	20.5091	2.74443	20.4298	0.134335	-2.8961	5e-05	8.42201e-05
Zm00001d003575	-	2:48710468-48711552	1.73567	1.22991	1.00131	9.42862	9.66715	10.3146	1.3223	9.80345	0.134881	-2.89024	5e-05	8.42201e-05
Zm00001d048289	-	9:153969000-153969939	2.89939	3.01824	2.58348	23.3621	18.7459	20.9016	2.8337	21.0032	0.134918	-2.88985	5e-05	8.42201e-05
Zm00001d019793	SBP-transcription factor 4	7:62169439-62170161	1.08704	2.02026	0.648832	11.9465	8.17457	7.66742	1.25204	9.26284	0.135168	-2.88717	5e-05	8.42201e-05
Zm00001d047710	-	9:139741145-139746793	0.281033	0.508732	0.137966	2.04633	2.59048	2.15145	0.309244	2.26275	0.136667	-2.87126	5e-05	8.42201e-05
Zm00001d046739	-	9:103948069-103949890	1.48704	1.21115	1.86713	11.907	11.5122	9.70535	1.52178	11.0415	0.137824	-2.8591	5e-05	8.42201e-05
Zm00001d020863	-	7:134962595-134965720	0.291826	0.147546	0.190544	1.47472	1.68456	1.41115	0.209972	1.52348	0.137824	-2.8591	5e-05	8.42201e-05
Zm00001d033797	-	1:274041148-274045067	1.69087	2.0052	1.72238	13.6277	12.2372	13.3957	1.80615	13.0869	0.138012	-2.85713	5e-05	8.42201e-05
Zm00001d023267	-	10:1680750-1687113	0.364526	0.328166	0.337151	2.46262	2.57689	2.38919	0.343281	2.47623	0.13863	-2.85068	5e-05	8.42201e-05
Zm00001d044608	asparagine synthetase2	3:233328409-233331483	1.58315	1.14313	1.26666	9.74249	9.74852	9.24876	1.33098	9.57992	0.138934	-2.84752	5e-05	8.42201e-05
Zm00001d026042	-	10:136799426-136804204	0.348388	0.184942	0.356686	2.28429	2.0968	2.00952	0.296672	2.1302	0.13927	-2.84405	5e-05	8.42201e-05
Zm00001d042880	regulator of chromosome condensation1	3:182654841-182662875	1.85884	1.68191	2.18917	14.0786	13.4075	13.6138	1.90998	13.7	0.139415	-2.84255	5e-05	8.42201e-05
Zm00001d029341	-	1:66635783-66637299	0.538638	0.500842	0.480186	3.15508	3.76543	3.96392	0.506555	3.62815	0.139618	-2.84044	5e-05	8.42201e-05
Zm00001d049822	teosinte glume architecture1	4:46350596-46355118	11.8146	12.6669	11.9827	84.7594	87.2184	88.6578	12.1547	86.8786	0.139904	-2.83749	5e-05	8.42201e-05
Zm00001d035082	-	6:4052636-4054293	40.648	40.9435	42.8083	291.383	287.261	310.472	41.4666	296.372	0.139914	-2.83739	5e-05	8.42201e-05
Zm00001d017380	-	5:193887163-193890043	0.458712	0.0654403	0.126873	1.04107	1.54688	2.03415	0.217008	1.5407	0.14085	-2.82777	5e-05	8.42201e-05
Zm00001d043808	-	3:210745454-210746583	0.816742	0.67107	0.648885	5.4842	4.2793	5.38209	0.712233	5.04853	0.141077	-2.82544	5e-05	8.42201e-05
Zm00001d006470	-	2:209197748-209417348	2.30421	2.70033	3.0937	19.3477	18.7032	19.3218	2.69941	19.1242	0.141152	-2.82468	5e-05	8.42201e-05
Zm00001d008700	vanishing tassel2	8:17394722-17398865	10.5223	10.6542	12.5754	81.5595	78.2962	79.2251	11.2507	79.6936	0.141174	-2.82445	5e-05	8.42201e-05
Zm00001d024471	-	10:72426671-72427733	1.06348	0.739059	0.594712	4.62874	7.80479	4.51495	0.799083	5.64949	0.141443	-2.8217	5e-05	8.42201e-05
Zm00001d024014	-	10:36972440-36982464	3.67698	4.12741	4.61035	29.9032	29.5882	28.2147	4.13824	29.2354	0.141549	-2.82063	5e-05	8.42201e-05
Zm00001d004744	MYB-transcription factor 64	2:135504532-135506004	13.4492	12.0488	13.5744	91.6659	92.661	91.5776	13.0242	91.9682	0.141616	-2.81994	5e-05	8.42201e-05
Zm00001d040991	-	3:88848425-88849686	2.71803	3.18937	2.79924	22.0519	19.8545	19.5156	2.90221	20.474	0.141751	-2.81857	5e-05	8.42201e-05
Zm00001d021900	-	7:165631366-165634363	0.654547	0.539467	0.841137	4.47073	5.08161	4.76189	0.678384	4.77141	0.142177	-2.81424	5e-05	8.42201e-05
Zm00001d018242	-	5:217267742-217269922	0.656376	0.609799	0.463527	3.9233	3.62678	4.57982	0.576567	4.0433	0.142598	-2.80997	5e-05	8.42201e-05
Zm00001d013063	argonaute5c	5:4109486-4117972	0.423334	0.669225	0.405635	3.17401	3.57251	3.71961	0.499398	3.48871	0.143147	-2.80443	5e-05	8.42201e-05
Zm00001d024546	late hypocotyl elongation protein ortholog1	10:77700137-77703390	4.75596	4.39784	5.04371	33.1875	32.9618	32.8342	4.7325	32.9945	0.143433	-2.80155	5e-05	8.42201e-05
Zm00001d034372	-	1:291107390-291111360	0.248325	0.462009	0.262174	1.74247	2.14752	2.8814	0.32417	2.25713	0.14362	-2.79967	5e-05	8.42201e-05
Zm00001d045896	-	9:46334717-46335173	1.4706	1.56131	1.1248	10.5625	7.7083	10.6645	1.38557	9.6451	0.143655	-2.79932	5e-05	8.42201e-05
Zm00001d043368	TCP-transcription factor 30	3:197856615-197857467	6.01466	6.06998	5.55693	40.0357	40.176	42.3003	5.88052	40.8374	0.143998	-2.79588	5e-05	8.42201e-05
Zm00001d042640	-	3:174982547-174991140	1.28484	1.53059	1.46432	8.80679	11.4836	9.40717	1.42658	9.89917	0.144111	-2.79475	5e-05	8.42201e-05
Zm00001d013346	GRF-transcription factor 14	5:9051467-9063110	10.0878	10.8013	10.5318	72.1256	73.5973	71.9388	10.4736	72.5539	0.144356	-2.7923	5e-05	8.42201e-05
Zm00001d015665	-	5:104213018-104220553	0.0683916	0.188366	0.116314	0.832852	0.821404	0.929997	0.124357	0.861418	0.144363	-2.79223	5e-05	8.42201e-05
Zm00001d047547	-	9:134960042-134962640	2.29428	1.84166	1.67057	12.841	14.251	13.0609	1.9355	13.3843	0.14461	-2.78976	5e-05	8.42201e-05
Zm00001d031840	ZF-HD-transcription factor 3	1:203354977-203355904	186.398	189.538	190.909	1278.96	1280.37	1335.4	188.949	1298.25	0.145541	-2.7805	5e-05	8.42201e-05
Zm00001d048613	-	4:1294081-1306354	0.178273	0.155226	0.130326	1.02024	1.142	1.0239	0.154608	1.06205	0.145575	-2.78016	5e-05	8.42201e-05
Zm00001d017782	MYB-related-transcription factor 78	5:206597152-206597443	11.2054	10.4124	14.8436	79.692	82.3699	87.5324	12.1538	83.1981	0.146083	-2.77514	5e-05	8.42201e-05
Zm00001d042445	terminal ear1	3:167821560-167825000	2.88951	2.56062	2.00405	15.7196	18.1328	17.1427	2.48473	16.9984	0.146174	-2.77424	5e-05	8.42201e-05
Zm00001d002533	-	2:14891504-14892330	2.12857	2.80187	2.86669	18.5093	18.8461	15.9433	2.59904	17.7662	0.146291	-2.77308	5e-05	8.42201e-05
Zm00001d044242	bHLH-transcription factor 25	3:222847013-222848459	1.52003	2.24146	2.21288	13.7988	12.6203	14.3794	1.99146	13.5995	0.146436	-2.77166	5e-05	8.42201e-05
Zm00001d025275	-	10:112168324-112188744	0.407287	0.188642	0.604202	2.34939	2.78376	3.02596	0.400044	2.7197	0.147091	-2.76522	5e-05	8.42201e-05
Zm00001d036897	-	6:105871022-105877198	0.187205	0.248094	0.765838	2.4598	2.78643	2.89219	0.400379	2.7128	0.147589	-2.76034	5e-05	8.42201e-05
Zm00001d003762	OVATE-transcription factor 9	2:57854201-57855561	3.08181	2.92975	1.87347	16.7389	18.1336	18.4626	2.62834	17.7784	0.147839	-2.7579	5e-05	8.42201e-05
Zm00001d040773	-	3:64817878-64818616	7.42868	7.69595	7.40279	46.4418	51.1291	54.7589	7.50914	50.7766	0.147886	-2.75744	5e-05	8.42201e-05
Zm00001d051269	MYB-transcription factor 103	4:151309706-151312076	4.77738	3.85524	3.65461	27.2448	27.3855	28.3876	4.09575	27.6726	0.148007	-2.75626	5e-05	8.42201e-05
Zm00001d022439	-	7:177710233-177713974	1.0619	1.18506	1.27467	8.52606	7.58329	7.62733	1.17387	7.91223	0.148361	-2.75281	5e-05	8.42201e-05
Zm00001d019642	-	7:47827903-47831031	0.330712	0.87723	0.473937	3.90816	3.75582	3.58901	0.560626	3.751	0.14946	-2.74216	5e-05	8.42201e-05
Zm00001d042125	-	3:152132769-152140284	0.182584	0.169452	0.367313	1.54508	1.66786	1.58853	0.239783	1.60049	0.149818	-2.73871	5e-05	8.42201e-05
Zm00001d027535	-	1:7598104-7602501	0.562565	0.844202	0.53951	4.27281	3.43	5.25695	0.648759	4.31992	0.150178	-2.73525	5e-05	8.42201e-05
Zm00001d040720	-	3:59856752-59860252	1.35763	1.83207	1.76513	11.8648	11.7251	9.26344	1.65161	10.9511	0.150817	-2.72913	5e-05	8.42201e-05
Zm00001d018261	-	5:217575059-217588003	1.93195	1.99577	2.41201	13.5246	14.0391	14.4378	2.11324	14.0005	0.15094	-2.72795	5e-05	8.42201e-05
Zm00001d053358	-	4:227482691-227483909	4.48233	3.95862	4.29433	28.7171	27.5851	27.8773	4.24509	28.0598	0.151287	-2.72464	5e-05	8.42201e-05
Zm00001d014060	-	5:31079370-31083342	1.57153	1.00153	1.39509	9.37607	8.85269	7.98273	1.32272	8.73717	0.15139	-2.72366	5e-05	8.42201e-05
Zm00001d039022	-	6:168834756-168838473	0.109715	0.329705	0.24585	1.78499	1.43052	1.29933	0.228423	1.50495	0.151781	-2.71994	5e-05	8.42201e-05
Zm00001d018352	-	5:219060175-219065523	0.116836	0.180828	0.192487	1.24911	0.937422	1.02037	0.163384	1.06897	0.152842	-2.70988	5e-05	8.42201e-05
Zm00001d006687	Homeobox-transcription factor 107	2:214450309-214451531	0.847573	0.743257	0.624533	4.92966	4.89742	4.66594	0.738454	4.83101	0.152857	-2.70974	5e-05	8.42201e-05
Zm00001d020183	-	7:98089156-98098799	0.785616	1.07946	0.773278	6.03468	5.88663	5.32992	0.87945	5.75041	0.152937	-2.70899	5e-05	8.42201e-05
Zm00001d046960	-	9:113235296-113239411	0.504359	0.859149	0.606263	3.47944	4.34786	4.99729	0.65659	4.27486	0.153593	-2.70281	5e-05	8.42201e-05
Zm00001d052392	-	4:188988473-188990386	1.1702	0.951465	0.325507	5.24322	5.43309	5.23436	0.815723	5.30356	0.153807	-2.70081	5e-05	8.42201e-05
Zm00001d012378	-	8:173232284-173232962	1.50689	2.09092	1.20727	12.9749	9.54257	8.60426	1.60169	10.3739	0.154396	-2.69529	5e-05	8.42201e-05
Zm00001d007135	-	2:223108700-223111021	0.881948	0.637503	1.05363	5.75465	5.23496	5.6639	0.857693	5.55117	0.154507	-2.69426	5e-05	8.42201e-05
Zm00001d038584	AP2-EREBP-transcription factor 42	6:160527295-160527928	24.7958	19.757	24.5161	149.886	143.264	153.562	23.023	148.904	0.154616	-2.69323	5e-05	8.42201e-05
Zm00001d031416	-	1:189440084-189443079	1.51657	1.2203	1.03536	8.28443	7.73673	8.30971	1.25741	8.11029	0.155039	-2.6893	5e-05	8.42201e-05
Zm00001d013794	-	5:20366225-20367341	2.83982	3.4996	2.71441	20.2437	18.9866	19.0343	3.01794	19.4215	0.155392	-2.68602	5e-05	8.42201e-05
Zm00001d027419	bHLH-transcription factor 140	1:4891940-4894990	1.19274	1.57054	1.17204	9.24163	7.11252	8.88087	1.31177	8.41167	0.155946	-2.68088	5e-05	8.42201e-05
Zm00001d051966	-	4:175533998-175534739	8.74711	7.70404	7.58496	47.5841	52.7849	53.5186	8.01204	51.2959	0.156193	-2.6786	5e-05	8.42201e-05
Zm00001d028750	asparagine synthetase3	1:45286330-45290076	1.69872	1.11602	1.40893	9.29919	8.35774	9.24945	1.40789	8.96879	0.156977	-2.67138	5e-05	8.42201e-05
Zm00001d034506	-	1:294925236-294925734	38.1567	47.0929	48.0573	280.274	278.164	289.731	44.4356	282.723	0.15717	-2.6696	5e-05	8.42201e-05
Zm00001d038954	-	6:167624781-167632082	3.28316	2.63443	2.68992	18.1438	18.3641	18.1828	2.86917	18.2302	0.157386	-2.66763	5e-05	8.42201e-05
Zm00001d030685	-	1:152957706-152961952	1.09801	0.765885	1.79112	19.9631	0.738606	2.51786	1.21834	7.73986	0.157411	-2.66739	5e-05	8.42201e-05
Zm00001d006382	-	2:206162735-206214491	0.221815	0.191445	0.48682	2.04253	1.90364	1.76479	0.300027	1.90365	0.157606	-2.6656	5e-05	8.42201e-05
Zm00001d015444	-	5:90487713-90498102	0.847565	1.06054	1.112	6.31115	5.94882	6.80787	1.0067	6.35595	0.158387	-2.65847	5e-05	8.42201e-05
Zm00001d000238	GRF-transcription factor 12	B73V4_ctg49:34018-35965	37.0102	38.3369	36.9686	240.313	232.887	233.581	37.4386	235.594	0.158912	-2.6537	5e-05	8.42201e-05
Zm00001d012398	-	8:173581011-173587177	1.85447	1.68671	2.73665	12.0291	13.7031	13.7661	2.09261	13.1661	0.158939	-2.65345	5e-05	8.42201e-05
Zm00001d012245	-	8:170916912-170919259	6.29226	6.66228	6.85218	40.2186	42.2234	41.8823	6.60224	41.4415	0.159315	-2.65005	5e-05	8.42201e-05
Zm00001d026941	-	4:175533332-175533983	0.266293	0.912295	0.800773	3.79196	4.26615	4.33473	0.659787	4.13095	0.159718	-2.6464	5e-05	8.42201e-05
Zm00001d042935	-	3:184486584-184487381	8.86472	8.24541	8.58246	54.1106	53.1077	51.691	8.5642	52.9698	0.161681	-2.62878	5e-05	8.42201e-05
Zm00001d021360	-	7:149842279-149844889	2.10379	2.3599	1.57481	12.9651	11.9619	12.4013	2.01284	12.4428	0.161767	-2.62801	5e-05	8.42201e-05
Zm00001d023785	-	10:20081570-20083484	2.46733	1.52645	1.58855	10.5404	11.563	12.2525	1.86078	11.452	0.162485	-2.62162	5e-05	8.42201e-05
Zm00001d003924	-	2:68550653-68555257	0.401569	0.7576	0.651198	3.41961	4.17921	3.51936	0.603456	3.70606	0.16283	-2.61857	5e-05	8.42201e-05
Zm00001d019850	-	7:69632157-69638892	8.22281	6.81813	6.9069	43.9032	44.7241	45.7092	7.31595	44.7788	0.16338	-2.6137	5e-05	8.42201e-05
Zm00001d046223	Homeobox-transcription factor 21	9:73064269-73067798	8.0927	8.21914	7.92154	50.0048	47.6641	50.3085	8.0778	49.3258	0.163764	-2.61031	5e-05	8.42201e-05
Zm00001d018276	-	5:217785502-217787246	0.660381	0.287002	0.817845	3.96023	3.63905	3.17947	0.588409	3.59292	0.163769	-2.61027	5e-05	8.42201e-05
Zm00001d017201	-	5:188694916-188699778	0.223159	0.2486	0.380314	1.66523	1.54002	1.98907	0.284024	1.73144	0.164039	-2.60789	5e-05	8.42201e-05
Zm00001d016873	bHLH-transcription factor 152	5:178968179-178971530	3.59235	3.32719	2.34767	19.8684	17.416	19.0323	3.08907	18.7722	0.164556	-2.60335	5e-05	8.42201e-05
Zm00001d042362	-	3:163209485-163216912	4.11413	3.78218	3.98606	23.8992	24.2546	23.9846	3.96079	24.0461	0.164717	-2.60194	5e-05	8.42201e-05
Zm00001d038155	-	6:149715868-149719371	0.885559	1.43862	1.60685	7.57236	7.70283	8.55247	1.31034	7.94255	0.164977	-2.59966	5e-05	8.42201e-05
Zm00001d047290	-	9:125663366-125665840	6.10436	7.64553	6.7997	40.7084	40.5216	43.2531	6.84986	41.4944	0.165079	-2.59877	5e-05	8.42201e-05
Zm00001d047204	-	9:121905286-121910624	6.70298	6.44834	6.13403	40.7719	38.1573	37.7281	6.42845	38.8857	0.165317	-2.5967	5e-05	8.42201e-05
Zm00001d017702	G2-like-transcription factor 47	5:204630765-204635304	5.9084	4.9307	5.28071	29.229	33.9241	34.0786	5.37327	32.4106	0.165787	-2.59259	5e-05	8.42201e-05
Zm00001d041054	-	3:93370355-93370934	1.03825	1.44607	0.933017	6.36674	7.46337	6.69283	1.13911	6.84098	0.166513	-2.5863	5e-05	8.42201e-05
Zm00001d028295	-	1:29497241-29504081	0.316852	0.41791	0.239459	2.01997	1.76033	2.06735	0.32474	1.94922	0.1666	-2.58554	5e-05	8.42201e-05
Zm00001d022259	MYB-transcription factor 23	7:173850975-173853082	0.877409	0.859662	1.04395	5.64222	5.89208	5.06085	0.927006	5.53172	0.16758	-2.57708	5e-05	8.42201e-05
Zm00001d038511	gibberellin 16,17-oxidase1	6:158957755-158969636	1.01095	0.676596	1.24861	6.52693	5.06755	5.90825	0.978719	5.83424	0.167754	-2.57558	5e-05	8.42201e-05
Zm00001d009515	-	8:68506358-68510424	0.0796431	0.25923	0.357071	1.51382	1.12232	1.49851	0.231981	1.37822	0.168319	-2.57073	5e-05	8.42201e-05
Zm00001d044131	-	3:220045090-220045837	12.5082	12.8569	12.4271	71.7058	71.177	81.4561	12.5974	74.7796	0.16846	-2.56952	5e-05	8.42201e-05
Zm00001d016567	-	5:167775160-167775370	30.2117	20.1485	40.4814	175.796	174.03	187.848	30.2805	179.225	0.168952	-2.56531	5e-05	8.42201e-05
Zm00001d012956	-	5:2349739-2350027	3.91275	4.84238	4.06609	26.1818	23.7017	25.3858	4.27374	25.0897	0.170338	-2.55352	5e-05	8.42201e-05
Zm00001d042104	glutathione transferase7	3:150759059-150760119	0.359122	0.500484	0.720156	2.4457	3.73047	3.07037	0.526587	3.08218	0.170849	-2.54921	5e-05	8.42201e-05
Zm00001d012766	-	8:180363893-180365434	9.42297	7.44413	7.18249	46.1875	47.6799	46.8877	8.01653	46.9184	0.170861	-2.5491	5e-05	8.42201e-05
Zm00001d044202	-	3:221800238-221803684	2.07567	1.77116	2.47257	11.2604	12.6388	12.9958	2.10647	12.2983	0.171281	-2.54556	5e-05	8.42201e-05
Zm00001d042102	glutathione transferase28	3:150720596-150721538	58.5374	56.9795	58.9656	333.328	341.665	341.359	58.1608	338.784	0.171675	-2.54225	5e-05	8.42201e-05
Zm00001d025944	yabby14	10:134353025-134355488	5.80893	4.98556	4.99476	33.1415	28.7616	29.9388	5.26309	30.614	0.171918	-2.54021	5e-05	8.42201e-05
Zm00001d037094	-	6:111975916-111977355	41.7345	40.1483	42.981	223.154	245.833	254.299	41.6212	241.095	0.172634	-2.53421	5e-05	8.42201e-05
Zm00001d040029	-	3:23586530-23587232	14.7916	13.8748	13.0477	72.4135	75.1829	93.8497	13.9047	80.482	0.172768	-2.53309	5e-05	8.42201e-05
Zm00001d011930	-	8:164793031-164803787	1.23377	1.05504	1.09767	5.04289	6.51152	8.01542	1.12882	6.52328	0.173045	-2.53078	5e-05	8.42201e-05
Zm00001d019243	-	7:23656325-23659042	0.140276	0.43506	0.209527	1.74654	1.32933	1.45762	0.261621	1.51116	0.173126	-2.53011	5e-05	8.42201e-05
Zm00001d029708	glutathione transferase30	1:83411024-83411720	2.30997	3.28138	2.46926	13.5295	12.9646	20.0188	2.68687	15.5043	0.173298	-2.52867	5e-05	8.42201e-05
Zm00001d042460	ABI3-VP1-transcription factor 31	3:168475310-168480329	0.154977	0.38861	0.299731	1.7091	1.83666	1.31177	0.281106	1.61918	0.17361	-2.52608	5e-05	8.42201e-05
Zm00001d019809	-	7:63692696-63694418	1.12762	0.920213	0.809801	5.77771	5.57108	5.06872	0.952545	5.4725	0.17406	-2.52234	5e-05	8.42201e-05
Zm00001d029515	-	1:74095472-74102001	3.97375	4.34655	4.1779	23.8862	24.5063	23.3819	4.16607	23.9248	0.174132	-2.52175	5e-05	8.42201e-05
Zm00001d052297	-	4:186404241-186415852	0.365039	0.508983	0.433674	2.27854	2.73191	2.49413	0.435898	2.50153	0.174253	-2.52075	5e-05	8.42201e-05
Zm00001d051329	-	4:154796969-154799734	1.40965	1.12145	1.06909	6.87666	6.51025	7.25846	1.20006	6.88179	0.174382	-2.51968	5e-05	8.42201e-05
Zm00001d004055	-	2:79794499-79799042	1.01003	1.12745	1.12061	6.17971	6.13995	6.33493	1.08603	6.2182	0.174653	-2.51743	5e-05	8.42201e-05
Zm00001d041700	-	3:133867938-133872499	1.37011	1.32223	1.36678	7.3539	7.93182	7.93709	1.35304	7.74094	0.17479	-2.5163	5e-05	8.42201e-05
Zm00001d048093	-	9:149979852-149982138	1.84349	1.67708	1.52382	9.82359	10.0107	9.01636	1.68146	9.61689	0.174844	-2.51586	5e-05	8.42201e-05
Zm00001d039315	-	3:1533824-1541740	0.271913	0.302227	0.153778	1.6959	1.21373	1.25173	0.242639	1.38712	0.174923	-2.51521	5e-05	8.42201e-05
Zm00001d045606	-	9:28548470-28570138	4.20831	3.64358	3.93929	23.5111	23.189	20.6457	3.93039	22.4486	0.175084	-2.51388	5e-05	8.42201e-05
Zm00001d048344	-	9:154803799-154805750	8.76766	6.1257	4.73275	38.0682	36.7036	37.317	6.54203	37.3629	0.175094	-2.5138	5e-05	8.42201e-05
Zm00001d043270	-	3:193917539-193926879	2.89358	2.59389	2.7452	16.1578	14.7588	15.6083	2.74422	15.5083	0.176952	-2.49857	5e-05	8.42201e-05
Zm00001d008553	-	8:12755615-12757115	0.367095	0.509973	0.272204	1.82853	2.29291	2.37055	0.383091	2.164	0.177029	-2.49794	5e-05	8.42201e-05
Zm00001d015093	-	5:75198858-75203582	0.539621	0.574594	0.721286	3.5908	3.32169	3.43659	0.611834	3.44969	0.177359	-2.49525	5e-05	8.42201e-05
Zm00001d030114	-	1:106840122-106842310	3.68795	4.82481	5.18938	27.5774	25.7132	23.5869	4.56738	25.6258	0.178234	-2.48816	5e-05	8.42201e-05
Zm00001d017866	-	5:209132504-209139911	2.24385	1.86085	1.32181	9.87936	9.88214	10.66	1.80884	10.1405	0.178378	-2.48699	5e-05	8.42201e-05
Zm00001d037684	-	6:133964805-133965066	236.734	253.518	260.691	1405.42	1376.14	1427.45	250.314	1403	0.178413	-2.4867	5e-05	8.42201e-05
Zm00001d041136	-	3:99757560-99779623	0.440443	0.477465	0.475139	2.59865	2.60135	2.59544	0.464349	2.59848	0.1787	-2.48439	5e-05	8.42201e-05
Zm00001d044972	-	9:8655143-8656155	6.3745	4.67533	3.79214	32.5599	24.9364	25.4033	4.94732	27.6332	0.179035	-2.48168	5e-05	8.42201e-05
Zm00001d040223	-	3:32749013-32750911	1.36348	1.31191	1.36168	7.07428	7.27398	8.14119	1.34569	7.49649	0.179509	-2.47787	5e-05	8.42201e-05
Zm00001d050293	trehalose-6-phosphate synthase9	4:79156176-79162011	1.24487	1.08959	1.35641	6.78359	6.76692	6.99995	1.23029	6.85015	0.1796	-2.47714	5e-05	8.42201e-05
Zm00001d036720	-	6:98782180-98784853	0.117858	0.306474	0.42185	1.44905	1.37505	1.88469	0.282061	1.56959	0.179704	-2.47631	5e-05	8.42201e-05
Zm00001d034163	C2C2-Dof-transcription factor 25	1:285470389-285471475	55.9901	56.8598	57.1343	309.368	308.692	323.893	56.6614	313.984	0.18046	-2.47025	5e-05	8.42201e-05
Zm00001d052435	-	4:189981670-189987040	1.95319	1.86509	1.60672	9.01005	10.6313	10.3225	1.80833	9.98796	0.181051	-2.46553	5e-05	8.42201e-05
Zm00001d036711	-	6:98381430-98383285	9.2457	8.15122	8.9083	48.9886	48.3978	47.544	8.76841	48.3101	0.181503	-2.46194	5e-05	8.42201e-05
Zm00001d047301	-	9:126055945-126065572	0.1156	0.289347	0.162879	0.939341	1.26086	0.928064	0.189275	1.04276	0.181513	-2.46185	5e-05	8.42201e-05
Zm00001d011757	-	8:160827184-160828531	46.0345	42.8991	43.8489	237.158	252.416	239.72	44.2608	243.098	0.18207	-2.45744	5e-05	8.42201e-05
Zm00001d053391	bHLH-transcription factor 24	4:228952678-228956244	1.21423	1.34509	0.918878	5.96255	6.88646	6.16116	1.1594	6.33673	0.182965	-2.45036	5e-05	8.42201e-05
Zm00001d004357	protein phosphatase homolog10	2:105975689-105979822	1.11564	1.21833	0.88628	5.67437	5.32541	6.5055	1.07342	5.83509	0.183959	-2.44254	5e-05	8.42201e-05
Zm00001d012801	-	5:241988-254837	0.268132	0.526782	0.350233	2.49189	2.31348	1.4184	0.381716	2.07459	0.183996	-2.44225	5e-05	8.42201e-05
Zm00001d006110	bHLH-transcription factor 23	2:198518591-198520833	3.90285	4.92142	4.01645	23.9728	22.9094	22.8692	4.28024	23.2505	0.184092	-2.4415	5e-05	8.42201e-05
Zm00001d029983	-	1:97416253-97419693	34.2884	38.1338	36.3477	195.327	195.298	199.473	36.2566	196.699	0.184325	-2.43967	5e-05	8.42201e-05
Zm00001d047736	asparagine synthetase4	9:140319257-140325254	0.214622	0.265504	0.271609	1.56603	1.4401	1.06393	0.250578	1.35669	0.184698	-2.43676	5e-05	8.42201e-05
Zm00001d010894	-	8:132435791-132443091	0.264453	0.227558	0.20632	1.26359	1.30904	1.20788	0.232777	1.26017	0.184719	-2.4366	5e-05	8.42201e-05
Zm00001d007605	-	2:236091273-236097540	1.15735	1.00289	1.09349	5.99871	5.88931	5.71354	1.08458	5.86719	0.184855	-2.43553	5e-05	8.42201e-05
Zm00001d029656	-	1:81672413-81704357	3.74029	2.23277	3.88764	17.1482	16.7838	19.1178	3.2869	17.6833	0.185876	-2.42759	5e-05	8.42201e-05
Zm00001d017077	red aleurone1	5:184494218-184496209	1.90516	1.67372	2.76376	11.3695	11.0225	11.7153	2.11421	11.3691	0.185961	-2.42693	5e-05	8.42201e-05
Zm00001d037140	Homeobox-transcription factor 10	6:113744464-113748815	3.66636	3.89254	3.34523	20.2735	18.3551	19.95	3.63471	19.5262	0.186145	-2.4255	5e-05	8.42201e-05
Zm00001d051484	-	4:160245753-160247270	1.27035	0.503049	0.565231	4.10663	4.15407	4.29598	0.779544	4.18556	0.186246	-2.42472	5e-05	8.42201e-05
Zm00001d022421	-	7:177324034-177325796	185.547	180.544	189.112	994.038	975.789	998.241	185.068	989.356	0.187059	-2.41843	5e-05	8.42201e-05
Zm00001d013364	-	5:9735398-9740575	0.206871	0.1688	0.198848	0.891089	1.14681	1.0286	0.191506	1.02217	0.187352	-2.41617	5e-05	8.42201e-05
Zm00001d040698	-	3:58957179-58958429	0.199658	0.675988	0.594342	2.17143	2.7992	2.8666	0.489996	2.61241	0.187565	-2.41454	5e-05	8.42201e-05
Zm00001d050704	-	4:116743276-116747606	4.63634	4.70652	3.8864	24.1979	23.1687	22.7548	4.40975	23.3738	0.188662	-2.40612	5e-05	8.42201e-05
Zm00001d027313	-	1:2781141-2782403	0.414417	0.69378	0.369652	3.08598	2.53533	2.20594	0.492616	2.60908	0.188808	-2.40501	5e-05	8.42201e-05
Zm00001d009118	-	8:37520292-37521579	18.8799	16.6425	14.3927	84.4763	92.5781	86.2102	16.6384	87.7549	0.189601	-2.39896	5e-05	8.42201e-05
Zm00001d002131	-	2:6428321-6429743	0.167475	0.361792	0.449734	1.69908	1.91326	1.54984	0.326334	1.72073	0.189649	-2.3986	5e-05	8.42201e-05
Zm00001d027457	-	1:5698897-5699272	5.79446	5.36832	5.17621	32.0839	29.4827	24.5433	5.44633	28.7033	0.189746	-2.39786	5e-05	8.42201e-05
Zm00001d017799	-	5:207115774-207122586	3.7056	4.23879	4.74128	23.1973	21.6169	21.9395	4.22856	22.2512	0.190037	-2.39564	5e-05	8.42201e-05
Zm00001d023339	-	10:3664712-3669673	0.101097	0.15507	0.169361	0.689082	0.818467	0.730655	0.141843	0.746068	0.190121	-2.39501	5e-05	8.42201e-05
Zm00001d050157	-	4:69661221-69669618	3.49883	3.16594	3.53789	16.6492	18.5899	18.2665	3.40089	17.8352	0.190684	-2.39074	5e-05	8.42201e-05
Zm00001d029461	-	1:71830421-71849570	0.415339	0.142164	0.174577	1.41601	1.19958	1.21233	0.244027	1.27598	0.191247	-2.38649	5e-05	8.42201e-05
Zm00001d006417	-	2:207291139-207302436	0.608862	0.430384	0.783782	3.06433	3.37706	3.08107	0.607676	3.17415	0.191445	-2.385	5e-05	8.42201e-05
Zm00001d034257	-	1:288176999-288179853	1.59064	1.03858	0.997768	6.51245	6.8836	5.5477	1.209	6.31458	0.191462	-2.38487	5e-05	8.42201e-05
Zm00001d046460	-	9:90925902-90927321	0.782276	0.846639	0.580419	4.94577	3.19574	3.38468	0.736445	3.84206	0.19168	-2.38323	5e-05	8.42201e-05
Zm00001d025614	-	10:123911242-123912298	0.278486	0.945616	0.330937	2.68612	2.88821	2.52988	0.518346	2.7014	0.191881	-2.38172	5e-05	8.42201e-05
Zm00001d043421	-	3:199156003-199157305	2.67279	1.74633	1.96359	10.1134	11.6473	11.4359	2.12757	11.0655	0.192271	-2.37879	5e-05	8.42201e-05
Zm00001d018725	-	7:3139240-3139651	3.50313	4.32446	5.26896	23.7236	22.1581	22.1808	4.36552	22.6875	0.19242	-2.37767	5e-05	8.42201e-05
Zm00001d023669	NAC-transcription factor 67	10:14594104-14596141	2.22605	2.30183	3.29313	14.1943	12.7266	13.6876	2.607	13.5362	0.192595	-2.37636	5e-05	8.42201e-05
Zm00001d019555	-	7:42144200-42146030	2.72489	2.43092	2.1146	12.6509	12.6194	12.2954	2.42347	12.5219	0.193539	-2.36931	5e-05	8.42201e-05
Zm00001d040725	-	3:60285343-60288098	22.2647	22.8022	26.1121	118.045	121.942	127.654	23.7264	122.547	0.193611	-2.36877	5e-05	8.42201e-05
Zm00001d007153	-	2:223379333-223381670	18.1742	16.5534	17.2022	86.6183	91.8074	89.5233	17.3099	89.3163	0.193804	-2.36733	5e-05	8.42201e-05
Zm00001d022474	-	7:178334239-178335780	49.5241	57.0143	50.2844	271.633	269.087	268.412	52.2743	269.71	0.193817	-2.36724	5e-05	8.42201e-05
Zm00001d020923	-	7:136683804-136689077	6.25737	6.66384	6.58891	33.9371	35.3596	31.3423	6.50337	33.5463	0.193863	-2.36689	5e-05	8.42201e-05
Zm00001d037251	-	6:118049430-118051296	0.698269	0.739858	0.799948	3.88195	3.84552	3.79076	0.746025	3.83941	0.194307	-2.36359	5e-05	8.42201e-05
Zm00001d024701	Homeobox-transcription factor 18	10:84124038-84129119	19.6481	21.1079	20.4274	106.472	101.696	106.536	20.3945	104.902	0.194415	-2.36279	5e-05	8.42201e-05
Zm00001d017204	-	5:188797630-188801896	62.7884	65.4494	62.1503	327.11	323.553	328.422	63.4627	326.362	0.194455	-2.36249	5e-05	8.42201e-05
Zm00001d022067	-	7:169289767-169291428	0.239633	0.722212	0.426284	2.89088	2.17942	2.04307	0.46271	2.37113	0.195143	-2.35739	5e-05	8.42201e-05
Zm00001d018225	Homeobox-transcription factor 71	5:216949283-216953293	3.19403	3.08634	3.50027	16.49	16.7328	16.8936	3.26021	16.7054	0.195159	-2.35728	5e-05	8.42201e-05
Zm00001d006210	-	2:201905638-201911544	0.445203	0.34981	0.443744	2.16499	2.11685	2.06187	0.412919	2.11457	0.195273	-2.35643	5e-05	8.42201e-05
Zm00001d029460	-	1:71820233-71820986	15.8197	9.9205	13.3062	65.991	67.969	65.4035	13.0155	66.4545	0.195856	-2.35214	5e-05	8.42201e-05
Zm00001d049932	-	4:53774269-53775290	1.82333	1.58465	1.32901	8.19733	7.29719	8.56184	1.579	8.01879	0.196913	-2.34437	5e-05	8.42201e-05
Zm00001d006874	-	2:218323950-218325168	10.2566	13.8852	14.4199	66.1079	62.8921	66.8	12.8539	65.2667	0.196944	-2.34414	5e-05	8.42201e-05
Zm00001d017742	GRF-transcription factor 6	5:205734244-205737675	34.252	34.017	34.8954	175.62	179.205	167.236	34.3881	174.02	0.19761	-2.33927	5e-05	8.42201e-05
Zm00001d048288	-	9:153903510-153904446	1.57295	1.45553	0.754798	5.6435	7.14591	6.35368	1.26109	6.38103	0.197631	-2.33912	5e-05	8.42201e-05
Zm00001d018030	-	5:212391758-212393282	0.860705	0.799802	0.384618	4.26634	2.66652	3.41373	0.681708	3.44887	0.197661	-2.3389	5e-05	8.42201e-05
Zm00001d024541	-	10:77459849-77461526	0.93036	1.03574	0.774194	4.28568	5.21424	4.361	0.913431	4.62031	0.197699	-2.33862	5e-05	8.42201e-05
Zm00001d030765	-	1:158954899-158958936	3.62911	4.59992	4.6734	22.5001	21.0401	21.6158	4.30081	21.7187	0.198023	-2.33626	5e-05	8.42201e-05
Zm00001d048526	-	9:157814108-157824341	36.078	34.0947	32.0232	172.052	176.427	167.343	34.0653	171.94	0.198123	-2.33553	5e-05	8.42201e-05
Zm00001d048094	-	9:149979852-149982138	6.85015	8.71095	6.5497	39.6828	37.764	34.0345	7.37026	37.1604	0.198336	-2.33398	5e-05	8.42201e-05
Zm00001d006198	-	2:201392405-201400007	7.41104	9.34315	8.47596	42.9326	41.239	42.9413	8.41005	42.371	0.198486	-2.33289	5e-05	8.42201e-05
Zm00001d047182	MYB-transcription factor 52	9:121102733-121104079	2.90016	1.69861	2.24387	11.4779	11.4998	11.452	2.28088	11.4766	0.198742	-2.33103	5e-05	8.42201e-05
Zm00001d047077	-	9:117527632-117530311	15.6837	13.6934	15.7492	76.6214	75.3237	75.0446	15.0421	75.6633	0.198803	-2.33059	5e-05	8.42201e-05
Zm00001d023478	-	10:6907752-6910045	2.85341	2.65378	2.55557	11.0221	14.593	14.8653	2.68759	13.4935	0.199177	-2.32788	5e-05	8.42201e-05
Zm00001d052442	PIN-formed protein4	4:190119180-190122383	31.2605	31.4317	31.1974	158.643	153.747	158.408	31.2965	156.933	0.199426	-2.32608	5e-05	8.42201e-05
Zm00001d006453	-	2:208705754-208713297	1.9428	1.33985	1.51409	7.95112	8.37447	7.66993	1.59891	7.9985	0.199901	-2.32264	5e-05	8.42201e-05
Zm00001d007469	-	2:232340019-232362918	11.862	8.20567	13.8649	53.1258	55.4297	61.0396	11.3109	56.5317	0.200081	-2.32135	5e-05	8.42201e-05
Zm00001d052067	serine-threonine kinase3	4:178304939-178308282	2.60068	2.30909	1.50379	10.6096	10.3536	11.0669	2.13786	10.6767	0.200236	-2.32023	5e-05	8.42201e-05
Zm00001d037113	-	6:112719910-112723700	3.13429	2.53199	3.11174	14.755	14.3616	14.6821	2.92601	14.5996	0.200417	-2.31892	5e-05	8.42201e-05
Zm00001d032311	trehalose-6-phosphate synthase4	1:221831551-221837239	2.62974	3.31176	2.41008	13.6438	13.606	14.4084	2.78386	13.8861	0.200478	-2.31848	5e-05	8.42201e-05
Zm00001d033605	-	1:268442388-268444600	84.4995	89.7567	89.3682	440.302	433.114	441.35	87.8748	438.255	0.200511	-2.31825	5e-05	8.42201e-05
Zm00001d038532	-	6:159376646-159378030	11.4906	11.1694	11.4324	55.7565	51.3696	62.7405	11.3642	56.6222	0.200702	-2.31687	5e-05	8.42201e-05
Zm00001d045254	-	9:17152490-17154297	0.419559	0.583011	0.466158	2.33586	2.60372	2.36448	0.489576	2.43469	0.201084	-2.31413	5e-05	8.42201e-05
Zm00001d039421	-	3:3856169-3863883	0.671438	1.58903	0.505282	5.71404	4.0783	3.91341	0.921918	4.56858	0.201795	-2.30904	5e-05	8.42201e-05
Zm00001d047690	-	9:139370912-139375223	1.54287	2.68619	3.03415	12.3557	11.8516	11.7846	2.42107	11.9973	0.201801	-2.30899	5e-05	8.42201e-05
Zm00001d042470	-	3:168688445-168712549	0.82736	1.11646	1.15095	5.61415	5.27678	4.43076	1.03159	5.10723	0.201986	-2.30767	5e-05	8.42201e-05
Zm00001d014716	-	5:60301619-60307045	0.710627	0.679825	1.21862	5.00013	4.10677	3.80801	0.86969	4.30497	0.20202	-2.30743	5e-05	8.42201e-05
Zm00001d003620	-	2:50644874-50649408	0.731863	0.522494	0.404938	2.2543	3.18587	2.77059	0.553098	2.73692	0.202088	-2.30695	5e-05	8.42201e-05
Zm00001d008359	-	8:6272889-6273327	60.566	72.6313	65.7556	326.109	335.038	322.958	66.3176	328.035	0.202166	-2.30639	5e-05	8.42201e-05
Zm00001d025303	-	10:113464507-113470236	0.482449	0.36225	0.614218	2.61693	2.41846	2.17744	0.486306	2.40428	0.202267	-2.30567	5e-05	8.42201e-05
Zm00001d024213	-	10:56996604-56997874	7.27315	6.33049	8.01935	38.9386	32.3806	35.5815	7.20766	35.6336	0.202271	-2.30564	5e-05	8.42201e-05
Zm00001d032035	-	1:210088186-210090275	4.60397	4.70934	4.59953	23.3763	21.4906	23.8646	4.63761	22.9105	0.202423	-2.30456	5e-05	8.42201e-05
Zm00001d046168	-	9:68800139-68802556	1.33223	1.54243	1.68325	8.07473	7.07535	7.32355	1.5193	7.49121	0.202811	-2.30179	5e-05	8.42201e-05
Zm00001d040186	-	3:31047437-31052508	1.1622	1.11662	1.14731	5.00287	5.72725	6.14294	1.14204	5.62435	0.203053	-2.30007	5e-05	8.42201e-05
Zm00001d029459	-	1:71770257-71773654	0.108873	0.141762	0.176156	0.660959	0.891293	0.549385	0.142264	0.700546	0.203076	-2.29991	5e-05	8.42201e-05
Zm00001d026663	OVATE-transcription factor 43	10:149603977-149604751	1.43829	1.44432	1.38867	7.74357	6.6628	6.62363	1.42376	7.01	0.203104	-2.29971	5e-05	8.42201e-05
Zm00001d017798	-	5:207066203-207098182	0.931761	0.874678	0.676246	4.37196	3.91742	3.91594	0.827562	4.06844	0.20341	-2.29754	5e-05	8.42201e-05
Zm00001d033062	-	1:249131103-249134119	1.33963	0.861451	1.56706	7.03706	5.70922	5.75637	1.25605	6.16755	0.203655	-2.2958	5e-05	8.42201e-05
Zm00001d032502	yabby homolog10	1:228680489-228685551	2.26819	2.02098	2.36602	10.888	10.4075	11.369	2.21839	10.8882	0.203743	-2.29518	5e-05	8.42201e-05
Zm00001d036925	-	6:106604411-106605563	1.63305	2.55426	1.9957	10.4475	9.05477	10.8016	2.06101	10.1013	0.204034	-2.29312	5e-05	8.42201e-05
Zm00001d020941	tassel sheath4	7:137273599-137277139	47.3823	48.2847	48.8875	236.037	226.23	243.096	48.1848	235.121	0.204936	-2.28675	5e-05	8.42201e-05
Zm00001d035535	WUSCHEL homeobox 3A	6:31587837-31589288	3.044	3.7952	4.32997	19.7324	15.699	18.9876	3.72305	18.1397	0.205243	-2.28459	5e-05	8.42201e-05
Zm00001d031061	Homeobox-transcription factor 119	1:175170462-175176066	7.94899	7.91291	6.8006	38.8897	35.4786	35.107	7.55416	36.4918	0.20701	-2.27223	5e-05	8.42201e-05
Zm00001d006873	-	2:218316851-218317418	11.9025	9.44729	7.78357	40.4143	47.1284	52.7488	9.71112	46.7638	0.207663	-2.26768	5e-05	8.42201e-05
Zm00001d052619	-	4:195017887-195024192	10.8937	14.4274	12.7982	58.0366	61.864	63.6076	12.7064	61.1694	0.207725	-2.26725	5e-05	8.42201e-05
Zm00001d046363	-	9:84130314-84134438	5.20151	4.78726	5.12951	24.1261	25.1973	23.3877	5.03943	24.237	0.207923	-2.26588	5e-05	8.42201e-05
Zm00001d047765	-	9:141344055-141346400	3.23716	3.13155	2.60838	14.1449	14.796	14.1811	2.99236	14.374	0.208179	-2.26411	5e-05	8.42201e-05
Zm00001d015721	-	5:112707894-112710811	6.86587	7.72245	6.00642	33.4438	33.3928	31.8202	6.86491	32.8856	0.208751	-2.26014	5e-05	8.42201e-05
ENSRNA049478147	SSU_rRNA_eukarya	6:14459873-14461684	0.39063	0.621723	0.704104	2.71982	2.5223	2.96905	0.572152	2.73705	0.20904	-2.25815	5e-05	8.42201e-05
Zm00001d012426	-	8:174303330-174305106	2.24571	2.20861	2.06224	10.3709	9.65206	11.1108	2.17219	10.3779	0.209309	-2.25629	5e-05	8.42201e-05
Zm00001d021283	-	7:147803102-147807697	4.32626	3.85969	4.39175	20.4538	20.1209	19.459	4.19257	20.0112	0.209511	-2.2549	5e-05	8.42201e-05
Zm00001d008976	-	8:28094116-28102364	4.16592	4.9063	3.46815	20.89	18.7512	20.1519	4.18012	19.9311	0.209729	-2.25341	5e-05	8.42201e-05
Zm00001d007258	-	2:225923663-225924725	0.981678	1.02093	1.09123	4.81069	4.49588	5.37344	1.03128	4.89334	0.210752	-2.24638	5e-05	8.42201e-05
Zm00001d050609	-	4:103849780-103854158	1.02021	1.14011	0.854121	5.10185	4.28982	4.89834	1.00481	4.76334	0.210947	-2.24505	5e-05	8.42201e-05
Zm00001d031044	bHLH-transcription factor 163	1:174811256-174813790	0.652713	0.937214	0.582279	3.24524	3.10639	3.93282	0.724069	3.42815	0.211213	-2.24323	5e-05	8.42201e-05
Zm00001d005869	-	2:191222820-191224017	1.61937	0.998855	1.02875	5.39504	5.74263	6.12745	1.21566	5.75504	0.211234	-2.24309	5e-05	8.42201e-05
Zm00001d051288	-	4:151822044-151825605	0.703185	0.804287	0.706177	3.82036	2.56892	4.07369	0.737883	3.48765	0.21157	-2.24079	5e-05	8.42201e-05
Zm00001d032485	-	1:228141221-228143706	3.71571	4.55727	4.30292	21.1099	19.2229	18.996	4.19197	19.7763	0.211969	-2.23807	5e-05	8.42201e-05
Zm00001d011465	-	8:151223810-151229866	0.24692	0.184333	0.286394	1.12704	1.09145	1.15784	0.239216	1.12544	0.212553	-2.2341	5e-05	8.42201e-05
Zm00001d030031	-	1:100836102-100840993	1.95121	1.79036	1.5737	8.50347	8.1076	8.30014	1.77175	8.30373	0.213368	-2.22858	5e-05	8.42201e-05
Zm00001d029151	-	1:60743342-60747986	1.42373	1.09014	0.708155	5.35477	4.84791	4.82093	1.07401	5.00787	0.214464	-2.22119	5e-05	8.42201e-05
Zm00001d048466	-	9:156825989-156831559	6.66423	5.11434	4.52313	24.553	28.1967	23.2566	5.4339	25.3354	0.214479	-2.22109	5e-05	8.42201e-05
Zm00001d023430	-	10:5412837-5417544	2.05114	1.42741	1.43468	7.97243	7.8201	6.98644	1.63774	7.59299	0.215691	-2.21296	5e-05	8.42201e-05
Zm00001d007465	GRF-transcription factor 15	2:232275512-232278861	25.2469	26.8011	26.822	122.253	119.926	122.971	26.29	121.717	0.215993	-2.21094	5e-05	8.42201e-05
Zm00001d039933	-	3:19846080-19846545	9.03989	7.08969	9.74811	41.4992	37.1397	41.1333	8.6259	39.9241	0.216057	-2.21051	5e-05	8.42201e-05
Zm00001d009097	-	8:35963917-35965928	84.3764	87.091	87.3583	389.193	399.022	409.162	86.2752	399.126	0.21616	-2.20983	5e-05	8.42201e-05
ENSRNA049478136	SSU_rRNA_eukarya	6:14389678-14391490	2.78593	2.47885	2.24918	10.5236	11.9508	12.2534	2.50466	11.5759	0.216368	-2.20844	5e-05	8.42201e-05
Zm00001d024465	-	10:72127773-72128574	4.08791	4.18581	4.41925	21.0958	19.0863	18.4046	4.23099	19.5289	0.216653	-2.20654	5e-05	8.42201e-05
Zm00001d046934	-	9:111766178-111777865	5.41674	7.11358	5.09354	27.1301	26.004	28.0436	5.87462	27.0592	0.217103	-2.20355	5e-05	8.42201e-05
Zm00001d021573	SBP-transcription factor 29	7:156465328-156466981	119.99	122.565	118.244	551.436	549.661	559.557	120.266	553.552	0.217262	-2.20249	5e-05	8.42201e-05
Zm00001d038563	-	6:159913153-159914041	24.1681	29.2927	34.1433	136.495	122.646	143.675	29.2014	134.272	0.217479	-2.20105	5e-05	8.42201e-05
Zm00001d003573	-	2:48536797-48537322	18.1779	16.6453	18.6842	81.6584	77.0694	86.6628	17.8358	81.7969	0.21805	-2.19727	5e-05	8.42201e-05
Zm00001d040183	-	3:30975609-30980210	22.7419	21.4284	19.2556	97.5252	96.2727	96.9455	21.142	96.9145	0.218151	-2.1966	5e-05	8.42201e-05
Zm00001d010543	-	8:119991825-119993034	11.6263	10.8461	10.7903	51.4507	50.0492	50.4177	11.0876	50.6392	0.218953	-2.19131	5e-05	8.42201e-05
Zm00001d003349	-	2:41028414-41031913	25.342	25.8274	24.4835	113.317	116.111	116.005	25.2177	115.144	0.21901	-2.19093	5e-05	8.42201e-05
Zm00001d049094	ABI3-VP1-transcription factor 36	4:15846667-15849827	31.542	28.1779	29.7223	136.334	137.67	133.532	29.814	135.845	0.219471	-2.1879	5e-05	8.42201e-05
Zm00001d041634	-	3:130575668-130579006	0.177266	0.14391	0.158751	0.807197	0.728157	0.650884	0.159976	0.728746	0.219522	-2.18756	5e-05	8.42201e-05
ENSRNA049479033	SSU_rRNA_eukarya	B73V4_ctg166:51509-53320	25.5652	26.9162	26.4182	117.906	119.317	121.856	26.2999	119.693	0.219728	-2.18621	5e-05	8.42201e-05
Zm00001d033857	-	1:276045737-276047507	6.15537	4.52723	5.32902	24.8992	23.0362	24.8717	5.33721	24.2691	0.219918	-2.18496	5e-05	8.42201e-05
Zm00001d026530	-	10:147743186-147743636	112.14	125.437	140.301	548.151	570.95	597.613	125.959	572.238	0.220116	-2.18366	5e-05	8.42201e-05
Zm00001d032438	-	1:226373737-226375252	25.1564	24.4231	26.7372	119.224	108.769	117.578	25.4389	115.191	0.220841	-2.17892	5e-05	8.42201e-05
Zm00001d039647	rotten ear3	3:10279428-10286500	0.188907	0.218575	0.19101	0.864329	0.901798	0.934453	0.199497	0.900193	0.221616	-2.17387	5e-05	8.42201e-05
Zm00001d028711	MAP kinase3	1:43908552-43911257	0.182788	0.395725	0.680839	1.79344	2.03801	1.84048	0.419784	1.89064	0.222033	-2.17116	5e-05	8.42201e-05
Zm00001d025901	-	10:133326340-133328048	0.987126	0.910013	0.920336	4.24275	4.31644	4.12791	0.939158	4.22903	0.222074	-2.17089	5e-05	8.42201e-05
Zm00001d037985	embryo specific protein5	6:144391966-144392983	2.17088	1.31438	1.01667	6.21354	6.82421	7.19353	1.50064	6.74376	0.222523	-2.16798	5e-05	8.42201e-05
Zm00001d037577	-	6:130275082-130291744	0.584115	0.515617	0.324688	2.19747	1.8525	2.35122	0.474806	2.13373	0.222524	-2.16797	5e-05	8.42201e-05
Zm00001d018796	-	7:5386555-5387686	0.896838	1.82949	1.76314	7.1988	6.24613	6.72493	1.49649	6.72329	0.222583	-2.16758	5e-05	8.42201e-05
Zm00001d017784	ZF-HD-transcription factor 12	5:206700639-206701893	69.6081	72.2514	71.2167	313.311	317.87	324.745	71.0254	318.642	0.2229	-2.16553	5e-05	8.42201e-05
Zm00001d053843	-	4:242157650-242157947	12.4753	10.4774	10.655	48.8965	54.9131	46.8305	11.2026	50.2134	0.2231	-2.16424	5e-05	8.42201e-05
Zm00001d012794	-	5:32367-35621	3.27473	3.89179	3.60955	15.9264	17.2842	15.0627	3.59202	16.0911	0.22323	-2.1634	5e-05	8.42201e-05
Zm00001d017444	-	5:196011765-196014768	0.456121	0.241978	0.638819	2.00026	2.04434	1.93437	0.44564	1.99299	0.223604	-2.16098	5e-05	8.42201e-05
Zm00001d012785	-	8:180900184-180901786	2.26658	3.32654	3.18868	11.896	14.1732	13.1257	2.92727	13.065	0.224054	-2.15808	5e-05	8.42201e-05
Zm00001d020238	-	7:101652754-101657949	6.31773	6.6073	5.86554	29.3324	26.9118	27.5806	6.26352	27.9416	0.224165	-2.15737	5e-05	8.42201e-05
Zm00001d039080	MADS-transcription factor 70	6:169689636-169690380	1.04996	1.52795	2.40279	7.25014	7.13128	7.83022	1.66023	7.40388	0.224238	-2.1569	5e-05	8.42201e-05
Zm00001d001804	barley mlo defense gene homolog9	2:1251627-1257162	1.8151	1.276	1.47175	6.93476	6.38563	7.01947	1.52095	6.77996	0.22433	-2.1563	5e-05	8.42201e-05
Zm00001d005871	-	2:191279062-191282059	7.88692	6.92794	7.32778	32.3466	33.6867	32.519	7.38088	32.8508	0.224679	-2.15406	5e-05	8.42201e-05
Zm00001d017461	-	5:196486218-196488814	0.827677	0.700602	0.449315	2.69121	2.88913	3.2169	0.659198	2.93241	0.224797	-2.1533	5e-05	8.42201e-05
Zm00001d017885	C2C2-CO-like-transcription factor 5	5:209614259-209620254	3.52316	3.47909	2.5509	13.7288	15.0775	13.6302	3.18438	14.1455	0.225116	-2.15126	5e-05	8.42201e-05
Zm00001d021571	-	7:156435497-156440415	1.2105	0.996911	1.1095	4.69846	5.55629	4.47782	1.10564	4.91086	0.225142	-2.15109	5e-05	8.42201e-05
Zm00001d011473	potassium channel5	8:151507870-151513696	1.06212	1.25725	1.07563	4.72707	5.14148	5.20038	1.13167	5.02298	0.225299	-2.15009	5e-05	8.42201e-05
Zm00001d037941	AP2-EREBP-transcription factor 69	6:142909976-142911255	6.36508	6.38979	7.31153	29.3376	28.2052	31.3895	6.6888	29.6441	0.225637	-2.14793	5e-05	8.42201e-05
Zm00001d039017	WUSCHEL related homeobox 9c	6:168767481-168771320	2.06556	2.1505	1.61816	9.32232	7.95331	8.50079	1.94474	8.59214	0.226339	-2.14344	5e-05	8.42201e-05
Zm00001d041291	-	3:110653052-110653508	1.12976	2.36339	3.55039	12.7336	10.4656	7.914	2.34784	10.3711	0.226383	-2.14316	5e-05	8.42201e-05
Zm00001d052602	-	4:194404227-194405764	4.38002	7.25249	7.49203	24.4334	30.585	29.397	6.37485	28.1385	0.226553	-2.14208	5e-05	8.42201e-05
Zm00001d019123	-	7:17937713-17949491	3.0181	2.948	3.45655	13.8261	13.6346	14.1056	3.14088	13.8554	0.22669	-2.14121	5e-05	8.42201e-05
Zm00001d022384	-	7:176522351-176525437	1.03467	1.29568	1.74827	6.59074	5.21766	6.16429	1.35954	5.9909	0.226934	-2.13965	5e-05	8.42201e-05
Zm00001d042044	-	3:148445215-148448764	1.32158	0.925191	0.717521	4.20524	4.20554	4.62818	0.988096	4.34632	0.227341	-2.13707	5e-05	8.42201e-05
Zm00001d012795	-	5:35782-42435	0.505351	0.694224	0.480995	2.36816	2.60117	2.42244	0.56019	2.46393	0.227356	-2.13697	5e-05	8.42201e-05
Zm00001d006777	-	2:216440946-216443099	17.8062	16.6866	20.4104	65.8314	65.6692	109.397	18.3011	80.2991	0.227912	-2.13345	5e-05	8.42201e-05
Zm00001d047696	-	9:139410271-139410883	1.87226	2.4324	3.18719	10.4869	10.794	11.4601	2.49728	10.9137	0.228821	-2.12771	5e-05	8.42201e-05
Zm00001d032795	-	1:238333315-238334770	0.331882	0.800838	0.827199	3.05067	2.5982	2.90395	0.653306	2.85094	0.229155	-2.12561	5e-05	8.42201e-05
Zm00001d038163	pyruvate, orthophosphate dikinase1	6:150024485-150035717	0.486687	0.411789	0.292656	1.95917	1.67494	1.56113	0.397044	1.73175	0.229273	-2.12486	5e-05	8.42201e-05
Zm00001d039313	OVATE-transcription factor 13	3:1469768-1470902	15.0113	14.0363	17.5519	69.7443	64.3058	69.0003	15.5332	67.6835	0.229498	-2.12345	5e-05	8.42201e-05
Zm00001d046649	-	9:100444098-100444860	0.753827	1.81641	1.48492	5.63959	5.46994	6.53537	1.35172	5.88163	0.229821	-2.12142	5e-05	8.42201e-05
Zm00001d029190	-	1:61638929-61642292	4.1462	4.10689	4.25432	18.7756	16.9328	18.7115	4.16914	18.14	0.229831	-2.12135	5e-05	8.42201e-05
Zm00001d027341	-	1:3289534-3291106	2.26751	2.5639	4.21872	13.9832	13.2815	12.077	3.01671	13.1139	0.230039	-2.12005	5e-05	8.42201e-05
Zm00001d021949	-	7:166838763-166841455	1.08765	1.00687	0.896996	4.70716	4.45551	3.80857	0.997171	4.32374	0.230627	-2.11637	5e-05	8.42201e-05
Zm00001d041576	MYB-transcription factor 6	3:127806142-127822116	2.67917	2.3827	3.57439	12.2777	11.9966	13.1406	2.87875	12.4716	0.230824	-2.11513	5e-05	8.42201e-05
Zm00001d033160	-	1:252546118-252549217	11.7523	12.0362	14.0464	53.1347	54.4754	56.096	12.6116	54.5687	0.231114	-2.11332	5e-05	8.42201e-05
Zm00001d032948	-	1:244409829-244413837	33.212	31.5298	31.4476	140.534	135.73	139.533	32.0631	138.599	0.231337	-2.11193	5e-05	8.42201e-05
Zm00001d042618	Zea mays MADS16	3:174084396-174087054	4.11635	3.77182	5.39613	17.3593	20.38	19.6692	4.4281	19.1362	0.231399	-2.11154	5e-05	8.42201e-05
Zm00001d034439	-	1:292992896-292996196	0.185985	0.51769	0.332265	1.38904	1.34285	1.74334	0.345313	1.49174	0.231483	-2.11102	5e-05	8.42201e-05
Zm00001d034673	-	1:299503735-299505297	3.05975	3.0968	2.67603	12.0609	12.6479	13.2728	2.94419	12.6605	0.232549	-2.10439	5e-05	8.42201e-05
Zm00001d051787	-	4:169781766-169783224	3.37875	3.06974	3.73413	15.892	14.2603	13.4654	3.3942	14.5392	0.233452	-2.0988	5e-05	8.42201e-05
Zm00001d028185	remorin6.3	1:25738663-25741208	0.448066	0.441414	0.452697	1.95055	2.00038	1.79105	0.447392	1.914	0.233747	-2.09698	5e-05	8.42201e-05
Zm00001d016969	-	5:181546859-181560813	0.251551	0.389559	0.262632	1.22065	1.30449	1.3405	0.301247	1.28855	0.233788	-2.09673	5e-05	8.42201e-05
Zm00001d011889	hexokinase9	8:164038136-164044860	2.16934	2.10558	2.33046	9.66031	9.96415	8.60272	2.20179	9.40906	0.234007	-2.09537	5e-05	8.42201e-05
Zm00001d016239	-	5:152161526-152163650	10.0665	11.2363	10.8583	50.0984	47.5592	39.5604	10.7204	45.7393	0.23438	-2.09308	5e-05	8.42201e-05
Zm00001d046385	-	9:86533089-86547022	3.1136	3.05349	3.45748	12.831	14.5763	13.6467	3.20819	13.6847	0.234436	-2.09273	5e-05	8.42201e-05
Zm00001d043735	-	3:208692614-208694505	3.79507	3.12969	3.8286	15.6774	13.9205	16.2174	3.58446	15.2718	0.234711	-2.09104	5e-05	8.42201e-05
Zm00001d005322	-	2:169589992-169590781	2.26257	0.944334	1.41463	5.25292	7.23463	7.1722	1.54051	6.55325	0.235076	-2.0888	5e-05	8.42201e-05
Zm00001d021942	-	7:166607463-166609263	0.361368	0.335693	0.505985	1.62114	2.22861	1.25309	0.401015	1.70095	0.235759	-2.08461	5e-05	8.42201e-05
Zm00001d033633	-	1:269322705-269325729	0.356931	0.291389	0.616439	1.84579	1.62968	1.88548	0.421586	1.78698	0.235921	-2.08362	5e-05	8.42201e-05
Zm00001d040958	-	3:83071424-83074361	0.521582	0.65504	0.469651	2.25431	2.12929	2.59189	0.548758	2.32516	0.236009	-2.08309	5e-05	8.42201e-05
Zm00001d022524	-	7:179332231-179334819	1.33991	0.904778	1.19647	4.73335	4.54034	5.29753	1.14705	4.85707	0.236161	-2.08216	5e-05	8.42201e-05
Zm00001d030069	outer cell layer4	1:103280319-103286276	8.71775	8.02197	7.95972	33.9661	34.3653	36.0253	8.23315	34.7856	0.236683	-2.07897	5e-05	8.42201e-05
Zm00001d020543	-	7:121726370-121727549	2.27192	3.36129	2.21019	10.4193	11.3537	11.3389	2.61447	11.0373	0.236876	-2.0778	5e-05	8.42201e-05
Zm00001d048034	-	9:148452874-148461393	0.706237	0.880657	0.676089	2.92937	3.36746	3.25332	0.754328	3.18338	0.236958	-2.0773	5e-05	8.42201e-05
Zm00001d020605	-	7:124482033-124482507	6.30589	6.07116	5.66786	27.2765	23.8949	24.9543	6.01497	25.3753	0.23704	-2.0768	5e-05	8.42201e-05
Zm00001d018227	-	5:217019027-217021495	3.28345	3.52395	4.05775	14.765	14.3653	16.6735	3.62172	15.268	0.23721	-2.07576	5e-05	8.42201e-05
Zm00001d048205	-	9:152408524-152412651	2.11022	2.20361	1.88869	8.57008	9.19212	8.3737	2.06751	8.71197	0.237318	-2.0751	5e-05	8.42201e-05
Zm00001d022356	-	7:176089093-176096027	0.683847	0.775882	1.19966	2.70958	6.55101	1.93438	0.886464	3.73166	0.237552	-2.07368	5e-05	8.42201e-05
Zm00001d001811	-	2:1331498-1334759	4.08091	3.50517	3.82092	15.0853	16.1143	16.7846	3.80233	15.9947	0.237724	-2.07264	5e-05	8.42201e-05
Zm00001d038728	trehalose-6-phosphate synthase12	6:163411333-163420782	3.57932	3.22686	3.06518	13.5005	13.3666	14.6163	3.29045	13.8278	0.237959	-2.07121	5e-05	8.42201e-05
Zm00001d016907	E2F-DP-transcription factor 28	5:179669836-179673125	1.96664	2.72641	2.6344	10.3784	10.5008	9.90773	2.44248	10.2623	0.238005	-2.07094	5e-05	8.42201e-05
Zm00001d044036	-	3:217330127-217332721	3.87212	2.4245	2.91799	12.8829	12.6413	13.182	3.07153	12.9021	0.238064	-2.07058	5e-05	8.42201e-05
Zm00001d021056	-	7:141662437-141666340	19.1457	18.3543	19.4549	79.311	79.2618	80.4763	18.985	79.683	0.238257	-2.06941	5e-05	8.42201e-05
Zm00001d002951	-	2:27929334-27939971	3.02061	3.8142	2.91566	15.1966	13.5038	12.117	3.25016	13.6058	0.23888	-2.06564	5e-05	8.42201e-05
Zm00001d006446	salmon silk2	2:208457126-208458693	1.51481	1.35189	1.6399	6.49899	6.55392	5.80338	1.5022	6.28543	0.238997	-2.06493	5e-05	8.42201e-05
Zm00001d027758	-	1:12768359-12771997	0.566068	0.294223	0.39697	1.82564	1.61584	1.79565	0.419087	1.74571	0.240067	-2.05849	5e-05	8.42201e-05
Zm00001d001172	-	7:87768107-87768559	8.34906	6.35621	5.2104	22.5407	29.9143	30.4346	6.63855	27.6299	0.240267	-2.05729	5e-05	8.42201e-05
Zm00001d013530	-	5:13665337-13670915	1.02443	0.81374	0.853127	3.57308	3.88407	3.72808	0.897098	3.72841	0.240611	-2.05522	5e-05	8.42201e-05
Zm00001d043254	-	3:193422409-193425328	6.26115	7.51168	7.521	31.174	28.8466	28.3469	7.09794	29.4558	0.240969	-2.05308	5e-05	8.42201e-05
Zm00001d028992	-	1:53883357-53885907	8.10198	9.5958	10.9116	40.4717	39.195	39.0542	9.53647	39.5736	0.240981	-2.05301	5e-05	8.42201e-05
Zm00001d022120	-	7:170789167-170791470	0.703297	0.651705	0.439806	2.67875	2.83876	1.92503	0.59827	2.48084	0.241156	-2.05196	5e-05	8.42201e-05
Zm00001d035081	-	6:4037970-4039290	1.69543	1.64615	1.79723	6.07486	6.76637	8.44792	1.71294	7.09638	0.241382	-2.05061	5e-05	8.42201e-05
Zm00001d022446	OVATE-transcription factor 31	7:177907260-177908001	1.16859	1.89477	2.08982	7.17888	6.95008	7.15704	1.71773	7.09534	0.242093	-2.04637	5e-05	8.42201e-05
Zm00001d031488	-	1:191775034-191781020	2.16086	2.6075	1.81472	10.1764	7.91588	9.07329	2.19436	9.05518	0.242332	-2.04494	5e-05	8.42201e-05
Zm00001d004198	-	2:91038188-91040615	137.943	131.819	128.698	538.008	559.092	546.227	132.82	547.776	0.242471	-2.04411	5e-05	8.42201e-05
Zm00001d045298	-	9:18176229-18178556	1.42099	1.82243	1.64251	7.40185	6.43144	6.2737	1.62864	6.70233	0.242996	-2.04099	5e-05	8.42201e-05
Zm00001d005897	-	2:192117922-192119901	9.90051	8.84205	9.89904	38.9584	38.1816	40.5573	9.5472	39.2324	0.24335	-2.0389	5e-05	8.42201e-05
Zm00001d020728	-	7:130390862-130417870	1.14359	0.935784	1.0346	4.10755	4.68056	4.00463	1.03799	4.26425	0.243417	-2.0385	5e-05	8.42201e-05
Zm00001d052444	-	4:190133614-190185316	8.65348	8.54808	8.28329	34.2874	33.9738	36.3352	8.49495	34.8655	0.243649	-2.03712	5e-05	8.42201e-05
Zm00001d041154	-	3:100564944-100565897	7.34469	6.99383	6.46864	28.5593	30.4262	26.311	6.93572	28.4322	0.243939	-2.03541	5e-05	8.42201e-05
Zm00001d035051	-	6:3226475-3230772	3.63779	5.21751	4.77503	19.2665	19.421	17.1776	4.54344	18.6217	0.243986	-2.03513	5e-05	8.42201e-05
Zm00001d026094	HSF-transcription factor 20	10:138304689-138305939	0.803587	0.541466	0.455789	2.94909	2.29661	2.13171	0.600281	2.45914	0.244102	-2.03444	5e-05	8.42201e-05
Zm00001d011001	-	8:136349223-136350602	6.46621	6.3357	6.08464	26.557	24.1059	26.6529	6.29552	25.7719	0.244278	-2.0334	5e-05	8.42201e-05
Zm00001d023580	-	10:10653742-10657726	3.31288	4.92193	3.81047	15.2571	17.3517	16.68	4.01509	16.4296	0.244381	-2.03279	5e-05	8.42201e-05
Zm00001d029464	-	1:71981681-71987438	1.87638	2.14954	2.06621	7.04386	9.4843	8.38949	2.03071	8.30588	0.244491	-2.03215	5e-05	8.42201e-05
Zm00001d047708	-	9:139685275-139686839	2.12032	1.86552	1.66968	7.92462	7.37406	7.81647	1.88517	7.70505	0.244667	-2.03111	5e-05	8.42201e-05
Zm00001d026164	-	10:140160680-140165357	1.13412	0.570324	1.15241	2.93676	6.24608	2.48224	0.952282	3.88836	0.244906	-2.0297	5e-05	8.42201e-05
Zm00001d047418	-	9:129484058-129488183	1.35403	0.748648	0.923719	3.81051	4.20213	4.31695	1.0088	4.10987	0.245458	-2.02645	5e-05	8.42201e-05
Zm00001d029997	-	1:98382116-98384521	9.84291	9.65968	10.2136	41.0793	40.0509	39.8613	9.90538	40.3305	0.245605	-2.02559	5e-05	8.42201e-05
Zm00001d030941	-	1:168487035-168487887	1.83025	1.30378	2.38927	6.07803	8.22809	8.14735	1.8411	7.48449	0.245989	-2.02334	5e-05	8.42201e-05
Zm00001d008980	-	8:28175414-28176542	49.6433	45.5419	52.2366	197.19	199.824	201.829	49.1406	199.614	0.246178	-2.02223	5e-05	8.42201e-05
Zm00001d047053	-	9:116754562-116759268	17.6301	18.0113	17.5986	72.4624	71.5273	72.2574	17.7467	72.0824	0.2462	-2.0221	5e-05	8.42201e-05
Zm00001d033338	rz403	1:259497729-259504323	1.10174	1.09722	0.79746	3.92403	4.11496	4.12646	0.998806	4.05515	0.246306	-2.02148	5e-05	8.42201e-05
Zm00001d033799	phytochromeA1	1:274078396-274085766	4.98093	5.10394	5.1188	20.2399	20.3187	20.9783	5.06789	20.5123	0.247066	-2.01703	5e-05	8.42201e-05
Zm00001d024723	-	10:85123159-85133157	11.7615	12.0284	14.0313	51.1285	51.073	50.8639	12.6071	51.0218	0.247092	-2.01688	5e-05	8.42201e-05
Zm00001d034937	-	1:306090106-306106885	6.66638	8.60051	9.56813	34.6258	33.2198	32.658	8.27834	33.5012	0.247106	-2.0168	5e-05	8.42201e-05
Zm00001d025834	-	10:131395393-131399206	0.461304	0.704179	0.618126	2.91932	1.91405	2.36584	0.594536	2.39973	0.247751	-2.01304	5e-05	8.42201e-05
Zm00001d043862	-	3:212448119-212449445	1.94286	2.0267	1.43406	7.87661	6.71219	7.21177	1.80121	7.26686	0.247866	-2.01237	5e-05	8.42201e-05
Zm00001d022517	NAC-transcription factor 2	7:179273872-179275691	1.51595	1.36514	0.986748	5.37082	5.31318	4.90709	1.28928	5.19703	0.24808	-2.01112	5e-05	8.42201e-05
Zm00001d051932	-	4:174800176-174804263	39.41	39.2413	39.7412	155.707	162.18	159.13	39.4642	159.005	0.248195	-2.01046	5e-05	8.42201e-05
Zm00001d020544	-	7:121750711-121753167	18.5741	16.2987	18.5299	69.508	67.3361	78.0158	17.8009	71.6199	0.248547	-2.00841	5e-05	8.42201e-05
Zm00001d035067	-	6:3702447-3703809	0.430389	0.665995	0.70333	2.86561	1.98701	2.369	0.599905	2.40721	0.249212	-2.00456	5e-05	8.42201e-05
Zm00001d030737	rough sheath2	1:156875929-156877042	94.7333	95.593	92.6385	373.588	360.708	397.32	94.3216	377.206	0.250053	-1.99969	5e-05	8.42201e-05
Zm00001d002630	-	2:17337399-17339739	173.408	173.197	167.967	674.65	686.33	690.377	171.524	683.786	0.250845	-1.99513	5e-05	8.42201e-05
Zm00001d006103	-	2:198177577-198179576	11.8027	13.3779	13.0968	52.102	48.3088	51.7921	12.7592	50.7343	0.251491	-1.99142	5e-05	8.42201e-05
Zm00001d029340	-	1:66592541-66594846	8.90769	11.557	9.92284	38.3173	39.6909	42.6341	10.1292	40.2141	0.251882	-1.98918	5e-05	8.42201e-05
Zm00001d043350	-	3:197409840-197413468	1.28859	1.30743	1.47175	5.26179	4.95377	5.89359	1.35592	5.36972	0.252512	-1.98557	5e-05	8.42201e-05
Zm00001d052543	bZIP-transcription factor 79	4:192657366-192664592	0.34961	0.625063	0.691713	2.00047	2.0464	2.55152	0.555462	2.19946	0.252545	-1.98539	5e-05	8.42201e-05
Zm00001d042900	-	3:183393751-183393982	16.6174	19.7943	42.8208	110.989	97.6421	104.376	26.4109	104.335	0.253136	-1.98202	5e-05	8.42201e-05
Zm00001d011746	-	8:160671477-160678347	0.994404	0.862139	1.27039	3.88712	4.67788	3.76818	1.04231	4.11106	0.253538	-1.97973	5e-05	8.42201e-05
Zm00001d045533	-	9:25739312-25742304	51.6957	52.4084	53.8347	209.369	207.069	205.885	52.6462	207.441	0.253789	-1.9783	5e-05	8.42201e-05
Zm00001d044541	-	3:231340373-231341654	0.9458	1.40914	0.719186	4.11662	3.68483	4.30672	1.02471	4.03606	0.253889	-1.97773	5e-05	8.42201e-05
Zm00001d017251	-	5:190355324-190360718	63.8048	62.0686	65.3128	252.388	253.493	246.456	63.7287	250.779	0.254123	-1.9764	5e-05	8.42201e-05
Zm00001d043116	AP2-EREBP-transcription factor 77	3:189581663-189585104	1.40265	2.08376	1.87926	6.5223	7.4547	7.11742	1.78856	7.03147	0.254365	-1.97503	5e-05	8.42201e-05
Zm00001d028423	-	1:34540137-34541979	8.19776	10.632	8.73564	35.6375	33.1276	39.5938	9.18848	36.1196	0.25439	-1.97488	5e-05	8.42201e-05
Zm00001d025375	-	10:116183301-116188328	0.357751	0.446107	0.331849	1.57496	1.46717	1.41424	0.378569	1.48546	0.25485	-1.97228	5e-05	8.42201e-05
Zm00001d045309	-	9:18678408-18682507	8.11947	7.47557	7.164	27.5114	31.2286	30.5152	7.58635	29.7517	0.254989	-1.97149	5e-05	8.42201e-05
Zm00001d029025	-	1:55178514-55181462	0.418291	0.357976	0.172081	0.786583	1.51286	1.4093	0.316116	1.23625	0.255706	-1.96744	5e-05	8.42201e-05
Zm00001d039772	-	3:14469748-14484983	0.758291	1.12487	1.74158	4.22446	5.26184	4.68471	1.20824	4.72367	0.255784	-1.967	5e-05	8.42201e-05
Zm00001d006493	-	2:209822230-209825657	1.26419	2.27388	1.42548	6.95151	6.82478	5.62138	1.65452	6.46589	0.255884	-1.96644	5e-05	8.42201e-05
Zm00001d007937	alanine amino transferase8	2:243428037-243433183	1.48055	1.63969	1.41441	5.88092	5.88546	5.87399	1.51155	5.88012	0.257061	-1.95982	5e-05	8.42201e-05
Zm00001d035015	-	6:1843375-1848804	0.95683	0.801017	1.15441	4.22063	3.36188	3.74306	0.970753	3.77519	0.25714	-1.95937	5e-05	8.42201e-05
Zm00001d044450	-	3:228360110-228361289	2.06962	2.26358	2.69594	9.77032	10.0318	7.50714	2.34305	9.10309	0.257391	-1.95797	5e-05	8.42201e-05
Zm00001d046112	-	9:63973032-63977492	1.65258	1.73598	2.08057	7.35766	7.43459	6.43548	1.82305	7.07591	0.257642	-1.95656	5e-05	8.42201e-05
Zm00001d014038	-	5:30230016-30235454	0.572023	0.623711	0.835993	2.84695	2.79796	2.24087	0.677242	2.62859	0.257645	-1.95655	5e-05	8.42201e-05
Zm00001d026106	G2-like-transcription factor 41	10:138569153-138572986	1.45589	1.37388	1.52427	5.22366	5.62612	5.99694	1.45135	5.61557	0.258451	-1.95204	5e-05	8.42201e-05
Zm00001d024600	-	10:79991193-79997385	0.0880838	0.216415	0.139763	0.570239	0.540736	0.603504	0.148087	0.571493	0.259123	-1.94829	5e-05	8.42201e-05
Zm00001d041269	-	3:109536114-109540830	0.282613	0.458453	0.398847	1.60629	1.43955	1.33406	0.379971	1.45997	0.260259	-1.94198	5e-05	8.42201e-05
Zm00001d020936	-	7:137150742-137157038	2.50343	2.42987	2.19873	10.3409	8.39699	8.62183	2.37734	9.11989	0.260676	-1.93967	5e-05	8.42201e-05
Zm00001d022669	-	1:10576060-10576673	5.28869	5.39635	5.50864	17.1707	23.2156	21.7274	5.39789	20.7046	0.26071	-1.93948	5e-05	8.42201e-05
Zm00001d008812	C3H-transcription factor 347	8:21359782-21360919	120.942	110.97	109.727	425.311	425.676	459.255	113.88	436.747	0.260746	-1.93928	5e-05	8.42201e-05
Zm00001d020881	WRKY-transcription factor 52	7:135317301-135321287	5.72978	6.16076	5.65756	23.1186	21.9473	22.217	5.84937	22.4276	0.260811	-1.93892	5e-05	8.42201e-05
Zm00001d048737	-	4:4611294-4613053	3.29447	3.39757	3.90557	14.8445	12.8089	12.9539	3.53254	13.5358	0.260978	-1.938	5e-05	8.42201e-05
Zm00001d037631	-	6:132458320-132458674	48.8714	44.8005	48.382	180.682	174.531	188.687	47.3513	181.3	0.261177	-1.9369	5e-05	8.42201e-05
Zm00001d033063	-	1:249199938-249210506	0.323013	0.266841	0.417049	1.5521	1.18905	1.10962	0.335635	1.28359	0.261481	-1.93522	5e-05	8.42201e-05
Zm00001d011610	-	8:155807922-155820009	0.585542	0.854771	0.626442	2.73358	2.5902	2.57548	0.688918	2.63309	0.261639	-1.93435	5e-05	8.42201e-05
Zm00001d005814	-	2:189518234-189520622	0.959445	0.250729	0.258717	1.92785	1.67721	2.00795	0.48963	1.871	0.261694	-1.93405	5e-05	8.42201e-05
Zm00001d020187	-	7:98540987-98545495	0.587063	1.09066	0.31529	2.61457	2.27118	2.72789	0.664337	2.53788	0.261768	-1.93364	5e-05	8.42201e-05
Zm00001d002111	-	2:6046857-6051509	1.62111	1.38443	1.69473	5.85046	5.65194	6.45278	1.56675	5.98506	0.261777	-1.93359	5e-05	8.42201e-05
Zm00001d009497	-	8:67367441-67373571	0.338833	0.472746	0.458548	1.63457	1.38219	1.82596	0.423376	1.61424	0.262276	-1.93084	5e-05	8.42201e-05
Zm00001d052605	OVATE-transcription factor 21	4:194504908-194506069	3.80501	4.09712	4.64603	14.7168	16.5148	16.5884	4.18272	15.94	0.262404	-1.93014	5e-05	8.42201e-05
Zm00001d003157	S-adenosyl methionine decarboxylase2	2:33981492-33984783	323.516	313.479	309.333	1204.22	1201.35	1197.97	315.443	1201.18	0.262611	-1.929	5e-05	8.42201e-05
Zm00001d052133	Homeobox-transcription factor 83	4:180558734-180563266	5.80192	5.04126	5.07249	19.8105	20.3869	20.3927	5.30522	20.1967	0.262678	-1.92864	5e-05	8.42201e-05
Zm00001d013468	-	5:12327594-12329627	103.814	106.712	99.505	388.428	390.828	396.766	103.344	392.007	0.263628	-1.92342	5e-05	8.42201e-05
Zm00001d006217	-	2:202081238-202085911	7.83736	8.48794	8.4483	29.118	30.6404	34.1672	8.25787	31.3085	0.263758	-1.92271	5e-05	8.42201e-05
Zm00001d006511	-	2:210204092-210207784	31.3554	31.5415	25.317	115.326	109.581	108.843	29.4046	111.25	0.264311	-1.91969	5e-05	8.42201e-05
Zm00001d014875	argonaute1d	5:66763341-66769045	0.200842	0.165791	0.0735995	0.715584	0.504772	0.44328	0.146744	0.554545	0.264621	-1.918	5e-05	8.42201e-05
Zm00001d043540	-	3:203318249-203330249	0.431824	0.315959	0.329216	0.97943	1.17813	1.91103	0.359	1.3562	0.26471	-1.91751	5e-05	8.42201e-05
Zm00001d033523	-	1:265546923-265551800	1.96817	1.32142	1.57666	6.73261	5.98581	5.65224	1.62208	6.12355	0.264892	-1.91652	5e-05	8.42201e-05
Zm00001d044806	umc109	9:2940676-2943325	138.739	142.943	148.542	525.34	539.285	558.711	143.408	541.112	0.265025	-1.9158	5e-05	8.42201e-05
Zm00001d005931	ZF-HD-transcription factor 16	2:193254453-193255314	1.29875	1.20335	1.2868	5.15119	6.77056	2.3653	1.26297	4.76235	0.265199	-1.91485	5e-05	8.42201e-05
Zm00001d002455	-	2:13187122-13192192	0.616669	0.561043	0.506988	2.50922	1.96149	1.87668	0.561567	2.11579	0.265417	-1.91367	5e-05	8.42201e-05
Zm00001d048694	-	4:3416244-3417544	1.37187	0.94409	1.38813	5.06007	4.33615	4.55219	1.2347	4.64947	0.265557	-1.91291	5e-05	8.42201e-05
Zm00001d011630	-	8:156787110-156787413	10.5732	11.5298	15.1668	50.3345	38.2901	51.7124	12.4232	46.779	0.265572	-1.91282	5e-05	8.42201e-05
Zm00001d043235	-	3:192719122-192721294	13.525	13.1219	13.0584	48.8444	50.189	50.4339	13.2351	49.8224	0.265646	-1.91243	5e-05	8.42201e-05
Zm00001d043263	diacylglycerol kinase7	3:193696179-193702740	0.843488	0.856603	0.837664	3.21007	2.98633	3.34608	0.845918	3.18083	0.265943	-1.91081	5e-05	8.42201e-05
Zm00001d039066	-	6:169497056-169501065	10.1815	9.73095	10.3612	37.6781	38.3333	37.5446	10.0912	37.852	0.266596	-1.90727	5e-05	8.42201e-05
Zm00001d043509	-	3:202333698-202335784	21.8332	19.2755	20.8158	79.6612	78.3806	73.4065	20.6415	77.1494	0.267552	-1.90211	5e-05	8.42201e-05
Zm00001d015451	SBP-domain protein1	5:91106166-91109100	14.3845	15.0147	13.8682	53.2373	56.5337	51.8574	14.4225	53.8762	0.267697	-1.90133	5e-05	8.42201e-05
Zm00001d018554	-	5:222950273-222956742	11.07	11.0719	9.51221	41.9782	41.3817	34.8838	10.5514	39.4146	0.267703	-1.9013	5e-05	8.42201e-05
Zm00001d044395	-	3:227055571-227057360	0.968768	1.82242	2.3744	6.39856	6.4423	6.45123	1.72186	6.4307	0.267756	-1.90101	5e-05	8.42201e-05
Zm00001d038358	-	6:155275132-155285524	1.84716	2.71243	3.198	8.7819	10.4974	9.62711	2.58586	9.63548	0.268369	-1.89771	5e-05	8.42201e-05
Zm00001d048783	-	4:5479499-5501595	1.20051	1.15531	1.03259	5.11802	5.13207	2.35081	1.12947	4.2003	0.268902	-1.89485	5e-05	8.42201e-05
Zm00001d041191	-	3:104337245-104338289	1.64531	2.03671	1.54358	5.92357	6.81527	6.64151	1.74187	6.46011	0.269635	-1.89092	5e-05	8.42201e-05
Zm00001d004021	violaxanthin de-epoxidase1	2:76077654-76080443	0.438816	0.294486	0.546309	1.55553	1.80442	1.38297	0.426537	1.58097	0.269794	-1.89007	5e-05	8.42201e-05
Zm00001d037949	-	6:143243174-143246248	16.565	15.6612	14.628	57.6074	58.7375	57.3169	15.618	57.8872	0.269801	-1.89003	5e-05	8.42201e-05
Zm00001d028809	-	1:47129750-47131445	2.18734	1.73379	2.74661	6.59809	9.48151	8.63395	2.22258	8.23785	0.269801	-1.89003	5e-05	8.42201e-05
Zm00001d050908	-	4:129888748-129888976	37.195	49.4142	48.8656	160.048	164.772	176.717	45.1582	167.179	0.270119	-1.88833	5e-05	8.42201e-05
Zm00001d018803	-	7:5670927-5673511	2.71491	3.05649	3.24466	10.3331	10.1113	12.9227	3.00535	11.1224	0.270207	-1.88786	5e-05	8.42201e-05
Zm00001d011597	E2F-DP-transcription factor 29	8:155439884-155445416	3.65561	3.99502	3.95915	13.6923	14.104	15.1145	3.86993	14.3036	0.270556	-1.886	5e-05	8.42201e-05
Zm00001d039754	-	3:13966410-13969623	0.271172	0.192102	0.209058	0.944879	0.841756	0.697337	0.224111	0.827991	0.270668	-1.8854	5e-05	8.42201e-05
Zm00001d041079	-	3:95623143-95623951	1.10563	1.66589	1.36257	5.26173	5.17999	4.81642	1.37803	5.08605	0.270943	-1.88394	5e-05	8.42201e-05
Zm00001d005599	-	2:180239690-180257396	0.903237	0.781427	0.567155	3.07652	2.67325	2.50263	0.750606	2.7508	0.272868	-1.87372	5e-05	8.42201e-05
Zm00001d039070	-	6:169540187-169541266	5.98338	6.19928	7.06217	23.1185	23.4257	23.9436	6.41494	23.4959	0.273024	-1.8729	5e-05	8.42201e-05
Zm00001d039919	-	3:19356288-19359406	1.18813	1.43542	1.17458	4.78436	5.11334	3.9958	1.26604	4.63117	0.273374	-1.87105	5e-05	8.42201e-05
Zm00001d049377	-	4:28211106-28236761	0.347689	0.42193	0.315408	1.54342	1.20117	1.21567	0.361675	1.32009	0.273978	-1.86787	5e-05	8.42201e-05
Zm00001d033951	ribosomal protein S10	1:279386534-279388331	2.25057	2.90427	2.50673	9.57853	9.05438	9.2856	2.55386	9.30617	0.274427	-1.86551	5e-05	8.42201e-05
Zm00001d012674	chorismate mutase1	8:178397388-178409967	13.2334	11.9644	13.0575	50.6202	46.7285	42.0104	12.7518	46.453	0.27451	-1.86507	5e-05	8.42201e-05
Zm00001d028140	-	1:23975833-23981932	5.28275	6.04302	7.48074	23.0548	21.7763	23.5178	6.26884	22.7829	0.275155	-1.86168	5e-05	8.42201e-05
Zm00001d034756	-	1:301479325-301479550	192.412	185.156	213.412	659.776	652.815	834.999	196.994	715.864	0.275184	-1.86153	5e-05	8.42201e-05
Zm00001d004418	-	2:110450099-110451204	0.721828	1.81693	1.38251	5.08606	3.95983	5.19798	1.30709	4.74796	0.275295	-1.86095	5e-05	8.42201e-05
Zm00001d040260	-	3:34384604-34385528	1125.59	1167.16	1234.48	4360.69	4187.94	4257.39	1175.74	4268.67	0.275435	-1.86022	5e-05	8.42201e-05
Zm00001d030370	-	1:126797518-126800598	0.987135	0.86037	1.01323	3.13074	3.64357	3.60967	0.953579	3.46133	0.275495	-1.8599	5e-05	8.42201e-05
Zm00001d044405	-	3:227319429-227328765	7.27086	7.76465	7.49074	26.8995	27.2426	27.3747	7.50875	27.1723	0.276338	-1.85549	5e-05	8.42201e-05
Zm00001d006750	-	2:215851863-215862377	158.972	160.487	166.23	582.143	580.504	592.845	161.896	585.164	0.276668	-1.85377	5e-05	8.42201e-05
Zm00001d013887	-	5:23853142-23883054	0.656669	0.53338	0.644034	2.05433	2.37388	2.19864	0.611361	2.20895	0.276765	-1.85326	5e-05	8.42201e-05
Zm00001d040468	major facilitator superfamily defense1	3:45120036-45134869	0.491732	0.564597	0.38952	1.90547	1.60666	1.70723	0.48195	1.73979	0.277016	-1.85196	5e-05	8.42201e-05
Zm00001d017292	-	5:192003417-192011428	591.385	582.362	602.914	2149.48	2116.05	2145.73	592.221	2137.09	0.277116	-1.85144	5e-05	8.42201e-05
Zm00001d018568	-	5:223363139-223366283	2.01908	1.20233	0.599064	1.80284	5.50067	6.43819	1.27349	4.58057	0.27802	-1.84674	5e-05	8.42201e-05
Zm00001d008651	pyruvate decarboxylase2	8:15983268-15986705	0.477102	0.49894	0.692572	1.73681	1.98865	2.27452	0.556204	1.99999	0.278103	-1.84631	5e-05	8.42201e-05
Zm00001d003315	-	2:39889305-39890655	1.69527	1.15061	3.4172	7.77374	7.1947	7.5389	2.0877	7.50245	0.278269	-1.84545	5e-05	8.42201e-05
Zm00001d041345	-	3:113725964-113728247	5.89174	5.56681	4.8419	18.8539	20.2468	19.4186	5.43348	19.5064	0.278549	-1.844	5e-05	8.42201e-05
Zm00001d011035	-	8:137157190-137159528	0.701954	1.06647	0.342421	2.91056	2.45453	2.19478	0.703614	2.51996	0.279216	-1.84054	5e-05	8.42201e-05
Zm00001d018260	growth-regulating factor9	5:217546953-217548912	11.4654	11.8375	12.8458	42.7527	43.2486	43.4557	12.0496	43.1523	0.279234	-1.84045	5e-05	8.42201e-05
Zm00001d036112	-	6:72649199-72653023	3.6029	0.756596	0.926852	7.66791	5.62292	5.61144	1.76211	6.30076	0.279666	-1.83822	5e-05	8.42201e-05
Zm00001d029211	-	1:62490386-62493912	0.614721	0.847238	0.838129	2.93554	2.68676	2.60001	0.766696	2.74077	0.279737	-1.83785	5e-05	8.42201e-05
Zm00001d012935	-	5:2204319-2225211	25.1308	21.992	21.6642	83.2072	83.1533	79.3521	22.929	81.9042	0.279949	-1.83676	5e-05	8.42201e-05
Zm00001d052380	scarecrow1	4:188747593-188751193	35.6518	35.7343	36.205	126.238	126.185	131.024	35.8637	127.816	0.280589	-1.83347	5e-05	8.42201e-05
Zm00001d031331	-	1:186314542-186324863	0.993854	0.973781	1.47255	3.52062	4.50346	4.2241	1.14673	4.08273	0.280873	-1.83201	5e-05	8.42201e-05
Zm00001d048683	-	4:3233705-3235463	11.0695	11.0118	10.5869	39.0184	37.1402	40.0033	10.8894	38.7206	0.28123	-1.83018	5e-05	8.42201e-05
Zm00001d035634	-	6:37855732-37858713	11.1954	11.5863	10.7393	39.9302	39.4313	39.7982	11.1737	39.7199	0.281312	-1.82975	5e-05	8.42201e-05
Zm00001d036875	-	6:105403057-105408687	0.529289	1.02527	0.591029	2.15337	2.74088	2.7289	0.715195	2.54105	0.281456	-1.82902	5e-05	8.42201e-05
Zm00001d034160	G2-like-transcription factor 44	1:285335177-285337132	7.83708	8.64923	8.91938	28.5628	30.9378	30.7577	8.46856	30.0861	0.281477	-1.82891	5e-05	8.42201e-05
Zm00001d039907	-	3:18927895-18929032	2.60751	1.38198	0.830055	5.83065	5.455	5.81692	1.60652	5.70086	0.281803	-1.82724	5e-05	8.42201e-05
Zm00001d045158	-	9:14623688-14628889	2.15234	2.69276	2.67844	8.65552	9.00357	9.03487	2.50785	8.89799	0.281845	-1.82703	5e-05	8.42201e-05
Zm00001d003331	WRKY-transcription factor 72	2:40361660-40367040	19.1005	18.0921	17.7409	66.3904	64.6459	63.7921	18.3112	64.9428	0.281959	-1.82644	5e-05	8.42201e-05
Zm00001d026351	Homeobox-transcription factor 91	10:144099074-144105329	12.9731	13.7315	12.4757	46.0803	46.2699	46.5477	13.0601	46.2993	0.28208	-1.82582	5e-05	8.42201e-05
Zm00001d030942	-	1:168488338-168493704	2.67506	2.8235	2.45493	8.9433	9.3427	9.86654	2.65116	9.38418	0.282514	-1.82361	5e-05	8.42201e-05
Zm00001d052457	-	4:190405621-190411632	18.0452	18.6247	16.3685	62.7449	64.7867	60.0675	17.6795	62.533	0.282723	-1.82254	5e-05	8.42201e-05
Zm00001d053927	-	4:243694660-243710688	18.7707	18.5407	18.2698	67.1563	66.1408	63.2366	18.5271	65.5113	0.282808	-1.82211	5e-05	8.42201e-05
Zm00001d029208	-	1:62419476-62427352	12.0736	11.6573	10.7671	41.4639	37.643	42.8176	11.4993	40.6415	0.282945	-1.82141	5e-05	8.42201e-05
Zm00001d007079	-	2:221781853-221783251	16.7848	14.5137	18.8415	58.4061	59.6215	59.096	16.7133	59.0412	0.283079	-1.82073	5e-05	8.42201e-05
Zm00001d048110	-	9:150360030-150360465	1.67362	3.11242	3.55678	8.7744	9.98356	10.7022	2.78094	9.82005	0.28319	-1.82016	5e-05	8.42201e-05
Zm00001d037240	-	6:117483615-117495193	0.516289	0.256907	0.318301	1.08195	1.54259	1.22575	0.363833	1.28343	0.283485	-1.81866	5e-05	8.42201e-05
Zm00001d035180	-	6:8225384-8229641	0.863333	0.941957	1.18463	3.6892	3.65484	3.20139	0.996638	3.51514	0.283527	-1.81844	5e-05	8.42201e-05
Zm00001d027512	-	1:7148371-7152568	28.8076	29.9749	30.6634	103.495	105.495	106.373	29.8153	105.121	0.283628	-1.81793	5e-05	8.42201e-05
Zm00001d018511	-	5:222127236-222130356	10.3593	9.53359	10.2893	36.5733	35.1176	34.6832	10.0607	35.458	0.283736	-1.81738	5e-05	8.42201e-05
Zm00001d035184	-	6:8514153-8561029	1.14697	1.47692	1.35603	4.41189	5.39617	4.21866	1.32664	4.67557	0.283739	-1.81737	5e-05	8.42201e-05
Zm00001d051456	GRF-transcription factor 9	4:159322443-159323547	27.6402	33.6002	32.5892	109.62	110.614	110.109	31.2765	110.114	0.284037	-1.81585	5e-05	8.42201e-05
Zm00001d031853	-	1:204145138-204149948	14.4021	15.4562	15.6934	55.0579	51.8224	53.4208	15.1839	53.4337	0.284163	-1.81521	5e-05	8.42201e-05
Zm00001d047010	-	9:115067173-115073521	0.10873	0.222442	0.549722	1.18466	0.891854	1.02323	0.293631	1.03325	0.284182	-1.81511	5e-05	8.42201e-05
Zm00001d040666	-	3:57051882-57062010	6.97348	7.98751	6.57801	22.993	26.1006	26.5311	7.17967	25.2082	0.284815	-1.8119	5e-05	8.42201e-05
Zm00001d031665	bHLH-transcription factor 173	1:198078398-198080869	2.7732	2.74308	2.41917	9.561	9.32186	8.93976	2.64515	9.2742	0.285216	-1.80987	5e-05	8.42201e-05
Zm00001d043423	-	3:199284013-199285462	3.41134	4.09043	4.50019	13.5862	14.713	13.6531	4.00066	13.9841	0.286086	-1.80548	5e-05	8.42201e-05
Zm00001d000294	-	B73V4_ctg73:52547-56015	71.3243	64.681	71.3857	235.42	239.868	248.981	69.1303	241.423	0.286345	-1.80417	5e-05	8.42201e-05
Zm00001d010795	-	8:128032676-128035296	0.496273	0.651566	0.773161	1.92167	2.60425	2.17815	0.640333	2.23469	0.286542	-1.80318	5e-05	8.42201e-05
Zm00001d024102	-	10:45051774-45053151	2.65499	2.33314	1.92958	6.86458	9.03158	8.23587	2.30591	8.04401	0.286662	-1.80258	5e-05	8.42201e-05
Zm00001d020629	-	7:125593247-125599292	3.05728	3.93149	3.24883	12.2019	12.5102	10.9067	3.41253	11.8729	0.287422	-1.79876	5e-05	8.42201e-05
Zm00001d049055	-	4:14072312-14076058	4.35362	3.74316	3.89661	13.9049	14.2955	13.3081	3.9978	13.8362	0.288938	-1.79117	5e-05	8.42201e-05
Zm00001d041669	-	3:132743386-132744631	0.573769	0.695646	0.397808	2.14368	1.82811	1.79203	0.555741	1.92127	0.289257	-1.78958	5e-05	8.42201e-05
Zm00001d028615	-	1:40886064-40889048	0.584004	0.33838	0.520175	1.43403	1.81193	1.73808	0.480853	1.66135	0.289435	-1.78869	5e-05	8.42201e-05
Zm00001d046952	-	9:112604812-112609405	18.5888	17.1262	18.0418	61.9758	61.6591	62.0127	17.9189	61.8825	0.289563	-1.78805	5e-05	8.42201e-05
Zm00001d049694	-	4:40524297-40528243	3.82985	3.43578	3.86599	12.462	14.2442	11.6805	3.71054	12.7956	0.289986	-1.78595	5e-05	8.42201e-05
Zm00001d030037	-	1:101375206-101379033	2.08905	1.3603	1.48586	5.72695	5.62498	5.645	1.64507	5.66564	0.290359	-1.78409	5e-05	8.42201e-05
Zm00001d016922	-	5:180066186-180076054	25.5154	23.1794	22.7729	81.4792	81.2982	83.1736	23.8226	81.9837	0.290577	-1.78301	5e-05	8.42201e-05
Zm00001d044267	-	3:223383090-223386161	3.94273	2.92572	2.90589	11.6777	10.4841	11.4581	3.25811	11.2066	0.290731	-1.78224	5e-05	8.42201e-05
Zm00001d052591	ABI3-VP1-transcription factor 40	4:193980223-193982206	0.642977	0.633186	0.741531	1.81525	2.72121	2.39504	0.672564	2.3105	0.29109	-1.78046	5e-05	8.42201e-05
Zm00001d050608	-	4:103849780-103854158	2.10018	2.14381	1.9154	7.31531	6.48351	7.35535	2.05313	7.05139	0.291167	-1.78008	5e-05	8.42201e-05
Zm00001d038823	-	6:165273720-165278568	0.398778	0.346865	0.167583	1.01361	1.0019	1.11891	0.304409	1.04481	0.291353	-1.77916	5e-05	8.42201e-05
Zm00001d021659	-	7:159376081-159383285	1.31811	1.64863	1.59932	5.32316	4.58859	5.75527	1.52202	5.22234	0.291444	-1.77871	5e-05	8.42201e-05
Zm00001d049355	-	4:27735935-27740863	1.74847	2.32592	1.61987	5.96622	6.99915	6.55184	1.89808	6.50574	0.291755	-1.77717	5e-05	8.42201e-05
Zm00001d016145	-	5:146739252-146751645	5.81241	6.31817	6.10686	22.9091	18.8895	20.6522	6.07915	20.817	0.292028	-1.77582	5e-05	8.42201e-05
Zm00001d042868	-	3:182505491-182507983	0.264976	0.46109	0.220022	1.25476	0.873697	1.10714	0.315363	1.07853	0.292401	-1.77398	5e-05	8.42201e-05
Zm00001d042144	-	3:153387706-153388655	5.47746	6.66633	6.43677	19.2943	21.0006	23.2455	6.19352	21.1801	0.292422	-1.77388	5e-05	8.42201e-05
Zm00001d007962	G2-like-transcription factor 27	2:244254162-244256107	4.33293	4.50735	4.80927	15.5701	14.5143	16.5819	4.54985	15.5554	0.292493	-1.77352	5e-05	8.42201e-05
Zm00001d020790	bHLH-transcription factor 105	7:132794516-132796578	2.82684	2.32198	3.01207	9.16118	9.37183	9.36714	2.7203	9.30005	0.292504	-1.77347	5e-05	8.42201e-05
Zm00001d007468	-	2:232340019-232362918	4.14375	4.77409	3.60132	14.5676	13.646	14.5665	4.17305	14.26	0.29264	-1.7728	5e-05	8.42201e-05
Zm00001d024733	-	10:85592811-85596617	0.318853	0.172824	0.428083	0.790421	1.25657	1.09585	0.306587	1.04761	0.292654	-1.77273	5e-05	8.42201e-05
Zm00001d034204	AP2-EREBP-transcription factor 184	1:286726371-286730435	17.4769	19.8017	18.0654	62.2806	61.7843	64.7911	18.448	62.952	0.293049	-1.77079	5e-05	8.42201e-05
Zm00001d019230	sister of indeterminate spikelet1	7:23054460-23065589	2.77475	2.81119	2.67114	8.89804	9.14829	10.1245	2.75236	9.39028	0.293107	-1.7705	5e-05	8.42201e-05
Zm00001d037114	-	6:112856873-112864407	47.6135	48.2627	47.4249	160.584	163.628	163.392	47.767	162.535	0.293887	-1.76666	5e-05	8.42201e-05
Zm00001d007766	-	2:239271068-239271422	81.4989	71.7128	65.7883	265.143	229.702	249.746	73	248.197	0.294121	-1.76552	5e-05	8.42201e-05
Zm00001d037708	-	6:134609480-134610956	4.51624	5.11735	5.1321	16.8684	16.6479	16.6206	4.9219	16.7123	0.294508	-1.76362	5e-05	8.42201e-05
Zm00001d034032	-	1:281626477-281630659	26.2686	27.4775	28.1211	92.5707	91.3684	93.9844	27.2891	92.6412	0.294568	-1.76333	5e-05	8.42201e-05
Zm00001d053835	-	4:242115474-242116610	7.22657	6.86693	5.46398	22.9908	22.2614	21.119	6.51916	22.1237	0.294669	-1.76283	5e-05	8.42201e-05
Zm00001d026435	-	10:145793618-145794944	13.8972	12.4264	15.1187	45.6893	44.7097	50.0527	13.8141	46.8172	0.295065	-1.7609	5e-05	8.42201e-05
Zm00001d033206	argonaute18b	1:254172778-254178271	0.346941	0.394228	0.537334	1.30883	1.69978	1.31974	0.426168	1.44278	0.29538	-1.75936	5e-05	8.42201e-05
Zm00001d004415	-	2:110345637-110358087	6.40803	4.35593	4.94351	17.9686	17.8104	17.3966	5.23583	17.7252	0.295389	-1.75931	5e-05	8.42201e-05
Zm00001d028484	-	1:36588521-36592955	4.80121	4.61895	4.36915	15.2361	15.9085	15.5326	4.59644	15.5591	0.295418	-1.75917	5e-05	8.42201e-05
Zm00001d033018	-	1:247103363-247108136	5.54364	6.90963	6.16473	20.9422	20.7313	21.3444	6.206	21.006	0.295439	-1.75907	5e-05	8.42201e-05
Zm00001d041746	-	3:135772966-135790864	6.19984	6.49437	7.36649	22.2827	21.8363	23.749	6.6869	22.6227	0.295584	-1.75836	5e-05	8.42201e-05
Zm00001d045055	bronze1	9:11218972-11220493	4.81392	6.01951	5.27907	17.4467	18.5613	18.3797	5.37083	18.1292	0.296253	-1.7551	5e-05	8.42201e-05
Zm00001d042573	-	3:172346243-172346636	3.24073	5.01359	6.14235	17.0135	15.0245	16.4805	4.79889	16.1728	0.296726	-1.7528	5e-05	8.42201e-05
Zm00001d023402	G2-like-transcription factor 4	10:4740646-4742679	2.71649	2.72921	2.01252	8.55159	7.96066	8.62035	2.48607	8.37753	0.296755	-1.75266	5e-05	8.42201e-05
Zm00001d012918	-	5:1940927-1956957	3.55192	3.20466	2.99018	10.9597	10.5539	11.3101	3.24892	10.9412	0.296944	-1.75174	5e-05	8.42201e-05
Zm00001d051789	-	4:169867510-169874521	6.00468	6.12814	4.29811	16.4783	17.5273	21.2235	5.47698	18.4097	0.297505	-1.74901	5e-05	8.42201e-05
Zm00001d045230	-	9:16630744-16636380	2.04296	1.74798	1.50297	5.88724	5.66718	6.17469	1.76464	5.9097	0.298601	-1.74371	5e-05	8.42201e-05
Zm00001d002687	-	2:19283193-19284804	11.1566	10.8001	12.1211	37.5052	38.6688	37.9442	11.3593	38.0394	0.298619	-1.74362	5e-05	8.42201e-05
Zm00001d011712	ABI3-VP1-transcription factor 19	8:159488657-159493031	0.772625	0.524772	0.420671	1.72971	2.52194	1.49789	0.572689	1.91651	0.298819	-1.74266	5e-05	8.42201e-05
Zm00001d048315	-	9:154446528-154453803	9.7576	10.4243	10.5354	34.3005	33.3274	35.0886	10.2391	34.2388	0.29905	-1.74154	5e-05	8.42201e-05
Zm00001d003248	-	2:37818749-37828725	13.0587	12.2582	12.3797	43.7813	39.3912	42.8799	12.5655	42.0175	0.299054	-1.74152	5e-05	8.42201e-05
Zm00001d003459	-	2:45018394-45021399	4.05127	3.64879	2.8865	10.1916	13.0232	12.1834	3.52885	11.7994	0.29907	-1.74144	5e-05	8.42201e-05
Zm00001d014868	-	5:66346937-66349142	3.84382	5.32241	4.08574	16.0043	15.0418	13.2506	4.41732	14.7656	0.299163	-1.741	5e-05	8.42201e-05
Zm00001d019356	-	7:29463118-29465998	0.521547	0.484781	0.361174	1.51998	1.41818	1.62378	0.455834	1.52064	0.299765	-1.7381	5e-05	8.42201e-05
Zm00001d008404	-	8:7743482-7747810	1.29975	0.934848	1.10144	4.08156	3.76701	3.27347	1.11201	3.70735	0.299947	-1.73722	5e-05	8.42201e-05
Zm00001d002136	-	2:6496901-6497840	19.6612	20.4947	21.0066	60.3063	71.7667	71.8054	20.3875	67.9595	0.299995	-1.73699	5e-05	8.42201e-05
Zm00001d025661	-	10:125345460-125347269	2.55582	3.35067	2.72269	10.3082	8.88589	9.55927	2.87639	9.58445	0.30011	-1.73644	5e-05	8.42201e-05
Zm00001d040622	-	3:54366427-54368879	6.51744	5.78728	5.75641	20.2795	19.6764	20.2166	6.02038	20.0575	0.300156	-1.73622	5e-05	8.42201e-05
Zm00001d048236	-	9:152956402-152965893	1.18643	0.838905	0.841158	3.60878	2.53634	3.40388	0.955497	3.183	0.300188	-1.73606	5e-05	8.42201e-05
Zm00001d046975	-	9:113789237-113792145	0.82479	0.479591	0.648762	2.39373	2.16213	1.94968	0.651048	2.16851	0.300228	-1.73587	5e-05	8.42201e-05
Zm00001d041268	-	3:109251219-109254962	12.431	10.5326	14.6516	42.7863	40.6687	41.8294	12.5384	41.7615	0.300238	-1.73582	5e-05	8.42201e-05
Zm00001d038974	-	6:168033168-168037377	0.981524	0.813437	1.10375	3.31941	2.81008	3.50962	0.966237	3.21304	0.300724	-1.73349	5e-05	8.42201e-05
Zm00001d042142	-	3:153382172-153383674	9.67279	10.8802	9.98316	34.4286	32.4269	34.6847	10.1787	33.8467	0.300729	-1.73346	5e-05	8.42201e-05
Zm00001d019775	-	7:59466761-59468544	7.05205	8.37691	8.42214	28.6715	24.1548	26.4785	7.95037	26.4349	0.300753	-1.73335	5e-05	8.42201e-05
Zm00001d005824	-	2:189868856-189873743	4.30882	4.18167	4.98339	13.3152	14.8605	16.5799	4.4913	14.9185	0.301056	-1.7319	5e-05	8.42201e-05
Zm00001d012291	-	8:171990271-171991096	3.59583	5.41961	4.63404	15.1257	14.0665	16.14	4.54983	15.1107	0.3011	-1.73169	5e-05	8.42201e-05
Zm00001d020554	-	7:122113132-122114208	4.45994	3.29542	3.82723	11.8205	13.4427	13.1709	3.86086	12.8114	0.301361	-1.73043	5e-05	8.42201e-05
Zm00001d037786	NLP-transcription factor 8	6:137825035-137834294	0.326268	0.235658	0.337686	1.05788	0.933937	0.987249	0.29987	0.993022	0.301977	-1.72749	5e-05	8.42201e-05
Zm00001d044045	-	3:217679350-217682059	4.70894	3.97207	3.75922	13.2992	13.2159	14.6677	4.14674	13.7276	0.302073	-1.72703	5e-05	8.42201e-05
Zm00001d023455	OVATE-transcription factor 38	10:6094301-6095315	6.22464	6.28777	5.71182	19.8154	19.924	20.5775	6.07474	20.1056	0.302142	-1.7267	5e-05	8.42201e-05
Zm00001d047238	-	9:123555213-123561482	9.763	11.1885	9.55195	33.9275	33.0937	33.8787	10.1678	33.6333	0.302313	-1.72588	5e-05	8.42201e-05
Zm00001d042932	-	3:184468611-184471516	1.29394	1.26065	2.01579	4.03909	5.47727	5.58317	1.52346	5.03317	0.302684	-1.72412	5e-05	8.42201e-05
Zm00001d028471	phosphoenolpyruvate carboxykinase1	1:35960440-35964750	0.25045	0.290722	0.334333	1.05695	1.10225	0.731424	0.291835	0.963542	0.302877	-1.72319	5e-05	8.42201e-05
Zm00001d045436	-	9:22152777-22156840	5.22157	4.98634	4.50498	15.7376	16.5896	16.2123	4.9043	16.1798	0.303113	-1.72207	5e-05	8.42201e-05
Zm00001d029378	-	1:68244473-68250776	10.3773	10.5831	9.06324	34.288	31.3606	33.3924	10.0079	33.0137	0.303144	-1.72193	5e-05	8.42201e-05
Zm00001d000506	-	3:34384604-34385528	88.7166	96.9817	88.2725	304.52	302.007	296.85	91.3236	301.126	0.303274	-1.72131	5e-05	8.42201e-05
Zm00001d013945	-	5:25546117-25546714	22.4125	25.423	22.1687	73.1457	79.8629	77.8057	23.3347	76.9381	0.303292	-1.72122	5e-05	8.42201e-05
Zm00001d042560	indeterminate gametophyte1	3:171820602-171823900	5.96147	4.85694	5.07167	18.0625	16.6104	17.6425	5.2967	17.4384	0.303738	-1.7191	5e-05	8.42201e-05
Zm00001d009298	-	8:52964831-52968685	0.548713	1.01694	0.962115	2.89977	2.70112	2.71835	0.842588	2.77308	0.303846	-1.71859	5e-05	8.42201e-05
Zm00001d011185	-	8:142292768-142293158	78.5581	68.7801	61.4318	232.878	213.536	240.653	69.59	229.022	0.303857	-1.71853	5e-05	8.42201e-05
Zm00001d020019	G2-like-transcription factor 1	7:86094097-86099698	14.6612	13.7565	15.2941	49.1943	46.7451	47.8869	14.5706	47.9421	0.303921	-1.71823	5e-05	8.42201e-05
Zm00001d019641	-	7:47730615-47735267	1.18575	1.11679	1.05973	3.62613	3.76838	3.608	1.12076	3.6675	0.305592	-1.71032	5e-05	8.42201e-05
Zm00001d039749	-	3:13697951-13705516	2.5877	2.79802	2.20489	7.93752	8.68177	8.19552	2.5302	8.2716	0.30589	-1.70891	5e-05	8.42201e-05
Zm00001d028401	-	1:33647426-33651594	217.337	218.06	221.236	712.582	713.193	719.48	218.878	715.085	0.306087	-1.70799	5e-05	8.42201e-05
Zm00001d044973	-	9:8669290-8673595	5.09428	4.41383	5.70065	16.2826	17.0017	16.3949	5.06959	16.5598	0.306138	-1.70774	5e-05	8.42201e-05
Zm00001d046304	-	9:79526537-79538933	0.627868	0.776959	0.477219	1.80302	2.31	2.02777	0.627349	2.04693	0.306483	-1.70612	5e-05	8.42201e-05
Zm00001d016122	-	5:145592131-145596743	2.06987	2.07567	1.88561	6.76584	6.73249	6.16384	2.01039	6.55406	0.30674	-1.70491	5e-05	8.42201e-05
Zm00001d000040	-	B73V4_ctg182:631842-638267	1.28916	1.537	2.79911	5.60233	5.95786	6.77078	1.87509	6.11033	0.306872	-1.70429	5e-05	8.42201e-05
Zm00001d011745	ABI3-VP1-transcription factor 20	8:160627040-160632198	2.22263	2.34011	2.1158	7.425	7.43649	6.89783	2.22618	7.25311	0.306928	-1.70403	5e-05	8.42201e-05
Zm00001d003470	-	2:45281415-45286675	1.11896	1.09794	1.03511	4.01179	3.05749	3.51357	1.084	3.52761	0.30729	-1.70233	5e-05	8.42201e-05
Zm00001d029137	-	1:60112885-60116740	0.170811	0.177078	0.199871	0.450821	0.681219	0.650014	0.182587	0.594018	0.307376	-1.70192	5e-05	8.42201e-05
Zm00001d030967	-	1:169596825-169609280	8.91095	8.644	9.01344	29.052	27.1484	30.2338	8.85613	28.8114	0.307383	-1.70189	5e-05	8.42201e-05
Zm00001d002966	-	2:28255271-28260128	16.2156	16.611	16.3907	51.5806	53.464	55.062	16.4058	53.3688	0.307404	-1.70179	5e-05	8.42201e-05
Zm00001d020686	1-aminocyclopropane-1-carboxylate oxidase2	7:128315056-128316692	40.053	42.1597	44.0795	135.312	132.593	142.905	42.0974	136.937	0.307422	-1.70171	5e-05	8.42201e-05
Zm00001d044421	sugars will eventually be exported transporter6a	3:227515475-227518586	0.434353	0.740183	0.90475	2.66117	2.01212	2.08907	0.693095	2.25412	0.307479	-1.70144	5e-05	8.42201e-05
Zm00001d018235	-	5:217143409-217145496	9.93794	11.4002	7.954	33.4144	29.0261	32.7569	9.76406	31.7325	0.307699	-1.70041	5e-05	8.42201e-05
Zm00001d040670	-	3:57107137-57111915	3.48858	3.9886	3.16166	11.1793	11.4587	11.8516	3.54628	11.4965	0.308466	-1.69682	5e-05	8.42201e-05
Zm00001d045724	heat shock factor binding protein2	9:35182182-35184071	4.35814	6.44034	2.98286	15.8999	16.2313	12.4977	4.59378	14.8763	0.308799	-1.69526	5e-05	8.42201e-05
Zm00001d037714	-	6:134992107-134994036	5.9025	6.04389	5.49687	19.1775	18.9357	18.3384	5.81442	18.8172	0.308995	-1.69434	5e-05	8.42201e-05
Zm00001d020763	bHLH-transcription factor 107	7:131556874-131561931	11.1448	9.84952	11.1259	36.197	34.1393	33.599	10.7068	34.6451	0.309042	-1.69412	5e-05	8.42201e-05
Zm00001d044874	-	9:6096247-6097444	1.1006	1.76926	2.4907	6.04706	5.60709	5.68568	1.78685	5.77994	0.309147	-1.69364	5e-05	8.42201e-05
Zm00001d013150	-	5:5449441-5452282	12.1006	13.144	13.5651	40.7933	43.3913	41.3357	12.9366	41.8401	0.309191	-1.69343	5e-05	8.42201e-05
Zm00001d049528	-	4:33287233-33288972	1.76315	0.948208	1.49068	5.23236	4.30048	4.03437	1.40068	4.5224	0.309721	-1.69096	5e-05	8.42201e-05
Zm00001d040153	-	3:29316627-29318539	52.4326	56.5184	53.8923	173.851	176.126	175.246	54.2811	175.075	0.310045	-1.68945	5e-05	8.42201e-05
Zm00001d003280	-	2:38636039-38640054	0.659356	0.434596	0.382213	0.403261	0.689359	3.66722	0.492055	1.58661	0.31013	-1.68906	5e-05	8.42201e-05
Zm00001d027729	-	1:12340667-12342288	0.535156	0.771993	0.744241	2.0164	2.48049	2.11612	0.683797	2.20433	0.310206	-1.6887	5e-05	8.42201e-05
Zm00001d030841	-	1:162684141-162686159	44.4883	43.8727	45.4153	147.748	142.357	140.957	44.5921	143.687	0.310342	-1.68807	5e-05	8.42201e-05
Zm00001d033330	-	1:259214060-259215909	0.87885	0.626369	0.66126	2.91269	2.21586	1.84875	0.72216	2.32577	0.310504	-1.68732	5e-05	8.42201e-05
Zm00001d031837	-	1:203221977-203225256	10.6703	11.1794	10.8224	35.2453	35.4631	34.3665	10.8907	35.025	0.310941	-1.68529	5e-05	8.42201e-05
Zm00001d045296	human viral protein homolog1	9:18165497-18165851	23.5114	30.9238	23.5136	79.1815	91.8093	79.2374	25.9829	83.4094	0.31151	-1.68265	5e-05	8.42201e-05
Zm00001d020260	-	7:102651780-102655080	1.02204	1.19979	1.67445	4.59586	4.33085	3.56494	1.29876	4.16389	0.31191	-1.6808	5e-05	8.42201e-05
Zm00001d022937	-	1:232484986-232486842	0.87588	0.892685	1.15991	2.59004	3.29382	3.50493	0.976159	3.1296	0.311912	-1.68079	5e-05	8.42201e-05
Zm00001d021278	double B-box zinc finger protein10	7:147632775-147636889	7.03863	7.1957	7.09487	22.8281	23.5729	21.96	7.10973	22.787	0.312008	-1.68034	5e-05	8.42201e-05
Zm00001d013598	-	5:15095906-15105955	9.14956	12.7719	10.9421	34.1227	37.0229	34.1653	10.9545	35.1036	0.312062	-1.6801	5e-05	8.42201e-05
Zm00001d029270	HSF-transcription factor 19	1:64404102-64407052	6.65506	6.83484	6.19717	19.9205	23.1082	19.9234	6.56236	20.984	0.312732	-1.677	5e-05	8.42201e-05
Zm00001d041792	-	3:138366540-138370467	11.3538	11.1127	9.62765	33.7266	36.9461	31.8549	10.6981	34.1759	0.313031	-1.67562	5e-05	8.42201e-05
Zm00001d053127	-	4:214702094-214710403	11.2524	11.7487	12.3611	36.0975	38.7802	38.0649	11.7874	37.6475	0.313099	-1.67531	5e-05	8.42201e-05
Zm00001d013119	TCP-transcription factor 44	5:5078403-5079549	4.78799	3.75834	4.76255	13.0559	14.6855	14.722	4.43629	14.1545	0.313419	-1.67384	5e-05	8.42201e-05
Zm00001d021773	-	7:162780553-162780784	70.3035	80.4967	84.5195	218.046	246.319	285.785	78.4399	250.05	0.313697	-1.67256	5e-05	8.42201e-05
Zm00001d031927	-	1:207061887-207081049	0.354543	0.215771	0.235517	1.38136	0.600994	0.584738	0.26861	0.855697	0.313908	-1.67159	5e-05	8.42201e-05
Zm00001d011842	-	8:162540519-162541875	8.76121	9.81124	9.69984	29.4466	28.5618	32.0265	9.4241	30.0117	0.314014	-1.6711	5e-05	8.42201e-05
Zm00001d019905	argonaute6	7:74375268-74402681	3.3202	2.91867	2.52425	8.87859	9.46901	9.55461	2.92104	9.30074	0.314065	-1.67086	5e-05	8.42201e-05
Zm00001d048229	bHLH-transcription factor 21	9:152802585-152804818	19.1277	20.7732	20.8332	63.3864	64.0164	65.8034	20.2447	64.402	0.314349	-1.66956	5e-05	8.42201e-05
Zm00001d043535	OVATE-transcription factor 18	3:203077675-203078698	10.2536	11.703	12.3599	36.7776	33.2693	39.0974	11.4389	36.3814	0.314416	-1.66925	5e-05	8.42201e-05
Zm00001d011635	-	8:156918794-156919250	6.53372	13.1951	12.4647	35.8223	30.6871	35.8383	10.7312	34.1159	0.314551	-1.66863	5e-05	8.42201e-05
Zm00001d006567	-	2:211043455-211047662	49.3953	49.8891	49.1233	152.339	159.054	158.899	49.4692	156.764	0.315565	-1.66399	5e-05	8.42201e-05
Zm00001d038830	-	6:165363325-165369825	1.21616	1.40952	1.23939	3.98987	4.15252	4.08137	1.28835	4.07459	0.316191	-1.66113	5e-05	8.42201e-05
Zm00001d043510	-	3:202337386-202341138	0.828038	1.14561	1.06867	3.28564	3.2509	3.07596	1.0141	3.20417	0.316494	-1.65975	5e-05	8.42201e-05
Zm00001d018512	-	5:222155941-222159306	17.3175	17.8832	18.2523	56.1618	57.4484	55.2583	17.8177	56.2895	0.316537	-1.65955	5e-05	8.42201e-05
Zm00001d040681	-	3:57632522-57633509	14.1	12.5274	13.6724	43.9058	38.673	44.6419	13.4333	42.4069	0.316772	-1.65849	5e-05	8.42201e-05
Zm00001d043692	-	3:207545557-207548378	2.32938	3.27368	2.75857	8.09356	9.42004	8.87288	2.78721	8.79549	0.316891	-1.65794	5e-05	8.42201e-05
Zm00001d023492	-	10:7294592-7311266	1.93024	2.33251	2.17442	6.10039	7.14067	7.0388	2.14572	6.75995	0.317417	-1.65555	5e-05	8.42201e-05
Zm00001d034635	chalcone flavanone isomerase1	1:298580971-298582430	36.0263	34.7963	39.6026	116.131	113.379	118.1	36.8084	115.87	0.31767	-1.6544	5e-05	8.42201e-05
Zm00001d053724	-	4:239880294-239882266	3.98274	4.0811	5.0549	13.4947	14.6634	13.1353	4.37291	13.7645	0.317695	-1.65429	5e-05	8.42201e-05
Zm00001d030842	-	1:162684141-162686159	24.18	21.6286	21.7744	77.0959	65.465	70.007	22.5277	70.856	0.317936	-1.65319	5e-05	8.42201e-05
Zm00001d033166	GRAS-transcription factor 16	1:252616116-252618315	0.465157	0.377859	0.556943	1.14767	1.68661	1.56858	0.466653	1.46762	0.317966	-1.65306	5e-05	8.42201e-05
ENSRNA049478193	SSU_rRNA_eukarya	6:14327310-14328001	71.1489	71.3712	74.9898	231.712	232.617	219.665	72.5033	227.998	0.318	-1.6529	5e-05	8.42201e-05
Zm00001d036917	argonaute10b	6:106360617-106367670	2.15671	2.53265	2.49389	7.58633	7.62087	7.37096	2.39442	7.52605	0.318151	-1.65222	5e-05	8.42201e-05
Zm00001d009858	-	8:85446293-85449522	28.7553	29.5441	29.1415	90.7683	91.7938	92.04	29.147	91.534	0.318428	-1.65096	5e-05	8.42201e-05
Zm00001d007286	-	2:226835531-226836819	2.18641	1.73924	1.19285	5.53993	5.58411	4.93694	1.70617	5.35366	0.318692	-1.64976	5e-05	8.42201e-05
Zm00001d044048	-	3:217738753-217741810	2.02727	2.5918	2.77308	7.67595	7.95476	7.55606	2.46405	7.72892	0.318809	-1.64924	5e-05	8.42201e-05
Zm00001d005030	-	2:154831003-154835182	1.09952	1.65857	1.65248	4.91694	4.82842	4.07934	1.47019	4.60824	0.319035	-1.64821	5e-05	8.42201e-05
Zm00001d041346	-	3:113860753-113865747	4.60761	4.95201	4.78754	14.1261	15.5882	15.2369	4.78239	14.9837	0.319173	-1.64759	5e-05	8.42201e-05
Zm00001d028588	-	1:40100219-40103763	1.78377	1.31156	1.21496	4.399	4.63334	4.45625	1.43676	4.4962	0.31955	-1.64589	5e-05	8.42201e-05
Zm00001d048025	-	9:148340310-148341190	2.88214	2.96703	2.29822	7.99038	8.07191	9.41936	2.7158	8.49388	0.319736	-1.64505	5e-05	8.42201e-05
Zm00001d007287	-	2:226853185-226855885	3.03356	2.47859	3.69274	8.69218	10.6133	9.48324	3.0683	9.59626	0.319739	-1.64503	5e-05	8.42201e-05
Zm00001d005529	-	2:177314310-177316238	5.04035	4.38569	4.30953	12.4476	14.5643	15.936	4.57852	14.316	0.319818	-1.64468	5e-05	8.42201e-05
Zm00001d052327	-	4:187152490-187165484	2.8151	3.79901	2.88982	10.3128	9.7556	9.63863	3.16798	9.90235	0.319922	-1.64421	5e-05	8.42201e-05
Zm00001d019405	-	7:32449866-32450760	0.979182	0.913628	0.8785	2.07992	3.18748	3.39361	0.92377	2.887	0.319976	-1.64397	5e-05	8.42201e-05
Zm00001d022184	-	7:172171006-172182525	64.8384	61.0978	62.2517	195.404	194.076	198.616	62.7293	196.032	0.319995	-1.64388	5e-05	8.42201e-05
Zm00001d017703	-	5:204683246-204687276	16.6819	17.5804	17.1151	55.3819	51.9108	53.1491	17.1258	53.4806	0.320225	-1.64284	5e-05	8.42201e-05
Zm00001d029091	sucrose synthase2	1:57485975-57493258	2.06044	2.98556	1.77318	5.54431	7.58432	8.14881	2.27306	7.09248	0.320489	-1.64165	5e-05	8.42201e-05
Zm00001d033826	-	1:275017694-275020131	3.32131	2.51095	2.6214	8.97582	9.15556	8.22335	2.81789	8.78491	0.320765	-1.64041	5e-05	8.42201e-05
Zm00001d023396	-	10:4674374-4678089	16.1329	16.937	15.7944	54.7274	53.0599	44.5392	16.2881	50.7755	0.320787	-1.64031	5e-05	8.42201e-05
Zm00001d043589	MADS-transcription factor 36	3:204487152-204491765	229.042	224.983	206.186	679.57	688.004	688.582	220.07	685.385	0.32109	-1.63895	5e-05	8.42201e-05
Zm00001d043529	-	3:202956953-202962267	0.639746	0.493382	0.586077	1.88249	1.70011	1.76707	0.573068	1.78323	0.321365	-1.63771	5e-05	8.42201e-05
Zm00001d007821	-	2:240311725-240314400	3.86058	3.22941	3.49077	9.8903	11.8197	11.2125	3.52692	10.9742	0.321383	-1.63764	5e-05	8.42201e-05
Zm00001d029590	-	1:78107027-78113337	5.32598	7.03959	7.30497	19.6903	20.436	21.0214	6.55685	20.3826	0.321689	-1.63626	5e-05	8.42201e-05
Zm00001d013348	-	5:9182480-9191208	5.97766	3.93045	5.96563	16.2401	16.919	16.1485	5.29125	16.4359	0.321932	-1.63517	5e-05	8.42201e-05
Zm00001d027239	-	1:196941-199159	3.00239	3.6785	3.19008	9.82156	10.4124	10.3642	3.29032	10.1994	0.322599	-1.63218	5e-05	8.42201e-05
Zm00001d049910	-	4:52073478-52076203	30.9291	32.1078	31.3356	94.7387	97.6647	100.065	31.4575	97.4895	0.322676	-1.63184	5e-05	8.42201e-05
ENSRNA049478126	SSU_rRNA_eukarya	6:12748430-12750238	0.203111	0.161623	0.470243	0.667893	0.427307	1.48948	0.278326	0.861559	0.323049	-1.63017	5e-05	8.42201e-05
Zm00001d039318	-	3:1628529-1630150	75.1646	73.1223	77.3284	230.274	231.068	236.982	75.2051	232.775	0.323081	-1.63003	5e-05	8.42201e-05
Zm00001d003540	-	2:47409182-47417311	6.75228	7.10735	5.98353	21.0324	17.9445	22.4178	6.61439	20.4649	0.323207	-1.62947	5e-05	8.42201e-05
Zm00001d003399	-	2:43038973-43041805	5.69927	5.79547	5.45875	17.5521	17.5379	17.3225	5.65116	17.4708	0.323463	-1.62833	5e-05	8.42201e-05
Zm00001d018374	-	5:219467837-219478518	11.4674	10.6243	9.62593	33.7342	30.811	33.4736	10.5725	32.673	0.323585	-1.62778	5e-05	8.42201e-05
Zm00001d013759	-	5:19607075-19608662	19.6017	20.5741	20.246	61.7243	60.5605	64.3565	20.1406	62.2137	0.323733	-1.62713	5e-05	8.42201e-05
Zm00001d044122	anthocyaninless1	3:219867857-219869656	0.633069	0.426867	0.921537	2.39727	1.34686	2.36976	0.660491	2.03796	0.324094	-1.62551	5e-05	8.42201e-05
Zm00001d023019	-	1:294525310-294525720	14.2606	16.2721	22.2003	53.6632	55.1345	53.8189	17.5777	54.2055	0.324279	-1.62469	5e-05	8.42201e-05
Zm00001d010426	-	8:114527254-114533597	7.07163	7.10744	6.2294	21.0021	20.068	21.7783	6.80282	20.9495	0.324725	-1.62271	5e-05	8.42201e-05
ENSRNA049478144	SSU_rRNA_eukarya	6:12818490-12820302	0.45906	0.319522	0.335771	1.19608	0.693245	1.54232	0.371451	1.14388	0.324729	-1.62269	5e-05	8.42201e-05
Zm00001d029203	-	1:62216790-62220497	39.2328	39.0619	37.9202	117.139	119.262	121.365	38.7383	119.255	0.324836	-1.62222	5e-05	8.42201e-05
Zm00001d042148	cytokinin oxidase 2	3:153590918-153598342	0.445721	0.22005	0.309187	0.864902	1.23443	0.896465	0.324986	0.998599	0.325442	-1.61953	5e-05	8.42201e-05
Zm00001d040312	-	3:37521243-37527593	1.40314	1.06715	1.22133	4.03342	3.62075	3.68731	1.23054	3.78049	0.325497	-1.61928	5e-05	8.42201e-05
Zm00001d003281	-	2:38668116-38670450	3.5296	3.04459	3.72289	11.7525	10.477	9.39328	3.43236	10.5409	0.325623	-1.61873	5e-05	8.42201e-05
Zm00001d032220	-	1:217631089-217658099	1.79327	2.30542	1.95087	6.11057	5.90267	6.55857	2.01652	6.1906	0.325739	-1.61821	5e-05	8.42201e-05
Zm00001d047442	mTERF-domain protein30	9:130336964-130337861	5.11269	4.60414	3.91488	13.7928	13.1608	14.8823	4.5439	13.9453	0.325837	-1.61778	5e-05	8.42201e-05
Zm00001d042826	-	3:181230770-181232225	1.00063	1.30991	0.786511	3.72072	2.99407	2.7874	1.03235	3.16739	0.325931	-1.61736	5e-05	8.42201e-05
Zm00001d050443	ZF-HD-transcription factor 7	4:88621452-88622553	9.73209	9.59981	10.0104	29.5269	29.3891	31.087	9.78078	30.001	0.326015	-1.61699	5e-05	8.42201e-05
Zm00001d007826	-	2:240374931-240380504	3.70043	3.86278	3.36272	11.7943	10.7251	10.9691	3.64198	11.1628	0.32626	-1.6159	5e-05	8.42201e-05
Zm00001d052076	-	4:178749027-178755925	2.74372	3.55841	3.4789	10.2024	10.4186	9.34482	3.26034	9.98863	0.326405	-1.61526	5e-05	8.42201e-05
Zm00001d007467	-	2:232340019-232362918	4.31829	4.15943	4.69319	12.9427	13.9108	13.4019	4.3903	13.4185	0.327183	-1.61183	5e-05	8.42201e-05
Zm00001d034927	-	1:305714285-305755159	0.215457	0.123386	0.18253	0.527772	0.491352	0.574187	0.173791	0.531104	0.327226	-1.61164	5e-05	8.42201e-05
Zm00001d012394	phytoene synthase2	8:173522110-173525090	4.14442	3.48405	3.78512	11.9005	11.8575	11.092	3.80453	11.6167	0.327505	-1.61041	5e-05	8.42201e-05
Zm00001d048385	PHD-transcription factor 14	9:155329231-155336959	8.03251	7.6686	8.07289	23.3598	25.4508	23.6897	7.92467	24.1668	0.327916	-1.6086	5e-05	8.42201e-05
Zm00001d013425	-	5:11126388-11135273	1.07269	1.24662	1.32027	4.1912	3.57557	3.32795	1.21319	3.69824	0.328045	-1.60803	5e-05	8.42201e-05
Zm00001d018698	-	7:2706027-2708111	4.33364	3.96918	4.79044	12.97	14.1934	12.7344	4.36442	13.2993	0.328169	-1.60749	5e-05	8.42201e-05
Zm00001d028510	-	1:37501236-37502382	94.9921	90.7078	95.9096	282.694	279.106	296.205	93.8698	286.002	0.328214	-1.60729	5e-05	8.42201e-05
Zm00001d051584	-	4:163362906-163370485	31.1487	31.7646	30.8769	96.0461	93.8648	95.764	31.2634	95.2249	0.328311	-1.60686	5e-05	8.42201e-05
Zm00001d051682	-	4:166606259-166610196	16.4453	15.7177	15.662	49.6394	46.3168	49.6787	15.9417	48.545	0.32839	-1.60652	5e-05	8.42201e-05
Zm00001d048348	-	9:154834548-154834905	2.55808	3.73175	5.57531	8.99081	13.9224	13.0996	3.95504	12.0043	0.329469	-1.60179	5e-05	8.42201e-05
Zm00001d022144	-	7:171127549-171132481	23.2216	23.3115	21.9993	69.7223	70.4677	67.7525	22.8441	69.3142	0.329573	-1.60133	5e-05	8.42201e-05
Zm00001d045136	-	9:13998547-14002065	4.13925	4.30266	4.39422	12.561	13.5612	12.8136	4.27871	12.9786	0.329674	-1.60089	5e-05	8.42201e-05
Zm00001d002234	Homeobox-transcription factor 75	2:8463902-8470216	9.40553	9.22655	9.02193	26.5325	28.651	28.5317	9.218	27.9051	0.330334	-1.598	5e-05	8.42201e-05
Zm00001d052008	-	4:176339768-176344984	1.07846	1.1248	1.09466	2.99392	3.44846	3.53769	1.09931	3.32669	0.330452	-1.59749	5e-05	8.42201e-05
Zm00001d011754	-	8:160755482-160759763	0.957025	1.25248	1.21217	3.50774	3.4686	3.37508	1.14056	3.45047	0.330552	-1.59705	5e-05	8.42201e-05
Zm00001d041824	-	3:139337823-139356702	3.04405	2.69571	3.35675	8.63542	10.1002	8.73256	3.03217	9.15607	0.331165	-1.59438	5e-05	8.42201e-05
Zm00001d048139	-	9:150708822-150715875	3.16009	3.29937	4.44472	11.7829	10.2867	10.8537	3.63473	10.9744	0.331201	-1.59422	5e-05	8.42201e-05
Zm00001d005923	-	2:192920443-192921478	11.9219	13.7493	12.4748	39.2239	37.3775	38.5372	12.7153	38.3796	0.331304	-1.59377	5e-05	8.42201e-05
Zm00001d046554	-	9:95762281-95767578	4.44995	4.22357	4.11396	13.727	12.6652	12.1936	4.26249	12.8619	0.331404	-1.59334	5e-05	8.42201e-05
Zm00001d033566	E2F-DP-transcription factor 23	1:267283308-267286505	1.27731	1.42592	1.87504	5.0993	4.21501	4.49917	1.52609	4.60449	0.331435	-1.5932	5e-05	8.42201e-05
Zm00001d007835	-	2:240560574-240564186	44.5091	43.6471	43.7973	133.925	132.249	131.865	43.9845	132.68	0.331508	-1.59288	5e-05	8.42201e-05
Zm00001d022600	-	7:180836775-180839587	0.897206	0.718997	0.828201	2.57067	2.49252	2.30997	0.814801	2.45772	0.331527	-1.5928	5e-05	8.42201e-05
Zm00001d008468	-	8:9622564-9639429	0.29578	0.256838	0.231082	0.641317	0.620942	1.10018	0.261233	0.787481	0.331732	-1.59191	5e-05	8.42201e-05
Zm00001d046191	-	9:71087362-71088028	1.47113	1.24066	1.42922	4.61538	4.3751	3.47681	1.38034	4.15576	0.332151	-1.59009	5e-05	8.42201e-05
Zm00001d029572	-	1:76869096-76877072	2.28077	2.5475	1.61922	6.28796	5.61463	7.5	2.14916	6.46753	0.3323	-1.58944	5e-05	8.42201e-05
Zm00001d047865	-	9:143774252-143774659	3.54787	7.39839	5.02279	14.1941	16.0977	17.7039	5.32302	15.9985	0.33272	-1.58762	5e-05	8.42201e-05
Zm00001d051532	-	4:161648709-161651033	0.56652	0.683754	0.974042	2.25781	1.89183	2.53374	0.741439	2.2278	0.332812	-1.58722	5e-05	8.42201e-05
Zm00001d034884	-	1:304663939-304664545	16.1791	19.9427	17.7261	52.0179	56.9582	52.7343	17.9493	53.9035	0.33299	-1.58645	5e-05	8.42201e-05
Zm00001d038267	-	6:152765548-152768497	33.5062	34.7272	35.7168	103.19	104.003	104.705	34.6501	103.966	0.333283	-1.58518	5e-05	8.42201e-05
Zm00001d035807	-	6:51512968-51517185	0.939369	0.597856	0.489948	2.39187	1.35606	2.33339	0.675724	2.0271	0.333345	-1.58491	5e-05	8.42201e-05
Zm00001d011500	-	8:152633180-152636260	112.106	111.947	109.864	351.4	328.588	321.1	111.306	333.696	0.333555	-1.584	5e-05	8.42201e-05
Zm00001d002572	-	2:15665825-15669829	6.04019	6.60848	6.52073	19.3538	19.6666	18.4463	6.3898	19.1556	0.333573	-1.58392	5e-05	8.42201e-05
Zm00001d048207	-	9:152500495-152504181	1.93909	1.63087	1.15062	4.38655	4.5385	5.22472	1.57353	4.71659	0.333616	-1.58374	5e-05	8.42201e-05
Zm00001d003379	pathogenesis-related protein2	2:42234464-42235544	93.0218	90.5413	88.3028	269.64	272.282	270.561	90.622	270.828	0.334611	-1.57944	5e-05	8.42201e-05
Zm00001d029566	-	1:76607987-76612585	0.747047	0.378774	1.15861	1.94045	2.49739	2.3866	0.761478	2.27482	0.334742	-1.57888	5e-05	8.42201e-05
Zm00001d045370	-	9:19935535-19935916	11.0207	14.3424	18.0346	40.3305	45.269	43.9131	14.4659	43.1709	0.335085	-1.5774	5e-05	8.42201e-05
Zm00001d018797	photosystem I reaction center6	7:5387874-5388613	12.4238	9.31989	15.1576	33.9324	35.5101	40.5932	12.3004	36.6786	0.335356	-1.57623	5e-05	8.42201e-05
Zm00001d053268	-	4:223286477-223317315	4.44926	4.44259	4.06166	12.0121	13.0878	13.4634	4.31784	12.8544	0.335904	-1.57388	5e-05	8.42201e-05
Zm00001d033484	-	1:263984389-263986903	32.8882	33.7379	33.6483	99.9511	97.7421	100.637	33.4248	99.4435	0.336118	-1.57296	5e-05	8.42201e-05
Zm00001d029778	metallothionein2	1:86529693-86530424	13.9083	11.9777	13.569	34.688	38.8402	43.821	13.1517	39.1164	0.33622	-1.57252	5e-05	8.42201e-05
Zm00001d017653	-	5:203227843-203228980	11.7617	7.54768	9.43003	30.1029	26.2821	29.0788	9.57981	28.488	0.336275	-1.57229	5e-05	8.42201e-05
Zm00001d046722	-	9:103539956-103559119	1.20682	1.13533	1.03157	3.62384	3.30327	3.10297	1.12457	3.34336	0.336359	-1.57193	5e-05	8.42201e-05
Zm00001d049380	-	4:28422056-28429977	11.0647	10.8566	12.4958	34.3048	35.8839	31.9109	11.4724	34.0332	0.337094	-1.56878	5e-05	8.42201e-05
Zm00001d022308	-	7:174900013-174904295	52.0389	50.8706	52.0599	154.81	151.532	153.224	51.6565	153.189	0.337208	-1.56829	5e-05	8.42201e-05
Zm00001d037026	-	6:109469446-109475875	1.61765	1.91869	1.45402	5.72827	4.7484	4.29449	1.66345	4.92372	0.337844	-1.56557	5e-05	8.42201e-05
Zm00001d024241	-	10:59154380-59155393	10.5756	8.59165	10.9255	28.8066	32.3849	27.6041	10.0309	29.5985	0.338899	-1.56107	5e-05	8.42201e-05
Zm00001d010676	AP2-EREBP-transcription factor 93	8:123949135-123949753	104.855	118.603	116.116	318.954	339.961	342.724	113.191	333.88	0.339017	-1.56057	5e-05	8.42201e-05
Zm00001d054015	-	4:245185865-245187341	1.1034	1.82101	1.86741	6.19836	4.29997	3.63444	1.59727	4.71092	0.339057	-1.5604	5e-05	8.42201e-05
Zm00001d017391	yabby15	5:194316183-194319929	24.8388	25.8148	24.7549	72.3364	74.0907	75.8065	25.1362	74.0778	0.339322	-1.55927	5e-05	8.42201e-05
Zm00001d023316	LBD-transcription factor 44	10:2854292-2860135	7.96541	7.23578	8.12418	23.8033	22.3115	22.5417	7.77512	22.8855	0.33974	-1.5575	5e-05	8.42201e-05
Zm00001d045098	-	9:12438929-12443743	28.6973	30.7879	30.184	88.7447	87.7427	87.3935	29.8897	87.9603	0.339809	-1.5572	5e-05	8.42201e-05
Zm00001d039131	ADP glucose pyrophosphorylase2	6:170732906-170739381	68.3315	70.2381	68.1161	201.974	205.313	199.488	68.8952	202.258	0.34063	-1.55372	5e-05	8.42201e-05
Zm00001d049443	outer cell layer5a	4:30518855-30525048	14.364	13.1853	14.5773	40.0512	41.9072	41.6935	14.0422	41.2173	0.340687	-1.55348	5e-05	8.42201e-05
Zm00001d021957	-	7:167115738-167116722	2.59957	2.6981	3.3365	8.32196	8.14337	8.87164	2.87806	8.44566	0.340774	-1.55311	5e-05	8.42201e-05
Zm00001d026109	-	10:138678060-138680423	2.3688	3.12675	2.74315	7.70955	8.1033	8.35586	2.74623	8.05624	0.340882	-1.55265	5e-05	8.42201e-05
Zm00001d052357	WRKY-transcription factor 16	4:188104224-188107989	1.76709	2.21296	2.48287	5.72721	7.23774	5.95973	2.15431	6.30823	0.341508	-1.55001	5e-05	8.42201e-05
Zm00001d002678	-	2:19071689-19082040	3.371	2.78218	3.49495	8.26237	9.98106	10.0048	3.21604	9.41607	0.341548	-1.54984	5e-05	8.42201e-05
Zm00001d043515	Aux/IAA-transcription factor 12	3:202396754-202399107	2.33482	2.71921	3.06034	7.50969	7.72277	8.52408	2.70479	7.91885	0.341563	-1.54977	5e-05	8.42201e-05
Zm00001d005875	Homeobox-transcription factor 59	2:191461109-191462620	1.31402	1.01216	1.75197	4.3999	4.02078	3.51247	1.35939	3.97772	0.341751	-1.54898	5e-05	8.42201e-05
Zm00001d033586	-	1:267909701-267910856	11.3572	10.9263	13.9156	35.8859	34.552	35.4487	12.0664	35.2955	0.341868	-1.54849	5e-05	8.42201e-05
ENSRNA049478534	SSU_rRNA_eukarya	B73V4_ctg207:1048-2850	0.492253	0.402971	0.495207	1.42343	1.25403	1.38541	0.463477	1.35429	0.342229	-1.54697	5e-05	8.42201e-05
Zm00001d044261	-	3:223242083-223246369	23.8799	27.1545	25.3388	74.2508	72.0571	76.7937	25.4577	74.3672	0.342324	-1.54656	5e-05	8.42201e-05
Zm00001d024424	HIP	10:70414237-70420011	0.978499	0.986515	0.882801	2.69751	2.85725	2.74865	0.949272	2.7678	0.34297	-1.54385	5e-05	8.42201e-05
Zm00001d003277	-	2:38572521-38576707	1.99553	1.8736	2.05088	5.93885	5.09233	6.22654	1.97334	5.75257	0.343036	-1.54357	5e-05	8.42201e-05
Zm00001d033180	brassinosteroid-deficient dwarf1	1:253162490-253166753	3.61542	3.73287	3.52143	9.70008	10.8819	11.0913	3.62324	10.5578	0.343181	-1.54296	5e-05	8.42201e-05
Zm00001d039617	-	3:9147897-9161936	2.55423	3.01329	2.51025	8.11354	8.19999	7.22025	2.69259	7.84459	0.343242	-1.5427	5e-05	8.42201e-05
Zm00001d047217	-	9:122643386-122646611	12.3157	13.0097	11.7592	35.8835	35.8066	36.263	12.3615	35.9844	0.343524	-1.54152	5e-05	8.42201e-05
Zm00001d052859	-	4:202734380-202764655	1.34276	1.34537	1.38793	3.98091	4.22137	3.65174	1.35869	3.95134	0.343856	-1.54013	5e-05	8.42201e-05
Zm00001d041672	H3C2	3:132881407-132881963	760.112	727.712	790.503	2181.78	2206.94	2233.59	759.442	2207.44	0.344037	-1.53936	5e-05	8.42201e-05
Zm00001d035119	-	6:6131053-6133096	17.425	18.3414	18.8978	52.8334	50.956	55.0633	18.2214	52.9509	0.344119	-1.53902	5e-05	8.42201e-05
Zm00001d047468	aberrant pollen transmission1	9:131003200-131026782	0.252472	0.587112	0.491927	1.20076	1.31267	1.35531	0.443837	1.28958	0.344172	-1.5388	5e-05	8.42201e-05
Zm00001d049224	-	4:21644045-21644989	21.3982	19.6484	22.4455	62.3403	62.0725	59.9883	21.164	61.467	0.344315	-1.5382	5e-05	8.42201e-05
Zm00001d017728	-	5:205371598-205377633	1.091	1.05129	1.53393	3.74804	3.54924	3.3762	1.22541	3.55783	0.344426	-1.53773	5e-05	8.42201e-05
Zm00001d016679	-	5:172379177-172386407	1.45112	1.43791	1.39938	3.76497	4.23958	4.44367	1.42947	4.14941	0.3445	-1.53743	5e-05	8.42201e-05
Zm00001d033891	-	1:277636845-277639269	6.56418	8.08079	6.97849	21.1098	20.2225	21.3838	7.20782	20.9053	0.344784	-1.53623	5e-05	8.42201e-05
Zm00001d031019	-	1:173937104-173940807	26.4073	25.4499	25.5521	72.4699	75.9911	76.0067	25.8031	74.8226	0.344857	-1.53593	5e-05	8.42201e-05
Zm00001d037988	embryo specific protein1	6:144427561-144428509	1.68379	2.44452	1.79473	5.86031	5.36369	5.93818	1.97435	5.72072	0.345123	-1.53482	5e-05	8.42201e-05
Zm00001d052130	-	4:180439839-180442555	13.7751	12.6399	14.2265	39.1036	39.3169	39.2876	13.5472	39.236	0.345275	-1.53418	5e-05	8.42201e-05
Zm00001d023531	-	10:8869526-8872560	0.722353	0.588196	0.864185	2.14413	2.26715	1.87675	0.724911	2.09601	0.345853	-1.53177	5e-05	8.42201e-05
Zm00001d004416	-	2:110383915-110417211	2.04165	2.31502	2.55701	6.76303	6.14263	7.07767	2.30456	6.66111	0.345972	-1.53127	5e-05	8.42201e-05
Zm00001d025984	glutamic dehydrogenase2	10:135302915-135309001	5.78135	5.28344	5.14334	15.5585	15.4492	15.8315	5.40271	15.6131	0.346037	-1.531	5e-05	8.42201e-05
Zm00001d018056	bHLH-transcription factor 30	5:213279675-213281098	12.9762	11.9922	10.6899	33.588	33.7059	35.7139	11.8861	34.3359	0.346171	-1.53044	5e-05	8.42201e-05
Zm00001d041076	-	3:95571463-95572771	0.944551	0.658003	0.264675	1.8093	1.81602	1.75907	0.62241	1.7948	0.346785	-1.52789	5e-05	8.42201e-05
Zm00001d023779	-	10:19912190-19918231	1.62183	2.2838	1.95913	5.66104	5.27025	5.96908	1.95492	5.63345	0.34702	-1.52691	5e-05	8.42201e-05
Zm00001d009494	-	8:67185375-67188550	0.511683	0.374033	0.426777	1.45388	1.26731	1.05805	0.437498	1.25975	0.34729	-1.52579	5e-05	8.42201e-05
Zm00001d006793	-	2:216853847-216858411	0.625026	0.504649	0.488081	1.2729	1.71252	1.67218	0.539252	1.55253	0.347338	-1.52559	5e-05	8.42201e-05
Zm00001d039631	glossy13	3:9567325-9577428	6.40737	6.27118	6.32351	18.6354	17.7251	18.307	6.33402	18.2225	0.347593	-1.52453	5e-05	8.42201e-05
Zm00001d044838	-	9:4681921-4687585	5.40636	6.11678	5.68203	16.74	16.6156	16.1234	5.73505	16.493	0.347726	-1.52398	5e-05	8.42201e-05
Zm00001d042258	-	3:157658883-157677732	0.786835	1.14588	1.22334	2.98817	3.13721	2.95077	1.05202	3.02538	0.347732	-1.52395	5e-05	8.42201e-05
Zm00001d020002	-	7:84827005-84838816	0.520274	0.521289	0.732141	2.12743	1.11657	1.85654	0.591235	1.70018	0.347748	-1.52388	5e-05	8.42201e-05
Zm00001d045480	-	9:23973731-23986870	7.18149	4.80531	4.83294	16.8002	17.5351	14.0275	5.60658	16.121	0.347781	-1.52375	5e-05	8.42201e-05
Zm00001d024186	-	10:54193387-54195554	5.66883	6.45246	4.99085	16.0302	15.9741	17.1901	5.70405	16.3982	0.347846	-1.52348	5e-05	8.42201e-05
Zm00001d028530	-	1:38320614-38323024	2.12084	1.94323	1.76516	5.66154	6.4438	4.64962	1.94307	5.58499	0.347909	-1.52322	5e-05	8.42201e-05
Zm00001d025509	-	10:120876060-120876869	337.5	356.86	364.753	991.409	1024.58	1021.21	353.038	1012.4	0.348714	-1.51988	5e-05	8.42201e-05
Zm00001d033325	C2C2-Dof-transcription factor 39	1:259066928-259067873	20.58	24.9443	25.9697	63.2179	69.4114	72.3646	23.8313	68.3313	0.348761	-1.51969	5e-05	8.42201e-05
Zm00001d049612	-	4:37639335-37642132	7.45327	5.41198	4.20543	14.8006	17.0223	17.0747	5.69023	16.2992	0.349111	-1.51824	5e-05	8.42201e-05
Zm00001d027352	-	1:3489405-3491807	6.00024	5.67148	5.64176	15.7008	16.4659	17.3861	5.77116	16.5176	0.349395	-1.51707	5e-05	8.42201e-05
Zm00001d035713	-	6:42066917-42068999	60.4738	62.3229	63.38	175.276	180.384	177.075	62.0589	177.578	0.349474	-1.51674	5e-05	8.42201e-05
Zm00001d017685	-	5:204191565-204196931	0.446709	0.457312	0.572555	1.27954	1.29502	1.6472	0.492192	1.40725	0.349754	-1.51559	5e-05	8.42201e-05
Zm00001d031940	-	1:207526462-207529592	303.22	310.964	310.656	876.1	869.953	896.183	308.28	880.746	0.350021	-1.51448	5e-05	8.42201e-05
Zm00001d046141	-	9:66679178-66684237	1.20654	0.645912	0.916683	2.68291	2.43038	2.79579	0.923044	2.63636	0.350121	-1.51408	5e-05	8.42201e-05
Zm00001d020037	-	7:87653785-87655349	9.28811	10.045	8.38952	25.6604	26.9017	26.5968	9.24087	26.3863	0.350215	-1.51369	5e-05	8.42201e-05
Zm00001d041405	-	3:117289103-117299908	1.84087	1.71029	1.51154	4.93947	4.98981	4.51592	1.68756	4.81506	0.350475	-1.51261	5e-05	8.42201e-05
Zm00001d001841	-	2:1703672-1708071	4.52127	3.97164	4.33783	12.2857	13.1789	11.1416	4.27691	12.202	0.350509	-1.51248	5e-05	8.42201e-05
Zm00001d036641	math-btb23	6:95981466-95983819	40.4692	38.7467	39.2371	115.194	112.539	110.044	39.4843	112.592	0.350685	-1.51175	5e-05	8.42201e-05
Zm00001d052385	C3H-transcription factor 350	4:188826681-188830788	75.5453	74.1366	73.8719	211.017	210.741	215.713	74.5179	212.49	0.350689	-1.51174	5e-05	8.42201e-05
Zm00001d023575	-	10:10581467-10581998	1.72175	1.95119	2.22302	5.06342	5.5304	6.2173	1.96532	5.60371	0.350718	-1.51162	5e-05	8.42201e-05
Zm00001d028092	-	1:22729802-22732019	2.46568	3.19835	2.16627	7.37592	7.4495	7.48209	2.6101	7.43584	0.351016	-1.51039	5e-05	8.42201e-05
Zm00001d003750	-	2:57475946-57481107	2.01747	1.41059	1.68085	5.12966	5.08591	4.33042	1.70297	4.84867	0.351224	-1.50954	5e-05	8.42201e-05
Zm00001d025900	-	10:133321692-133323074	12.5701	12.3407	12.9499	35.2	38.297	34.1803	12.6202	35.8924	0.351612	-1.50794	5e-05	8.42201e-05
Zm00001d013489	-	5:12657965-12661040	1.30928	1.06222	1.31471	3.80939	3.14913	3.52494	1.22874	3.49448	0.351623	-1.5079	5e-05	8.42201e-05
Zm00001d007581	-	2:235123300-235124690	1.73109	1.95208	2.54839	7.13645	5.65955	4.9155	2.07719	5.90383	0.351838	-1.50702	5e-05	8.42201e-05
Zm00001d006907	-	2:219180627-219186031	133.727	129.116	120.461	369.245	362.291	357.759	127.768	363.098	0.351883	-1.50683	5e-05	8.42201e-05
Zm00001d003297	-	2:39113485-39115734	0.938136	1.08674	1.04498	2.68217	2.57629	3.46328	1.02329	2.90725	0.351979	-1.50644	5e-05	8.42201e-05
Zm00001d000978	-	2:178956330-178957223	1.14832	0.649785	0.992966	2.41848	3.01819	2.49256	0.930356	2.64308	0.351997	-1.50637	5e-05	8.42201e-05
Zm00001d051573	ZF-HD-transcription factor 17	4:163144094-163145435	83.3389	86.8216	82.2394	239.942	232.76	244.32	84.1333	239.008	0.35201	-1.50631	5e-05	8.42201e-05
Zm00001d034578	-	1:296914951-296930870	13.2316	13.3894	13.9307	33.5005	40.8312	40.6766	13.5172	38.3361	0.352597	-1.50391	5e-05	8.42201e-05
Zm00001d010678	-	8:124068183-124073672	2.48313	2.93613	2.3247	7.39481	7.20298	7.34794	2.58132	7.31524	0.352869	-1.5028	5e-05	8.42201e-05
Zm00001d044922	-	9:7295914-7298705	6.37689	5.1941	6.29865	17.6282	16.2516	16.735	5.95655	16.8716	0.353052	-1.50205	5e-05	8.42201e-05
Zm00001d027627	-	1:9451165-9453547	0.601314	0.669319	0.356342	1.78334	1.45374	1.37073	0.542325	1.53594	0.35309	-1.50189	5e-05	8.42201e-05
Zm00001d021759	-	7:162468270-162470688	3.27913	4.12766	2.70641	10.1197	10.0543	8.465	3.37107	9.54632	0.353128	-1.50174	5e-05	8.42201e-05
Zm00001d016255	HSF-transcription factor 18	5:153717772-153719275	2.21592	2.38754	2.24119	6.87328	6.37517	6.12811	2.28155	6.45886	0.353243	-1.50127	5e-05	8.42201e-05
Zm00001d007915	-	2:242378969-242381400	5.22326	4.88408	5.56696	15.8094	14.7096	13.8514	5.22477	14.7901	0.353261	-1.50119	5e-05	8.42201e-05
Zm00001d033396	GRF-transcription factor 4	1:261791304-261794041	9.05798	9.96776	9.70799	27.9143	27.4472	25.9603	9.57791	27.1073	0.353333	-1.5009	5e-05	8.42201e-05
Zm00001d030106	-	1:106122815-106129515	5.1104	8.05641	7.84972	20.1728	20.5515	18.7465	7.00551	19.8236	0.353392	-1.50066	5e-05	8.42201e-05
Zm00001d049948	-	4:54772591-54776331	2.84043	2.24357	2.0929	6.22024	6.76574	7.31828	2.3923	6.76809	0.353468	-1.50035	5e-05	8.42201e-05
Zm00001d026344	-	10:143883389-143887047	14.5314	15.3819	15.6228	41.2404	43.199	44.3537	15.1787	42.931	0.35356	-1.49997	5e-05	8.42201e-05
Zm00001d012883	big embryo1	5:1584314-1587019	13.1943	13.9765	10.9971	36.0084	33.97	37.9646	12.7227	35.981	0.353595	-1.49983	5e-05	8.42201e-05
Zm00001d017482	-	5:197272186-197275723	6.89369	6.52218	6.04997	18.0008	17.4108	19.6201	6.48861	18.3439	0.35372	-1.49932	5e-05	8.42201e-05
Zm00001d018470	-	5:221357719-221362176	2.33142	1.41462	1.59899	4.87631	5.44496	4.78741	1.78168	5.03622	0.353773	-1.4991	5e-05	8.42201e-05
Zm00001d038946	-	6:167402293-167403996	2.19397	2.15037	2.23712	6.79473	5.14959	6.655	2.19382	6.19977	0.353855	-1.49877	5e-05	8.42201e-05
Zm00001d038224	-	6:151975767-151979800	8.11361	8.48574	8.1232	22.8956	24.3701	22.5511	8.24085	23.2723	0.354106	-1.49775	5e-05	8.42201e-05
Zm00001d016877	-	5:179230688-179233975	5.86129	4.22941	4.27929	13.6365	12.5487	14.3882	4.79	13.5245	0.354172	-1.49748	5e-05	8.42201e-05
Zm00001d016599	-	5:169218956-169221787	38.8173	41.9653	37.4376	110.65	108.579	113.6	39.4067	110.943	0.355198	-1.49331	5e-05	8.42201e-05
Zm00001d020516	-	7:119982386-119992486	0.338837	0.67979	0.461349	1.58601	1.30413	1.27019	0.493325	1.38677	0.355737	-1.49112	5e-05	8.42201e-05
Zm00001d045124	-	9:13598515-13604202	1.30795	1.36347	1.55017	3.81803	3.81652	4.22501	1.4072	3.95319	0.355966	-1.49019	5e-05	8.42201e-05
Zm00001d042869	-	3:182508942-182514234	27.6276	28.5376	27.9692	77.5516	78.8284	79.965	28.0448	78.7817	0.355981	-1.49013	5e-05	8.42201e-05
Zm00001d011874	-	8:163447711-163449596	1.44411	1.2265	0.501336	2.74434	2.80136	3.35722	1.05732	2.96764	0.356283	-1.4889	5e-05	8.42201e-05
Zm00001d018429	phosphoenolpyruvate carboxylase kinase1	5:220588215-220589696	54.3425	53.5462	56.531	151.793	148.547	160.999	54.8066	153.78	0.356396	-1.48845	5e-05	8.42201e-05
Zm00001d028612	-	1:40781477-40787295	32.0948	31.3135	30.3862	92.1601	87.5024	83.4949	31.2648	87.7191	0.35642	-1.48835	5e-05	8.42201e-05
Zm00001d031602	-	1:195958618-195965889	2.41543	2.52861	2.42856	7.06846	7.38344	6.20522	2.45753	6.88571	0.356903	-1.4864	5e-05	8.42201e-05
Zm00001d030154	-	1:109218161-109224977	1.06319	1.49884	1.09621	3.70864	2.33154	4.20516	1.21941	3.41512	0.357062	-1.48575	5e-05	8.42201e-05
Zm00001d026848	-	4:85143890-85169009	1.34078	1.12359	1.0843	3.30503	2.66303	3.96999	1.18289	3.31268	0.357079	-1.48568	5e-05	8.42201e-05
Zm00001d047841	-	9:143024245-143024842	3.09954	2.29485	2.21822	6.63001	6.7477	7.92433	2.53754	7.10068	0.357366	-1.48453	5e-05	8.42201e-05
Zm00001d003422	-	2:43834578-43837696	3.90564	3.76659	4.24812	12.4228	11.589	9.33758	3.97345	11.1165	0.357437	-1.48424	5e-05	8.42201e-05
Zm00001d043989	-	3:215689350-215692318	2.07416	2.2724	2.46385	6.61715	6.49561	5.9385	2.27014	6.35042	0.357479	-1.48407	5e-05	8.42201e-05
Zm00001d027788	-	1:13475152-13483253	0.668281	0.541199	0.371558	1.60252	1.25167	1.56829	0.527013	1.47416	0.357501	-1.48398	5e-05	8.42201e-05
Zm00001d040710	-	3:59535875-59536193	70.511	57.8732	69.1147	177.623	192.783	181.823	65.833	184.076	0.35764	-1.48342	5e-05	8.42201e-05
Zm00001d048522	-	9:157738156-157740704	66.4181	68.4185	68.3516	184.173	188.375	195.528	67.7294	189.359	0.357677	-1.48327	5e-05	8.42201e-05
Zm00001d023715	-	10:16694024-16713446	3.29308	3.69647	3.68818	9.76772	9.70171	10.3707	3.55925	9.9467	0.357832	-1.48264	5e-05	8.42201e-05
Zm00001d002137	precursor elicitor peptide1	2:6508337-6509353	9.42423	7.43474	8.89085	22.8781	24.2165	24.8466	8.58328	23.9804	0.357929	-1.48225	5e-05	8.42201e-05
Zm00001d023595	-	10:11316714-11318198	6.99097	10.4032	9.22709	27.1031	23.5656	23.5946	8.87376	24.7544	0.358472	-1.48007	5e-05	8.42201e-05
Zm00001d003378	mediator of paramutation1	2:42148336-42154340	12.2898	12.8099	12.9141	35.9284	34.7093	35.386	12.6713	35.3412	0.358542	-1.47979	5e-05	8.42201e-05
Zm00001d002693	-	2:19414195-19420375	0.388824	0.206344	0.287774	0.780656	0.762042	0.917385	0.294314	0.820028	0.358907	-1.47832	5e-05	8.42201e-05
Zm00001d038365	-	6:155602189-155610646	9.89645	10.6409	11.1523	28.8615	28.811	30.4603	10.5632	29.3776	0.359566	-1.47567	5e-05	8.42201e-05
Zm00001d051793	-	4:169918052-169918976	9.2372	7.30076	6.25804	21.3114	19.7295	22.3298	7.59867	21.1236	0.359724	-1.47504	5e-05	8.42201e-05
Zm00001d051924	-	4:174706714-174720563	8.6273	9.18948	9.73744	23.8658	27.2253	25.4921	9.18474	25.5277	0.359795	-1.47475	5e-05	8.42201e-05
Zm00001d029920	-	1:94344536-94349899	0.501724	0.632165	0.661118	1.68541	1.67925	1.61871	0.598336	1.66113	0.360198	-1.47314	5e-05	8.42201e-05
Zm00001d012849	-	5:1082608-1087652	14.2954	13.7591	11.0876	37.9971	35.2797	35.3592	13.0474	36.212	0.360306	-1.47271	5e-05	8.42201e-05
Zm00001d016277	Aux/IAA-transcription factor 23	5:155417890-155421796	7.0899	7.53387	7.3245	20.0548	21.1869	19.6278	7.31609	20.2898	0.36058	-1.47161	5e-05	8.42201e-05
Zm00001d003718	-	2:56318536-56320007	61.7419	66.5699	61.1611	173.33	171.073	180.657	63.1576	175.02	0.360859	-1.47049	5e-05	8.42201e-05
Zm00001d015504	-	5:94160701-94167041	10.7403	11.0463	10.3819	30.445	28.281	30.3816	10.7229	29.7025	0.36101	-1.46989	5e-05	8.42201e-05
Zm00001d052701	-	4:198079780-198083069	13.1192	14.4521	16.8473	39.8063	42.7028	40.5286	14.8062	41.0126	0.361016	-1.46987	5e-05	8.42201e-05
Zm00001d045800	-	9:39937306-39947203	0.182936	0.270342	0.254923	0.68855	0.662027	0.610031	0.236067	0.653536	0.361215	-1.46907	5e-05	8.42201e-05
Zm00001d053283	-	4:223933579-223937015	3.89109	4.66874	3.82144	11.5388	12.2762	10.4483	4.12709	11.4211	0.361357	-1.4685	5e-05	8.42201e-05
Zm00001d035285	-	6:19340068-19371142	1.38127	1.58141	1.67796	3.98189	4.2596	4.59532	1.54688	4.27894	0.36151	-1.46789	5e-05	8.42201e-05
Zm00001d038504	ABI3-VP1-transcription factor 45	6:158797381-158802161	22.0166	21.8752	20.5564	60.3327	59.0957	58.7917	21.4827	59.4067	0.361621	-1.46745	5e-05	8.42201e-05
Zm00001d000524	-	3:49663555-49811108	4.64437	4.39013	4.19495	11.216	12.4458	12.8984	4.40982	12.1867	0.361855	-1.46652	5e-05	8.42201e-05
Zm00001d015394	PLATZ-transcription factor 8	5:88146163-88150303	26.7535	28.6445	29.4316	76.0204	79.3316	78.9374	28.2766	78.0965	0.362073	-1.46565	5e-05	8.42201e-05
Zm00001d053868	-	4:242572672-242573902	5.93017	4.22297	2.95427	10.9633	11.3899	13.826	4.36914	12.0597	0.362293	-1.46477	5e-05	8.42201e-05
Zm00001d025249	-	10:111052326-111062223	4.22051	4.84515	3.33502	11.7037	11.0485	11.4727	4.13356	11.4083	0.362329	-1.46463	5e-05	8.42201e-05
Zm00001d053065	barley mlo defense gene homolog4	4:211838547-211843655	13.8006	12.8335	13.6253	35.6889	38.4219	36.993	13.4198	37.0346	0.362358	-1.46451	5e-05	8.42201e-05
Zm00001d039667	-	3:11442637-11443719	2.78619	2.95223	3.32313	5.88274	9.2854	9.83744	3.02052	8.3352	0.362381	-1.46442	5e-05	8.42201e-05
Zm00001d029473	-	1:72294485-72300404	14.6816	13.8196	14.2218	39.4193	37.6566	40.638	14.241	39.238	0.362939	-1.4622	5e-05	8.42201e-05
Zm00001d048667	-	4:3003538-3015421	0.473264	0.570487	0.386406	1.40869	1.02932	1.50244	0.476719	1.31348	0.362943	-1.46218	5e-05	8.42201e-05
Zm00001d053586	-	4:235421741-235423271	7.55973	6.57614	5.83902	19.7648	17.0451	18.1683	6.6583	18.3261	0.363323	-1.46067	5e-05	8.42201e-05
Zm00001d047207	-	9:121976954-121978497	4.4966	4.30407	4.38724	11.8773	12.41	11.9971	4.39597	12.0948	0.36346	-1.46013	5e-05	8.42201e-05
Zm00001d027939	ABI3-VP1-transcription factor 7	1:18004873-18006730	35.7665	35.7179	36.6663	99.153	98.7518	99.502	36.0502	99.1356	0.363645	-1.4594	5e-05	8.42201e-05
Zm00001d029499	-	1:73370779-73373210	34.0489	34.9581	34.0898	94.7907	93.0299	95.6763	34.3656	94.499	0.363661	-1.45933	5e-05	8.42201e-05
Zm00001d028981	-	1:53456180-53461952	30.9668	33.6269	30.7501	88.9573	88.1266	84.925	31.7813	87.3363	0.363896	-1.4584	5e-05	8.42201e-05
Zm00001d005535	aspartate kinase homoserine dehydrogenase2	2:177655849-177675449	5.98581	4.72905	4.8815	14.0892	14.5683	14.1957	5.19879	14.2844	0.363949	-1.45819	5e-05	8.42201e-05
Zm00001d012180	ig1-as2 like1	8:169618707-169621826	2.57805	2.55687	2.81448	7.08119	7.38633	7.34746	2.6498	7.27166	0.364401	-1.4564	5e-05	8.42201e-05
Zm00001d044650	-	3:234077204-234079099	92.497	93.8584	89.3276	251.418	248.342	256.456	91.8943	252.072	0.364556	-1.45579	5e-05	8.42201e-05
Zm00001d052063	-	4:178253241-178258451	1.06142	1.09042	1.0696	3.01221	2.71381	3.10218	1.07381	2.94273	0.364903	-1.45442	5e-05	8.42201e-05
Zm00001d034713	-	1:300502985-300509397	8.60355	10.6177	10.5963	26.7367	29.6506	25.2733	9.93918	27.2202	0.36514	-1.45348	5e-05	8.42201e-05
Zm00001d012041	-	8:167029387-167031334	1.70595	1.0515	1.12424	4.06947	3.16013	3.39701	1.2939	3.5422	0.365281	-1.45292	5e-05	8.42201e-05
Zm00001d039226	-	6:173879950-173882009	1.42995	1.61523	0.916709	3.94702	3.85594	3.02455	1.32063	3.60917	0.36591	-1.45044	5e-05	8.42201e-05
Zm00001d012955	-	5:2345663-2348616	0.6478	0.850021	0.845724	2.03144	2.55807	1.81514	0.781182	2.13489	0.365912	-1.45043	5e-05	8.42201e-05
Zm00001d041300	-	3:110923260-110924173	5.1315	5.54427	5.98473	13.6811	15.8075	16.0373	5.5535	15.1753	0.365957	-1.45026	5e-05	8.42201e-05
Zm00001d014140	-	5:34019457-34021439	14.3229	14.2053	15.1387	40.6105	38.3388	40.3255	14.5556	39.7583	0.366102	-1.44968	5e-05	8.42201e-05
Zm00001d048140	-	9:150708822-150715875	0.514173	0.663034	0.423556	1.31782	1.54919	1.50438	0.533587	1.45713	0.36619	-1.44933	5e-05	8.42201e-05
Zm00001d045488	-	9:24297418-24304483	15.0027	18.9309	14.6619	46.5543	44.0626	41.953	16.1985	44.19	0.366565	-1.44786	5e-05	8.42201e-05
Zm00001d048393	-	9:155557498-155563185	1.9372	2.13086	1.95339	5.47104	6.1276	4.79391	2.00715	5.46419	0.367328	-1.44486	5e-05	8.42201e-05
Zm00001d005337	-	2:169965147-169969026	1.94134	1.88612	1.02966	3.92828	4.90851	4.38537	1.61904	4.40739	0.367347	-1.44479	5e-05	8.42201e-05
Zm00001d011680	p15 (PC4 Sub1)-transcription factor 3	8:158512215-158527236	23.1491	22.6862	21.2443	58.2366	61.9913	62.2568	22.3598	60.8282	0.367589	-1.44383	5e-05	8.42201e-05
Zm00001d039031	-	6:168922997-168923408	18.9193	18.1459	29.4051	61.1942	59.3047	60.2991	22.1567	60.266	0.367648	-1.4436	5e-05	8.42201e-05
Zm00001d045212	bHLH-transcription factor 125	9:16243542-16247283	4.93177	5.21918	4.79406	13.7175	12.7028	14.1696	4.98167	13.53	0.368194	-1.44146	5e-05	8.42201e-05
Zm00001d027394	H4C7	1:4340134-4340790	507.067	504.463	513.368	1375.23	1385.99	1380.04	508.299	1380.42	0.368221	-1.44136	5e-05	8.42201e-05
Zm00001d002130	-	2:6422179-6424987	2.76444	2.44689	2.68169	7.23071	7.24894	6.9544	2.63101	7.14468	0.368247	-1.44125	5e-05	8.42201e-05
Zm00001d037482	-	6:126792821-126795640	0.436457	0.676848	0.394097	1.70754	1.25415	1.13159	0.502467	1.36443	0.368261	-1.4412	5e-05	8.42201e-05
Zm00001d040682	-	3:57962006-57963593	4.32583	4.90413	5.03561	12.1098	12.1307	14.4826	4.75519	12.9077	0.368399	-1.44066	5e-05	8.42201e-05
Zm00001d016595	-	5:168983319-168997833	3.32143	2.72453	3.45597	9.60844	7.72451	8.42276	3.16731	8.58523	0.368925	-1.4386	5e-05	8.42201e-05
Zm00001d043075	-	3:188435276-188444488	0.392986	0.302414	0.368457	0.887715	0.954921	1.04102	0.354619	0.96122	0.368926	-1.4386	5e-05	8.42201e-05
Zm00001d052893	-	4:203852541-203856158	2.60316	2.8752	3.47646	8.23535	8.37543	7.66168	2.98494	8.09082	0.368929	-1.43858	5e-05	8.42201e-05
Zm00001d025665	-	10:125373154-125379315	2.70471	3.1207	2.40467	8.32046	7.68106	6.3018	2.74336	7.43444	0.369007	-1.43828	5e-05	8.42201e-05
Zm00001d043286	-	3:194382099-194423757	0.21598	0.233203	0.291553	0.420774	0.676527	0.90968	0.246912	0.668994	0.36908	-1.438	5e-05	8.42201e-05
Zm00001d014459	-	5:48278315-48280704	43.6262	48.5359	45.3084	124.927	121.815	124.845	45.8235	123.863	0.369953	-1.43459	5e-05	8.42201e-05
Zm00001d003110	-	2:32540977-32544536	1.57772	2.01235	1.75167	4.4765	4.90058	5.06173	1.78058	4.81294	0.369957	-1.43457	5e-05	8.42201e-05
Zm00001d024248	-	10:59441462-59446450	1.59894	1.84834	1.7223	4.05624	5.22373	4.68585	1.72319	4.65527	0.370159	-1.43378	5e-05	8.42201e-05
Zm00001d007972	-	2:244351538-244356560	33.1539	32.2237	35.5324	89.1337	89.0247	94.2658	33.6367	90.8081	0.370415	-1.43278	5e-05	8.42201e-05
Zm00001d051514	-	4:161089335-161097086	11.5885	11.6876	11.3178	31.5275	30.4896	31.2333	11.5313	31.0835	0.370978	-1.43059	5e-05	8.42201e-05
Zm00001d029238	-	1:63325314-63328026	79.8468	80.4543	80.5999	217.878	215.755	215.718	80.3003	216.451	0.370986	-1.43056	5e-05	8.42201e-05
Zm00001d018298	-	5:218096888-218097874	22.4646	22.1563	21.8085	57.4299	63.0882	58.5215	22.1432	59.6799	0.371033	-1.43038	5e-05	8.42201e-05
Zm00001d038113	required to maintain repression1	6:148382389-148390037	1.08133	0.814001	0.847936	2.43704	2.41779	2.53422	0.914422	2.46302	0.37126	-1.4295	5e-05	8.42201e-05
Zm00001d041714	-	3:134685449-134693750	31.129	32.4043	33.1269	88.8048	84.9353	86.3352	32.2201	86.6918	0.371663	-1.42793	5e-05	8.42201e-05
Zm00001d013521	-	5:13518490-13522115	0.541899	0.511888	0.532968	1.26857	1.40552	1.59073	0.528918	1.42161	0.372056	-1.42641	5e-05	8.42201e-05
Zm00001d032398	-	1:225366812-225370301	0.264049	0.361942	0.299683	0.97069	0.817267	0.698634	0.308558	0.828864	0.372266	-1.42559	5e-05	8.42201e-05
Zm00001d002333	-	2:10501218-10506639	5.60451	5.22927	5.87195	15.6284	13.9707	15.2409	5.56858	14.9467	0.372563	-1.42445	5e-05	8.42201e-05
Zm00001d029417	-	1:69619303-69628628	2.9796	2.98798	2.77659	7.8938	8.04182	7.5232	2.91472	7.8196	0.372745	-1.42374	5e-05	8.42201e-05
Zm00001d052450	-	4:190301719-190308562	10.4339	7.88356	7.53531	24.6069	21.6594	23.0879	8.61759	23.1181	0.372764	-1.42367	5e-05	8.42201e-05
Zm00001d017657	-	5:203305144-203305999	1.33318	2.22119	3.22063	6.32785	6.1453	5.69819	2.25833	6.05711	0.37284	-1.42337	5e-05	8.42201e-05
Zm00001d040197	-	3:31705709-31707058	1.73554	2.02286	1.72574	4.57154	4.42166	5.71295	1.82805	4.90205	0.372915	-1.42308	5e-05	8.42201e-05
Zm00001d028398	-	1:33451481-33454805	75.2892	73.5361	76.5209	194.578	205.185	204.248	75.1154	201.337	0.373083	-1.42243	5e-05	8.42201e-05
Zm00001d042433	-	3:167045704-167049086	1.80199	1.79579	1.5785	3.60464	5.23373	5.03272	1.72543	4.6237	0.373171	-1.42209	5e-05	8.42201e-05
Zm00001d035922	ABI3-VP1-transcription factor 50	6:60326792-60331273	10.5116	12.8898	12.239	28.1679	34.3477	32.9694	11.8801	31.8284	0.373255	-1.42177	5e-05	8.42201e-05
Zm00001d041774	Zea mays ARGOS9	3:137063372-137063753	4.05044	1.44366	3.90623	9.18025	6.05468	9.93935	3.13344	8.39143	0.37341	-1.42117	5e-05	8.42201e-05
Zm00001d010366	-	8:111285373-111287271	2.43745	3.44082	3.25266	8.50341	7.66786	8.27053	3.04364	8.14727	0.373578	-1.42052	5e-05	8.42201e-05
Zm00001d012391	-	8:173415189-173423162	10.9044	11.7181	11.7653	30.1845	30.8561	30.9914	11.4626	30.6773	0.373651	-1.42024	5e-05	8.42201e-05
Zm00001d018915	-	7:9192673-9193818	2.91739	3.47951	3.02736	8.89553	8.82399	7.49171	3.14142	8.40374	0.373812	-1.41961	5e-05	8.42201e-05
Zm00001d023587	-	10:10856360-10862386	19.231	21.4322	18.3522	50.855	56.024	50.9657	19.6718	52.6149	0.373883	-1.41934	5e-05	8.42201e-05
Zm00001d028160	-	1:24589852-24593712	70.87	71.749	75.5412	187.585	196.609	199.126	72.7201	194.44	0.373998	-1.4189	5e-05	8.42201e-05
Zm00001d012282	OVATE-transcription factor 35	8:171844018-171844762	5.34543	6.14493	5.78794	15.971	14.7705	15.457	5.75943	15.3995	0.374001	-1.41889	5e-05	8.42201e-05
Zm00001d008250	-	8:2675557-2678405	2.41591	3.19984	2.84317	8.28222	6.94076	7.37223	2.81964	7.53174	0.374368	-1.41747	5e-05	8.42201e-05
Zm00001d050790	-	4:123187726-123191108	9.10255	10.3076	9.32933	24.9332	24.7611	27.0251	9.57982	25.5732	0.374604	-1.41656	5e-05	8.42201e-05
Zm00001d042117	-	3:151572266-151577836	40.5847	39.9409	37.2585	104.628	105.072	104.689	39.2613	104.796	0.374645	-1.4164	5e-05	8.42201e-05
Zm00001d052453	-	4:190322243-190347108	6.79837	5.75654	7.27476	18.0129	17.3472	17.5627	6.60989	17.6409	0.374691	-1.41623	5e-05	8.42201e-05
Zm00001d038546	G2-like-transcription factor 58	6:159661655-159665659	9.56709	9.63229	8.70383	26.527	24.1791	23.7101	9.30107	24.8054	0.374962	-1.41519	5e-05	8.42201e-05
Zm00001d013786	-	5:20161441-20163432	8.90606	9.37639	8.77979	24.4241	25.0187	22.6305	9.02075	24.0244	0.375483	-1.41318	5e-05	8.42201e-05
Zm00001d002669	-	2:18830490-18834922	1.33871	1.29819	1.20067	3.47021	3.35403	3.39163	1.27919	3.40529	0.375648	-1.41255	5e-05	8.42201e-05
Zm00001d014029	-	5:29347455-29349180	9.72293	11.7219	10.9368	28.4072	29.8252	27.9536	10.7939	28.7287	0.375718	-1.41228	5e-05	8.42201e-05
Zm00001d018031	alpha expansin2	5:212483685-212485307	219.407	230.705	226.593	604.035	597.989	597.442	225.568	599.822	0.376058	-1.41097	5e-05	8.42201e-05
Zm00001d050851	-	4:126958962-126984791	1.43227	1.56216	1.53197	4.04094	3.78649	4.20465	1.5088	4.0107	0.376194	-1.41045	5e-05	8.42201e-05
Zm00001d034863	-	1:304072240-304074510	24.3496	24.514	26.1989	66.9527	64.6395	67.7872	25.0208	66.4598	0.37648	-1.40935	5e-05	8.42201e-05
Zm00001d053233	-	4:221199876-221210480	0.427214	0.459308	0.409036	1.14445	1.11295	1.18176	0.431853	1.14639	0.376707	-1.40849	5e-05	8.42201e-05
Zm00001d031312	BURP domain-containing protein-RD22-like6	1:185850814-185852753	1.67674	1.17993	1.13166	3.51108	3.20416	3.87008	1.32944	3.52844	0.376778	-1.40821	5e-05	8.42201e-05
Zm00001d032225	-	1:217877923-217884547	0.591911	0.852007	0.912889	1.91479	2.34285	1.99165	0.785603	2.0831	0.377132	-1.40686	5e-05	8.42201e-05
Zm00001d039482	C2C2-Dof-transcription factor 7	3:5495948-5496644	16.98	13.1642	16.0072	39.3963	43.977	38.9922	15.3838	40.7885	0.37716	-1.40675	5e-05	8.42201e-05
Zm00001d021838	-	7:164311049-164316526	1.03527	1.04562	1.27334	2.94037	2.92331	3.02647	1.11808	2.96338	0.377299	-1.40622	5e-05	8.42201e-05
Zm00001d034368	chaperone DNA J homolog1	1:291055448-291058538	33.3046	35.8771	34.0978	89.6536	95.4817	88.5526	34.4265	91.2293	0.377362	-1.40598	5e-05	8.42201e-05
Zm00001d028967	-	1:53183378-53188438	1.13797	1.16062	1.35391	2.99332	3.44621	3.2339	1.2175	3.22448	0.37758	-1.40514	5e-05	8.42201e-05
Zm00001d008869	Homeobox-transcription factor 52	8:23362874-23368001	3.71726	4.23622	3.71925	9.87523	10.4806	10.5531	3.89091	10.303	0.377648	-1.40488	5e-05	8.42201e-05
Zm00001d007229	-	2:225211076-225213907	3.55393	4.21402	3.6348	10.1335	10.0149	10.0289	3.80092	10.0591	0.377859	-1.40408	5e-05	8.42201e-05
Zm00001d036970	-	6:107806388-107808370	3.40387	3.40407	4.10501	9.47322	10.1536	9.25396	3.63765	9.62691	0.377863	-1.40407	5e-05	8.42201e-05
Zm00001d044826	NOD26-like membrane intrinsic protein2	9:4090118-4093538	8.61716	8.26008	10.6634	24.651	24.0097	24.2075	9.1802	24.2894	0.377951	-1.40373	5e-05	8.42201e-05
Zm00001d039932	-	3:19837327-19837744	5.70802	6.87787	6.13111	18.1339	16.2478	15.1023	6.239	16.4947	0.378243	-1.40262	5e-05	8.42201e-05
Zm00001d012684	-	8:178616998-178617343	247.981	232.011	242.29	605.531	611.879	692.129	240.76	636.513	0.378248	-1.40259	5e-05	8.42201e-05
Zm00001d052038	bHLH-transcription factor 12	4:177039741-177043438	6.059	6.14229	5.72492	16.1152	14.8318	16.4446	5.9754	15.7972	0.378257	-1.40256	5e-05	8.42201e-05
Zm00001d028987	-	1:53748821-53754082	0.678017	0.524012	0.656686	1.53319	1.52215	1.85832	0.619572	1.63789	0.378274	-1.40249	5e-05	8.42201e-05
Zm00001d024135	-	10:48704466-48707614	17.7462	16.5426	17.6763	46.0072	44.284	47.0332	17.3217	45.7748	0.378411	-1.40197	5e-05	8.42201e-05
Zm00001d031992	indeterminate domain p1	1:208942916-208950782	29.9655	31.534	29.4681	79.9743	80.7306	79.5613	30.3225	80.0888	0.378611	-1.40121	5e-05	8.42201e-05
Zm00001d003889	-	2:65457794-65460979	3.2795	1.79755	2.38046	5.81323	5.8308	8.02572	2.48584	6.55658	0.379137	-1.39921	5e-05	8.42201e-05
Zm00001d028139	-	1:23959614-23962773	26.8903	24.188	24.9469	66.6114	66.7406	67.163	25.3417	66.8383	0.379149	-1.39916	5e-05	8.42201e-05
Zm00001d025105	-	10:104358642-104361481	1.41503	1.25127	0.573351	2.12004	2.6347	3.78616	1.07988	2.84697	0.379309	-1.39856	5e-05	8.42201e-05
Zm00001d029594	allene oxide cyclase1	1:78239818-78241044	57.7934	58.0888	52.7796	148.146	145.991	150.29	56.2206	148.142	0.379505	-1.39781	5e-05	8.42201e-05
Zm00001d035965	GRF-transcription factor 7	6:62968940-62972074	54.5734	56.6672	54.4803	145.524	146.401	144.674	55.2403	145.533	0.379572	-1.39755	5e-05	8.42201e-05
Zm00001d053036	-	4:210072744-210076531	11.9318	10.5581	11.5023	29.2632	30.1215	30.1237	11.3307	29.8361	0.379765	-1.39682	5e-05	8.42201e-05
Zm00001d045313	-	9:18798374-18805633	9.62923	9.94996	11.5361	26.765	28.0753	27.0881	10.3718	27.3095	0.379787	-1.39674	5e-05	8.42201e-05
Zm00001d007130	-	2:222969310-222970868	4.13682	5.34692	7.33633	14.5538	13.7343	15.9971	5.60669	14.7617	0.379813	-1.39664	5e-05	8.42201e-05
Zm00001d032279	-	1:220036839-220043811	2.92146	2.95157	2.74671	7.19453	7.60095	7.88309	2.87325	7.55952	0.380084	-1.39561	5e-05	8.42201e-05
Zm00001d019587	-	7:44885544-44893296	4.13623	3.77917	4.2726	10.4093	10.5174	11.1257	4.06267	10.6841	0.380254	-1.39497	5e-05	8.42201e-05
Zm00001d028367	-	1:32294524-32297240	14.4219	15.8026	16.0377	39.7886	40.905	40.9223	15.4207	40.5387	0.380395	-1.39443	5e-05	8.42201e-05
Zm00001d035883	-	6:58368442-58369358	9.35432	5.66225	10.4932	19.5797	27.1127	20.3328	8.50324	22.3417	0.3806	-1.39365	5e-05	8.42201e-05
Zm00001d012573	-	8:176814932-176819466	0.603751	0.753867	0.691461	1.59116	1.58716	2.20346	0.683026	1.79393	0.380743	-1.39311	5e-05	8.42201e-05
Zm00001d033767	-	1:273087150-273089867	7.04711	5.35777	5.28526	16.5684	14.8666	15.0236	5.89672	15.4862	0.380773	-1.393	5e-05	8.42201e-05
Zm00001d008737	-	8:18472608-18474242	14.8118	15.1991	15.2851	39.6616	42.9217	36.3422	15.0987	39.6418	0.380878	-1.3926	5e-05	8.42201e-05
Zm00001d040334	-	3:38519352-38522310	61.2515	61.2632	61.0765	157.488	159.237	165.028	61.197	160.584	0.38109	-1.3918	5e-05	8.42201e-05
Zm00001d006838	-	2:217672225-217674611	10.598	13.0263	10.5611	29.9006	29.4077	30.3808	11.3951	29.8964	0.381153	-1.39156	5e-05	8.42201e-05
Zm00001d017112	ABI3-VP1-transcription factor 35	5:185773129-185777679	1.32054	1.25522	1.16927	3.20853	3.25483	3.35667	1.24834	3.27334	0.381366	-1.39075	5e-05	8.42201e-05
Zm00001d021341	-	7:149326225-149328523	3.11463	3.36613	3.23628	7.92385	9.00715	8.53853	3.23902	8.48984	0.381517	-1.39018	5e-05	8.42201e-05
Zm00001d021510	-	7:154585996-154588070	0.879662	0.964344	0.862788	2.18758	1.96321	2.92926	0.902265	2.36002	0.382312	-1.38718	5e-05	8.42201e-05
Zm00001d029170	superoxide dismutase4	1:60930750-60934311	169.709	169.231	165.429	441.752	438.539	438.289	168.123	439.527	0.382509	-1.38643	5e-05	8.42201e-05
Zm00001d046792	-	9:106294807-106298039	4.82978	4.19811	3.55036	12.2139	10.799	9.82465	4.19275	10.9458	0.383046	-1.38441	5e-05	8.42201e-05
Zm00001d042655	-	3:175565690-175566561	2.93968	2.20325	2.32681	8.06499	5.91458	5.50979	2.48992	6.49645	0.383274	-1.38355	5e-05	8.42201e-05
Zm00001d033148	-	1:252112083-252129762	1.85871	2.03726	2.49361	5.58523	5.45801	5.61169	2.12986	5.55164	0.383645	-1.38216	5e-05	8.42201e-05
Zm00001d047074	-	9:117367858-117454573	1.75922	1.66994	1.62973	4.41454	4.47491	4.295	1.68629	4.39482	0.383699	-1.38195	5e-05	8.42201e-05
Zm00001d038806	heat-shock protein 101	6:164808308-164812048	9.51939	12.0021	11.3789	27.4692	27.7644	30.4658	10.9668	28.5665	0.383904	-1.38118	5e-05	8.42201e-05
Zm00001d044136	-	3:220098351-220104557	4.29425	4.9901	5.0523	13.6113	11.5466	12.1735	4.77888	12.4438	0.384037	-1.38068	5e-05	8.42201e-05
Zm00001d047457	-	9:130800271-130803760	1.21279	1.28976	1.1083	3.37317	2.94756	3.06907	1.20362	3.12993	0.384552	-1.37875	5e-05	8.42201e-05
Zm00001d048066	-	9:149283434-149286730	23.8952	28.5793	28.5883	69.3419	68.3089	73.0784	27.0209	70.2431	0.384677	-1.37828	5e-05	8.42201e-05
Zm00001d047823	-	9:142600818-142606209	4.44667	4.50232	5.6755	11.4644	12.3367	14.1935	4.87483	12.6649	0.384909	-1.37741	5e-05	8.42201e-05
Zm00001d032072	-	1:211385711-211390492	3.80956	4.75807	3.33835	9.97634	9.84557	11.0742	3.96866	10.2987	0.385355	-1.37574	5e-05	8.42201e-05
Zm00001d040348	-	3:39314835-39322904	5.22586	6.88434	8.60303	19.6022	16.9439	17.1393	6.90441	17.8952	0.385825	-1.37398	5e-05	8.42201e-05
Zm00001d006856	-	2:217976402-217978586	1.84065	2.20168	2.49114	5.88575	5.68511	5.36016	2.17782	5.64367	0.385887	-1.37375	5e-05	8.42201e-05
Zm00001d027369	-	1:3842247-3847295	3.90727	3.53733	3.94563	10.1047	9.11824	10.2861	3.79674	9.83635	0.385991	-1.37336	5e-05	8.42201e-05
Zm00001d043449	-	3:200412704-200420724	2.84402	2.29251	2.36055	6.00558	6.73957	6.66312	2.49903	6.46942	0.386283	-1.37227	5e-05	8.42201e-05
Zm00001d039266	NLP-transcription factor 6	3:826814-835054	13.9694	12.4414	11.7057	32.7904	34.1406	31.7267	12.7055	32.8859	0.386351	-1.37202	5e-05	8.42201e-05
Zm00001d004916	-	2:148560205-148564300	2.83174	2.77728	2.84554	6.98204	7.36943	7.50215	2.81819	7.28454	0.386873	-1.37007	5e-05	8.42201e-05
Zm00001d009326	-	8:56107695-56110752	0.361128	0.630403	0.649935	1.33314	1.45053	1.45795	0.547155	1.41387	0.386991	-1.36963	5e-05	8.42201e-05
Zm00001d044365	-	3:226293998-226296387	14.4542	12.8548	14.1714	35.9338	37.2323	33.9119	13.8268	35.6927	0.387385	-1.36816	5e-05	8.42201e-05
Zm00001d041438	-	3:119806036-119836443	0.364004	0.48952	0.415838	1.08413	1.08364	1.10728	0.423121	1.09168	0.387587	-1.36741	5e-05	8.42201e-05
Zm00001d002256	-	2:9055229-9066450	3.97772	4.02073	3.91013	10.3688	10.2455	10.0803	3.96953	10.2316	0.387968	-1.36599	5e-05	8.42201e-05
Zm00001d025319	-	10:114036151-114037488	23.4103	21.1874	22.3667	55.3267	59.7052	57.5279	22.3215	57.5199	0.388066	-1.36563	5e-05	8.42201e-05
Zm00001d031539	-	1:193693868-193697232	4.99689	6.02916	4.60141	12.2437	14.127	13.8917	5.20915	13.4208	0.38814	-1.36535	5e-05	8.42201e-05
Zm00001d005822	cytochrome P450 12	2:189708363-189712407	0.669581	0.512382	0.457326	1.29081	1.56679	1.36309	0.54643	1.4069	0.388393	-1.36441	5e-05	8.42201e-05
Zm00001d003588	-	2:49077122-49078723	7.12551	5.76659	6.68407	18.0039	17.3039	15.0899	6.52539	16.7993	0.388432	-1.36427	5e-05	8.42201e-05
Zm00001d018128	-	5:214803775-214806107	11.0248	11.6414	11.0249	28.7814	29.2069	28.7135	11.2304	28.9006	0.388587	-1.36369	5e-05	8.42201e-05
Zm00001d012922	RNA helicase3	5:1978762-1993142	4.08993	3.95752	3.99858	10.4089	10.0245	10.5419	4.01534	10.3251	0.388891	-1.36256	5e-05	8.42201e-05
Zm00001d037794	-	6:137924109-137933384	1.57935	1.0898	1.38917	3.45168	3.32804	3.6502	1.35277	3.47664	0.389103	-1.36178	5e-05	8.42201e-05
Zm00001d027468	-	1:5943754-5947624	108.227	106.304	103.96	271.026	270.08	277.031	106.164	272.712	0.38929	-1.36108	5e-05	8.42201e-05
Zm00001d050165	-	4:70184868-70192641	1.41823	1.12019	1.18605	2.85772	3.32435	3.37717	1.24149	3.18642	0.389619	-1.35986	5e-05	8.42201e-05
Zm00001d046342	kaurene oxidase2	9:81729256-81733312	1.71095	2.35602	1.67648	4.97978	4.40701	5.34014	1.91448	4.90898	0.389995	-1.35847	5e-05	8.42201e-05
Zm00001d027315	-	1:2812495-2813750	2.16171	3.33933	2.17844	7.34013	5.68486	6.65524	2.55983	6.56008	0.390213	-1.35767	5e-05	8.42201e-05
Zm00001d032601	-	1:231674391-231677680	5.78362	6.29474	7.43526	16.2531	16.3115	17.4261	6.50454	16.6636	0.390344	-1.35718	5e-05	8.42201e-05
Zm00001d021340	-	7:149326225-149328523	5.5811	5.18209	6.10527	13.7784	13.6405	15.7924	5.62282	14.4038	0.390371	-1.35708	5e-05	8.42201e-05
Zm00001d015815	GRAS-transcription factor 17	5:123354227-123355478	2.07404	2.33459	3.36895	6.65169	5.5497	7.69843	2.59253	6.63327	0.390837	-1.35536	5e-05	8.42201e-05
Zm00001d012296	bZIP-transcription factor 75	8:172051537-172056127	4.8932	4.73507	5.99204	13.9852	12.6193	13.3505	5.20677	13.3183	0.390949	-1.35495	5e-05	8.42201e-05
Zm00001d013005	-	5:2997318-3000825	92.5201	87.3796	88.4869	231.098	229.696	225.637	89.4622	228.811	0.390987	-1.35481	5e-05	8.42201e-05
Zm00001d046714	-	9:103118696-103123559	3.54827	2.61705	3.02743	7.07634	7.75174	8.66077	3.06425	7.82962	0.391366	-1.35341	5e-05	8.42201e-05
Zm00001d018006	-	5:211895818-211898527	7.73088	7.43374	7.86738	20.003	19.0054	19.8315	7.67733	19.6133	0.391435	-1.35316	5e-05	8.42201e-05
Zm00001d053067	-	4:211990614-211995460	6.14633	5.64414	7.16477	16.2684	16.0674	16.0838	6.31841	16.1399	0.391478	-1.353	5e-05	8.42201e-05
Zm00001d013817	-	5:21324433-21328244	10.9446	9.95588	10.0126	28.0536	26.4413	24.45	10.3043	26.315	0.391575	-1.35264	5e-05	8.42201e-05
Zm00001d018042	-	5:212712299-212716910	0.342768	0.637696	0.573549	1.02493	1.46961	1.47313	0.518005	1.32255	0.391671	-1.35228	5e-05	8.42201e-05
Zm00001d017387	-	5:194083664-194108336	0.578309	0.625007	0.614676	1.56264	1.5498	1.52378	0.605997	1.54541	0.392127	-1.35061	5e-05	8.42201e-05
Zm00001d048829	-	4:6038403-6041130	26.9994	24.6899	27.1587	65.149	64.9252	70.9877	26.2827	67.0206	0.392159	-1.35049	5e-05	8.42201e-05
Zm00001d017528	-	5:198865921-198867526	6.22955	7.86729	7.48227	17.1779	20.2547	17.5458	7.19304	18.3261	0.392502	-1.34923	5e-05	8.42201e-05
Zm00001d020094	-	7:91495667-91495988	5.89542	4.54421	4.85171	11.0679	15.4181	12.4315	5.09711	12.9725	0.392917	-1.34771	5e-05	8.42201e-05
Zm00001d012786	-	8:180928437-180931053	0.635916	0.843352	0.897754	1.79182	1.93032	2.32086	0.792341	2.01433	0.393352	-1.34611	5e-05	8.42201e-05
Zm00001d049554	-	4:34700551-34704381	30.8891	30.8002	31.3699	79.0364	79.7986	77.6102	31.0197	78.8151	0.393576	-1.34529	5e-05	8.42201e-05
Zm00001d013735	-	5:18865129-18869230	0.900659	0.961154	0.731778	1.91944	2.34947	2.3202	0.86453	2.19637	0.393618	-1.34513	5e-05	8.42201e-05
Zm00001d028075	-	1:22053544-22070105	26.6253	24.5048	25.1532	65.9339	64.0731	63.7305	25.4278	64.5792	0.393746	-1.34466	5e-05	8.42201e-05
Zm00001d030348	-	1:124401612-124405459	0.660515	1.14583	1.37741	2.65502	2.59812	2.83093	1.06125	2.69469	0.39383	-1.34435	5e-05	8.42201e-05
Zm00001d011604	-	8:155670821-155680914	1.5751	1.78615	2.19359	4.84565	4.60168	4.62974	1.85162	4.69236	0.394603	-1.34153	5e-05	8.42201e-05
Zm00001d036894	heme oxygenase2	6:105839572-105842396	3.72153	3.11682	3.76193	8.20284	8.57522	10.0844	3.53343	8.95415	0.394614	-1.34149	5e-05	8.42201e-05
Zm00001d005399	-	2:172534744-172539572	4.33679	3.81804	4.11171	9.65224	10.9991	10.4249	4.08885	10.3588	0.394722	-1.34109	5e-05	8.42201e-05
Zm00001d034407	-	1:292054219-292055148	25.5739	28.2536	34.4983	79.8835	72.7206	71.1114	29.4419	74.5718	0.394813	-1.34076	5e-05	8.42201e-05
Zm00001d038852	reversion-to-ethylene sensitivity1 like3	6:165889540-165893007	6.789	9.30011	7.88528	20.3025	20.2946	20.1015	7.99147	20.2329	0.394974	-1.34017	5e-05	8.42201e-05
Zm00001d000439	-	B73V4_ctg88:8524-11623	10.307	10.538	10.8688	26.2848	27.0521	26.9245	10.5712	26.7538	0.395129	-1.3396	5e-05	8.42201e-05
Zm00001d044191	-	3:221504896-221511731	9.38123	9.49688	9.06602	22.5117	24.5766	23.6199	9.31471	23.5694	0.395204	-1.33933	5e-05	8.42201e-05
Zm00001d021433	HMG-transcription factor 13	7:152095386-152097351	360.87	376.577	355.328	921.821	940.506	901.506	364.258	921.278	0.395383	-1.33868	5e-05	8.42201e-05
Zm00001d051323	-	4:154123979-154127155	0.947637	0.641266	0.896209	2.19953	2.1041	1.98112	0.828371	2.09492	0.395419	-1.33855	5e-05	8.42201e-05
Zm00001d018788	-	7:5218112-5220263	4.9247	5.78237	5.75535	15.6698	13.0703	12.8681	5.48747	13.8694	0.395653	-1.33769	5e-05	8.42201e-05
Zm00001d027738	-	1:12393670-12398258	0.309868	0.201381	0.723121	1.30204	0.976433	0.84084	0.411457	1.03977	0.395719	-1.33745	5e-05	8.42201e-05
Zm00001d023799	-	10:22055519-22056952	7.76531	7.59567	6.25561	16.6669	20.088	17.8582	7.20553	18.2043	0.395815	-1.3371	5e-05	8.42201e-05
Zm00001d039640	-	3:9896407-9899890	0.422492	0.579298	0.526423	1.18889	1.67851	0.992374	0.509404	1.28659	0.395933	-1.33667	5e-05	8.42201e-05
Zm00001d014796	-	5:63586417-63588955	25.1206	27.7864	23.2096	63.3075	61.551	67.3681	25.3722	64.0755	0.395974	-1.33652	5e-05	8.42201e-05
Zm00001d006505	-	2:210159895-210162567	1.64559	1.80739	1.97774	4.59793	4.74018	4.36981	1.81024	4.56931	0.396174	-1.3358	5e-05	8.42201e-05
Zm00001d035664	-	6:39874419-39878122	79.0076	74.0099	86.1654	196.115	205.119	202.173	79.7277	201.136	0.396387	-1.33502	5e-05	8.42201e-05
Zm00001d043707	-	3:207957924-207962301	4.10131	4.49204	3.57624	11.9889	9.5282	9.18218	4.05653	10.2331	0.396413	-1.33493	5e-05	8.42201e-05
Zm00001d007968	-	2:244321804-244323494	5.29011	3.86281	5.31782	12.5201	11.1744	12.8085	4.82358	12.1677	0.396425	-1.33488	5e-05	8.42201e-05
Zm00001d019165	oligosaccharide transferase1	7:19783136-19789350	3.60183	4.14419	3.82454	9.48042	9.72362	9.98175	3.85685	9.7286	0.396445	-1.33481	5e-05	8.42201e-05
Zm00001d026465	-	10:146390291-146400543	5.07187	4.0797	5.26318	11.6661	12.1307	12.5615	4.80491	12.1194	0.396464	-1.33474	5e-05	8.42201e-05
Zm00001d048363	cyclin-dependent kinase inhibitor4	9:155124085-155127652	31.6417	34.6911	32.6976	83.8043	79.9488	85.9646	33.0101	83.2393	0.396569	-1.33436	5e-05	8.42201e-05
Zm00001d010950	-	8:134829667-134841732	21.675	21.714	20.7519	54.1691	53.9597	53.4725	21.3803	53.8671	0.396908	-1.33312	5e-05	8.42201e-05
Zm00001d024598	-	10:79908935-79913706	0.499945	0.326658	0.396754	0.985193	1.00905	1.08765	0.407786	1.0273	0.396949	-1.33297	5e-05	8.42201e-05
Zm00001d047395	-	9:128653898-128658616	2.39697	2.48869	3.49001	6.8221	6.37654	7.90002	2.79189	7.03289	0.396976	-1.33288	5e-05	8.42201e-05
Zm00001d018061	-	5:213494646-213524574	13.4579	14.5056	14.2266	35.0917	35.8671	35.2945	14.0634	35.4177	0.397073	-1.33253	5e-05	8.42201e-05
Zm00001d031653	-	1:197494481-197499476	7.83585	6.59916	7.32587	17.4286	19.0802	18.2744	7.25363	18.2611	0.397218	-1.332	5e-05	8.42201e-05
Zm00001d025710	-	10:126946638-126951605	1.94106	1.68206	1.5621	4.3811	4.27763	4.3906	1.72841	4.34978	0.397356	-1.3315	5e-05	8.42201e-05
Zm00001d041389	-	3:115402845-115406878	4.93861	6.00217	5.91616	14.8921	13.9661	13.5534	5.61898	14.1372	0.397461	-1.33112	5e-05	8.42201e-05
Zm00001d023292	-	10:2237429-2246156	4.32962	4.6389	4.4392	11.8283	11.3307	10.5666	4.46924	11.2419	0.397552	-1.33078	5e-05	8.42201e-05
Zm00001d040674	-	3:57206031-57206889	3.33138	3.56579	3.67053	9.52435	8.40916	8.6428	3.52257	8.85877	0.397636	-1.33048	5e-05	8.42201e-05
Zm00001d021521	-	7:155089386-155091425	8.01564	8.41778	7.10486	19.5883	19.6879	19.8826	7.8461	19.7196	0.397883	-1.32958	5e-05	8.42201e-05
Zm00001d045026	ARF-transcription factor 27	9:10505360-10517524	0.696403	0.656943	0.741227	1.81605	1.72011	1.7231	0.698191	1.75309	0.398263	-1.32821	5e-05	8.42201e-05
Zm00001d022198	-	7:172636336-172650413	0.982487	1.0819	1.51556	3.14362	2.76308	3.07861	1.19331	2.9951	0.398421	-1.32764	5e-05	8.42201e-05
Zm00001d023421	-	10:5101260-5101973	3.05679	2.16343	1.8666	5.13419	6.70971	5.93504	2.36227	5.92631	0.398607	-1.32696	5e-05	8.42201e-05
Zm00001d021246	-	7:146809738-146815732	8.1408	7.74346	7.25653	17.8132	20.5762	19.5967	7.7136	19.3287	0.399075	-1.32527	5e-05	8.42201e-05
Zm00001d051636	-	4:165279656-165288465	76.184	74.439	78.2728	189.344	191.838	192.367	76.2986	191.183	0.399087	-1.32523	5e-05	8.42201e-05
Zm00001d002982	aberrant phyllotaxy1	2:28866473-28867724	2.71563	4.26233	2.14467	6.55697	7.12965	9.17195	3.04088	7.61952	0.399091	-1.32521	5e-05	8.42201e-05
Zm00001d043174	GRMZM2G138074	3:190625723-190628445	31.3295	35.0221	34.597	81.1376	87.2677	84.5303	33.6495	84.3119	0.399107	-1.32515	5e-05	8.42201e-05
Zm00001d014723	ARR-B-transcription factor 5	5:60590271-60603467	0.215569	0.346507	0.265436	0.647989	0.786382	0.63699	0.275837	0.690453	0.399501	-1.32373	5e-05	8.42201e-05
Zm00001d053585	-	4:235371630-235376042	16.9701	16.493	17.3293	42.4356	42.0706	42.6065	16.9308	42.3709	0.399586	-1.32342	5e-05	8.42201e-05
Zm00001d019483	-	7:36379273-36383078	4.70709	3.93124	4.95394	12.141	10.4117	11.4417	4.53076	11.3315	0.399838	-1.32251	5e-05	8.42201e-05
Zm00001d029525	-	1:74653796-74658730	45.8343	45.9719	46.2531	113.873	117.629	113.727	46.0198	115.076	0.399908	-1.32226	5e-05	8.42201e-05
Zm00001d042026	-	3:147731587-147734168	3.44396	3.70873	3.31692	8.52837	9.18933	8.4506	3.48987	8.72276	0.400088	-1.32161	5e-05	8.42201e-05
Zm00001d002850	-	2:24662752-24665050	1.35996	0.663681	0.894285	1.91467	3.29513	2.08256	0.972643	2.43078	0.400136	-1.32144	5e-05	8.42201e-05
Zm00001d020541	-	7:121685085-121693077	1.62921	1.65355	1.46871	4.02215	3.83346	3.99604	1.58382	3.95055	0.400911	-1.31865	5e-05	8.42201e-05
Zm00001d028537	-	1:38582038-38583427	5.90522	7.346	6.64109	15.9896	15.7712	17.8549	6.63077	16.5386	0.400927	-1.31859	5e-05	8.42201e-05
Zm00001d039042	-	6:169143129-169157350	1.17763	0.803103	1.16048	3.22275	2.80166	1.80611	1.04707	2.61018	0.401149	-1.31779	5e-05	8.42201e-05
Zm00001d038251	-	6:152415540-152418257	17.6275	20.2753	21.4775	50.5539	47.3593	50.1061	19.7934	49.3398	0.401165	-1.31773	5e-05	8.42201e-05
Zm00001d029968	-	1:96900887-96902992	303.231	313.746	303.065	756.139	780.535	756.246	306.681	764.307	0.401254	-1.31741	5e-05	8.42201e-05
Zm00001d003982	-	2:73519829-73521307	11.5822	12.2117	11.646	30.0629	27.9875	30.2593	11.8133	29.4366	0.401313	-1.3172	5e-05	8.42201e-05
Zm00001d053652	-	4:238238006-238241649	7.30609	7.19656	6.64359	17.5955	17.2105	17.822	7.04874	17.5427	0.401805	-1.31543	5e-05	8.42201e-05
Zm00001d027768	-	1:13166916-13176199	0.325861	0.226364	0.195578	0.60908	0.656183	0.595785	0.249268	0.620349	0.401819	-1.31538	5e-05	8.42201e-05
Zm00001d033313	ABI3-VP1-transcription factor 4	1:258663738-258665853	0.575969	0.49955	0.103031	1.17689	0.779978	0.975918	0.39285	0.977595	0.401854	-1.31526	5e-05	8.42201e-05
Zm00001d015969	-	5:134894334-134899512	9.47149	7.17815	10.1924	20.9369	22.0883	23.7694	8.94736	22.2649	0.401859	-1.31524	5e-05	8.42201e-05
Zm00001d052273	Rho-related protein from plants 8	4:185525523-185529258	7.93383	8.98732	6.52256	18.5503	19.0249	20.7285	7.81457	19.4346	0.402096	-1.31439	5e-05	8.42201e-05
Zm00001d011149	-	8:140722354-140727923	9.88222	10.0576	11.9451	26.9999	26.1639	26.1266	10.6283	26.4301	0.402129	-1.31427	5e-05	8.42201e-05
Zm00001d035319	-	6:21080137-21084105	2.91431	3.18958	3.23203	8.25032	7.93614	7.02945	3.11197	7.73864	0.402134	-1.31425	5e-05	8.42201e-05
Zm00001d039303	-	3:1394244-1395354	5.55414	6.17288	4.74694	12.7041	14.6883	13.5392	5.49132	13.6439	0.402474	-1.31303	5e-05	8.42201e-05
Zm00001d015195	-	5:78922196-78925545	10.8392	10.8564	12.0487	28.7889	29.3971	25.6243	11.2481	27.9368	0.402627	-1.31249	5e-05	8.42201e-05
Zm00001d022175	-	7:171734662-171736968	6.27542	5.71686	5.82272	13.6451	14.8548	15.7465	5.93834	14.7488	0.402632	-1.31247	5e-05	8.42201e-05
Zm00001d023264	-	10:1600458-1605134	15.3263	15.0807	15.1011	39.3327	35.9278	37.7431	15.1694	37.6678	0.402715	-1.31217	5e-05	8.42201e-05
Zm00001d022073	-	7:169489043-169492981	0.826605	0.460339	0.776763	1.71142	1.95791	1.45383	0.687902	1.70772	0.402819	-1.3118	5e-05	8.42201e-05
Zm00001d021690	-	7:160256704-160259195	48.1337	51.0215	52.5114	125.1	122.432	128.894	50.5555	125.475	0.402913	-1.31146	5e-05	8.42201e-05
Zm00001d008001	-	8:21268759-21273571	0.655675	0.574937	0.649175	1.722	1.49476	1.44675	0.626596	1.55451	0.403083	-1.31085	5e-05	8.42201e-05
Zm00001d007765	-	2:239267458-239269600	3.0219	4.06905	3.37783	9.15235	8.82886	7.98413	3.48959	8.65511	0.403183	-1.31049	5e-05	8.42201e-05
Zm00001d053800	-	4:241341719-241343521	40.9824	39.7866	39.7259	103.132	98.9196	96.7511	40.165	99.6007	0.40326	-1.31022	5e-05	8.42201e-05
Zm00001d047242	-	9:123767135-123771340	5.7073	6.55414	6.88472	16.3016	16.3753	14.7743	6.38206	15.8171	0.403491	-1.30939	5e-05	8.42201e-05
Zm00001d029564	WRKY-transcription factor 75	1:76584637-76589606	2.20203	2.55747	2.12157	5.28314	5.50688	6.26203	2.29369	5.68402	0.403533	-1.30924	5e-05	8.42201e-05
Zm00001d047124	-	9:119370183-119372706	23.8599	25.3496	26.4002	58.7652	61.0723	67.5127	25.2032	62.4501	0.403573	-1.3091	5e-05	8.42201e-05
Zm00001d024906	-	10:94248546-94249743	7.43757	8.0435	7.43412	17.3677	20.2305	19.1673	7.6384	18.9218	0.403683	-1.30871	5e-05	8.42201e-05
Zm00001d021943	-	7:166612266-166619169	9.11115	7.13901	6.99702	18.8678	19.2318	19.4856	7.74906	19.1951	0.4037	-1.30864	5e-05	8.42201e-05
Zm00001d018719	-	7:3078148-3082707	23.404	23.7722	22.9445	59.4402	55.4242	58.7958	23.3736	57.8867	0.403782	-1.30835	5e-05	8.42201e-05
Zm00001d005071	-	2:157220797-157223456	29.7463	31.5729	33.8657	77.7338	80.6454	77.232	31.7283	78.5371	0.403991	-1.3076	5e-05	8.42201e-05
Zm00001d025669	WRKY-transcription factor 59	10:125756451-125761608	11.8929	12.1784	13.4649	29.8981	31.3174	31.6755	12.5121	30.9636	0.404091	-1.30725	5e-05	8.42201e-05
Zm00001d032736	CYN	1:236833103-236836279	48.3595	47.5746	45.9221	114.562	116.164	120.214	47.2854	116.98	0.404218	-1.3068	5e-05	8.42201e-05
Zm00001d034340	-	1:290229240-290231041	7.86776	8.69892	10.044	21.6677	21.0474	23.093	8.87022	21.936	0.404368	-1.30626	5e-05	8.42201e-05
Zm00001d023494	-	10:7330122-7346042	3.07776	2.76831	3.51487	7.79778	7.32361	8.02399	3.12031	7.71512	0.404441	-1.306	5e-05	8.42201e-05
Zm00001d007799	-	2:239865767-239869056	1.80129	1.97136	1.97172	5.12179	4.33105	4.74008	1.91479	4.73097	0.404735	-1.30495	5e-05	8.42201e-05
Zm00001d014486	-	5:49915115-49917898	25.6213	24.9578	25.0479	62.4438	64.6074	59.7922	25.209	62.2811	0.404762	-1.30486	5e-05	8.42201e-05
Zm00001d003198	-	2:35342452-35387667	1.19556	1.04369	1.03036	2.99445	2.7273	2.35515	1.08987	2.6923	0.40481	-1.30468	5e-05	8.42201e-05
Zm00001d030554	-	1:143495758-143510908	5.75436	6.30422	6.25966	15.6078	14.8211	14.8087	6.10608	15.0792	0.404934	-1.30424	5e-05	8.42201e-05
Zm00001d027916	-	1:17533780-17553169	0.899886	1.10637	1.01091	2.40459	2.70084	2.33764	1.00572	2.48102	0.405366	-1.3027	5e-05	8.42201e-05
Zm00001d021362	GRF-transcription factor 3	7:149911393-149914056	23.3645	22.6061	24.5323	56.9206	61.1901	55.8098	23.501	57.9735	0.405375	-1.30267	5e-05	8.42201e-05
Zm00001d008268	cystatin4	8:3546647-3549333	118.811	113.11	112.137	286.182	279.075	283.127	114.686	282.795	0.405545	-1.30207	5e-05	8.42201e-05
Zm00001d014632	-	5:56752086-56756057	3.09283	3.30415	3.28394	8.19094	7.86981	7.80437	3.22697	7.95504	0.405651	-1.30169	5e-05	8.42201e-05
Zm00001d034353	TCP-transcription factor 5	1:290438167-290439328	7.58041	6.8498	7.54055	16.8784	18.7377	18.5178	7.32358	18.0446	0.40586	-1.30095	5e-05	8.42201e-05
Zm00001d049613	-	4:37639335-37642132	6.53599	9.00156	11.7093	21.3032	20.1322	25.6933	9.08229	22.3762	0.405891	-1.30084	5e-05	8.42201e-05
Zm00001d019430	-	7:33320575-33331469	4.85874	4.92051	4.54515	11.8701	12.6668	10.7474	4.7748	11.7614	0.405972	-1.30055	5e-05	8.42201e-05
Zm00001d024321	ABI3-VP1-transcription factor 51	10:64378200-64379576	45.9857	41.8047	47.0839	107.64	114.469	109.767	44.9581	110.625	0.406401	-1.29902	5e-05	8.42201e-05
Zm00001d026632	-	10:149192882-149193680	148.127	154.646	160.095	380.044	378.508	380.196	154.289	379.583	0.40647	-1.29878	5e-05	8.42201e-05
Zm00001d033738	-	1:272592761-272594932	19.5575	19.1665	18.5934	46.1793	47.4584	47.2094	19.1058	46.949	0.406948	-1.29708	5e-05	8.42201e-05
Zm00001d026577	-	10:148261490-148265297	84.6844	85.7317	87.1606	208.414	210.998	213.339	85.8589	210.917	0.407074	-1.29664	5e-05	8.42201e-05
Zm00001d025948	-	10:134519363-134523011	0.675069	0.81103	0.591383	1.92697	1.6579	1.51576	0.692494	1.70021	0.407299	-1.29584	5e-05	8.42201e-05
Zm00001d024018	-	10:37077736-37102852	2.97658	2.72761	3.19526	6.9416	7.44033	7.46162	2.96648	7.28118	0.407417	-1.29542	5e-05	8.42201e-05
Zm00001d012080	-	8:167762380-167762689	24.2493	20.9526	29.8534	56.4055	60.2815	67.4949	25.0184	61.394	0.407506	-1.29511	5e-05	8.42201e-05
Zm00001d022188	-	7:172304383-172308594	11.3802	9.15942	9.17427	23.3862	25.5327	23.9947	9.90464	24.3045	0.407523	-1.29505	5e-05	8.42201e-05
Zm00001d037771	-	6:136915168-136922617	12.1014	10.8931	10.6715	27.6467	26.9753	27.9234	11.222	27.5151	0.407849	-1.29389	5e-05	8.42201e-05
Zm00001d041404	-	3:117199058-117199622	20.5477	15.8557	23.3083	50.603	54.5061	41.2081	19.9039	48.7724	0.408098	-1.29301	5e-05	8.42201e-05
Zm00001d013992	-	5:27756852-27760173	2.86605	2.55456	2.70965	6.03044	7.36878	6.52268	2.71009	6.64063	0.408107	-1.29298	5e-05	8.42201e-05
Zm00001d001806	-	2:1258168-1262749	1.57537	1.2375	1.35827	3.44288	3.59004	3.17779	1.39038	3.40357	0.408506	-1.29157	5e-05	8.42201e-05
Zm00001d015912	sugars will eventually be exported transporter4c	5:130787029-130789864	2.94162	3.09624	2.00701	6.27777	6.8067	6.60549	2.68162	6.56332	0.408577	-1.29132	5e-05	8.42201e-05
Zm00001d021351	-	7:149691856-149697713	0.501001	0.255048	0.304768	0.817265	0.853984	0.924656	0.353606	0.865302	0.40865	-1.29106	5e-05	8.42201e-05
Zm00001d014135	-	5:33669396-33672106	0.916556	0.712966	0.615579	1.67403	1.90491	1.90785	0.748367	1.82893	0.409183	-1.28918	5e-05	8.42201e-05
Zm00001d006247	-	2:202804444-202804870	5.85603	9.27562	8.93156	21.883	15.6153	21.3034	8.02107	19.6006	0.409226	-1.28903	5e-05	8.42201e-05
Zm00001d042193	-	3:155542836-155548752	6.90118	7.25006	7.67165	17.5586	18.4234	17.3018	7.2743	17.7613	0.409559	-1.28786	5e-05	8.42201e-05
Zm00001d007102	-	2:222318436-222326608	2.8883	2.35232	2.4083	6.80003	5.51489	6.35334	2.54964	6.22276	0.409728	-1.28726	5e-05	8.42201e-05
Zm00001d048460	-	9:156719294-156724276	4.02193	3.51218	3.75562	9.00274	8.95503	9.59632	3.76324	9.1847	0.409729	-1.28726	5e-05	8.42201e-05
Zm00001d011486	-	8:152031010-152037797	21.1856	21.4062	21.1781	52.423	52.4406	50.7714	21.2566	51.8783	0.40974	-1.28722	5e-05	8.42201e-05
Zm00001d040621	myb transcription factor40	3:54361996-54365806	8.81884	8.03202	7.80194	20.0773	19.5499	20.5359	8.2176	20.0544	0.409765	-1.28713	5e-05	8.42201e-05
Zm00001d002481	-	2:13628847-13633113	2.83514	3.69649	3.34409	7.98783	8.02887	8.07435	3.29191	8.03035	0.409934	-1.28654	5e-05	8.42201e-05
Zm00001d025727	bHLH-transcription factor 133	10:127668398-127678365	1.16353	1.41986	1.23213	3.66175	2.96513	2.67126	1.27184	3.09938	0.410353	-1.28506	5e-05	8.42201e-05
Zm00001d017166	-	5:187570388-187600485	1.27214	1.76361	1.82625	3.78389	4.30742	3.75566	1.62067	3.94899	0.410401	-1.28489	5e-05	8.42201e-05
Zm00001d000143	-	B73V4_ctg193:266239-271023	8.51555	7.60594	7.44024	18.6517	19.3294	19.4082	7.85391	19.1298	0.410559	-1.28434	5e-05	8.42201e-05
Zm00001d034818	-	1:302864304-302871471	12.3741	11.0621	11.9777	26.8437	28.383	31.0031	11.8046	28.7433	0.41069	-1.28388	5e-05	8.42201e-05
Zm00001d053060	MYB-transcription factor 67	4:211442080-211444631	5.21056	5.08574	5.2266	12.0087	12.1815	13.6018	5.1743	12.5973	0.410747	-1.28368	5e-05	8.42201e-05
Zm00001d002263	-	2:9129687-9132600	4.90955	5.23106	5.24134	12.2309	12.978	12.2093	5.12732	12.4727	0.411083	-1.2825	5e-05	8.42201e-05
Zm00001d052883	-	4:203324760-203327583	2.8301	2.00825	2.74373	6.16326	4.98002	7.29401	2.52736	6.14576	0.411236	-1.28196	5e-05	8.42201e-05
Zm00001d015497	-	5:93775603-93780255	6.81816	6.56869	7.43604	17.3457	16.5138	16.7139	6.94096	16.8578	0.411736	-1.28021	5e-05	8.42201e-05
Zm00001d007200	-	2:224484113-224490009	2.64453	1.45779	3.02396	7.52126	4.6338	5.14833	2.37543	5.7678	0.411843	-1.27983	5e-05	8.42201e-05
Zm00001d021871	-	7:165006868-165021222	0.551345	0.708675	0.760715	1.78494	1.31543	1.80563	0.673579	1.63533	0.411892	-1.27966	5e-05	8.42201e-05
Zm00001d048458	-	9:156702446-156718704	1.95996	2.45424	3.2839	5.31167	5.58748	7.78123	2.56603	6.22679	0.412095	-1.27895	5e-05	8.42201e-05
Zm00001d001933	C3H-transcription factor 316	2:3097286-3101632	64.9593	66.5618	67.504	166.629	160.38	155.899	66.3417	160.969	0.41214	-1.27879	5e-05	8.42201e-05
Zm00001d016764	-	5:175226978-175228235	49.2471	51.6681	51.7819	123.394	119.385	127.486	50.8991	123.422	0.412399	-1.27789	5e-05	8.42201e-05
Zm00001d006181	-	2:200885449-200888974	6.03295	6.01746	6.06223	14.4864	14.4852	14.94	6.03755	14.6372	0.41248	-1.2776	5e-05	8.42201e-05
Zm00001d013409	ZF-HD-transcription factor 4	5:10540716-10541439	3.0341	2.51824	4.57056	7.79033	8.32344	8.42635	3.3743	8.18004	0.412504	-1.27752	5e-05	8.42201e-05
Zm00001d024710	-	10:84546906-84554071	3.62737	3.07974	3.12702	8.37933	7.85223	7.60158	3.27804	7.94438	0.412624	-1.2771	5e-05	8.42201e-05
Zm00001d048153	-	9:151005177-151008181	4.48722	5.40437	5.2069	12.1841	11.3943	12.9984	5.03283	12.1923	0.412788	-1.27653	5e-05	8.42201e-05
Zm00001d042315	MADS-transcription factor 69	3:160591488-160591701	68.0818	42.0299	63.4548	144.776	129.769	145.883	57.8555	140.143	0.412832	-1.27637	5e-05	8.42201e-05
Zm00001d039867	-	3:17266725-17272686	9.92859	10.2319	10.3088	24.7622	24.5034	24.5071	10.1564	24.5909	0.413015	-1.27574	5e-05	8.42201e-05
Zm00001d006214	-	2:201993606-202010674	4.8027	4.3005	5.19182	11.6996	12.0439	10.8346	4.765	11.526	0.413413	-1.27434	5e-05	8.42201e-05
Zm00001d051478	H4C7	4:160007879-160008267	1824.63	1807.94	1796.22	4323.88	4402.63	4403.45	1809.59	4376.65	0.413465	-1.27416	5e-05	8.42201e-05
Zm00001d026290	-	10:142970715-142981629	3.59225	4.03227	4.31514	9.94269	9.40152	9.51521	3.97989	9.61981	0.413718	-1.27328	5e-05	8.42201e-05
Zm00001d011605	-	8:155682043-155685357	2.65122	2.30388	2.33384	5.69432	6.71041	5.19562	2.42965	5.86678	0.414137	-1.27182	5e-05	8.42201e-05
Zm00001d017622	-	5:201997948-201998494	65.9647	61.2544	58.2133	147.37	149.439	150.893	61.8108	149.234	0.414187	-1.27165	5e-05	8.42201e-05
Zm00001d025958	-	10:134775132-134779422	31.3854	34.6225	33.9367	81.9696	78.8467	80.3863	33.3149	80.4009	0.41436	-1.27104	5e-05	8.42201e-05
Zm00001d040051	-	3:24858773-24877660	3.56178	4.73301	4.03039	9.85421	9.37742	10.487	4.10839	9.90621	0.414729	-1.26976	5e-05	8.42201e-05
Zm00001d016998	-	5:182322242-182328409	1.15971	1.10286	0.614535	2.01096	2.60797	2.31638	0.959033	2.31177	0.414848	-1.26935	5e-05	8.42201e-05
Zm00001d049294	bHLH-transcription factor 130	4:24896747-24900567	7.54663	7.3732	6.90982	16.9136	17.9729	17.7205	7.27655	17.5357	0.414956	-1.26897	5e-05	8.42201e-05
Zm00001d022267	-	7:173985599-174005193	7.47442	7.73226	6.53612	17.6061	16.8515	17.8995	7.2476	17.4524	0.415278	-1.26785	5e-05	8.42201e-05
Zm00001d007578	-	2:235102488-235120267	0.287399	0.216662	0.305868	0.743942	0.587333	0.618821	0.269976	0.650032	0.415327	-1.26768	5e-05	8.42201e-05
Zm00001d013934	-	5:25185479-25187200	91.4961	96.0323	91.5867	217.412	224.818	229.72	93.0384	223.983	0.415382	-1.26749	5e-05	8.42201e-05
Zm00001d000452	-	B73V4_ctg205:21045-28338	2.59806	3.56366	2.80825	7.82342	5.84185	7.92773	2.98999	7.19767	0.415411	-1.26739	5e-05	8.42201e-05
Zm00001d034199	bZIP-transcription factor 26	1:286425310-286425868	2.61307	4.10359	5.03503	7.44227	10.0945	10.7388	3.91723	9.42522	0.415612	-1.26669	5e-05	8.42201e-05
Zm00001d006306	HMG-transcription factor 3	2:204114306-204116336	18.9964	17.2096	17.7834	43.553	42.7104	43.6259	17.9964	43.2964	0.415656	-1.26654	5e-05	8.42201e-05
Zm00001d038855	flap endonuclease1	6:165902623-165906657	15.0514	15.8567	14.8826	37.3869	36.8343	35.8423	15.2636	36.6879	0.416039	-1.26521	5e-05	8.42201e-05
Zm00001d013239	-	5:6861540-6864805	2.02121	2.38642	2.5688	5.19691	6.03175	5.53491	2.32547	5.58786	0.416165	-1.26477	5e-05	8.42201e-05
Zm00001d049619	-	4:37784245-37786605	97.9197	101.033	98.5813	236.703	239.79	238.392	99.1779	238.295	0.416198	-1.26466	5e-05	8.42201e-05
Zm00001d000041	-	B73V4_ctg182:664089-674232	1.9105	1.41096	2.01492	4.8595	3.88958	4.06914	1.77879	4.27274	0.416311	-1.26427	5e-05	8.42201e-05
Zm00001d052468	-	4:190667382-190670787	13.3838	13.639	13.7547	34.3145	31.1107	32.5191	13.5925	32.6481	0.416334	-1.26419	5e-05	8.42201e-05
Zm00001d020572	-	7:122821790-122851447	1.35769	1.63539	1.59569	3.28105	4.04573	3.69266	1.52959	3.67314	0.416426	-1.26387	5e-05	8.42201e-05
Zm00001d025837	-	10:131419323-131425149	2.65952	2.70806	3.11478	6.82053	6.97073	6.56823	2.82745	6.7865	0.416629	-1.26317	5e-05	8.42201e-05
Zm00001d030982	-	1:171818547-171823296	8.09645	6.75401	8.28351	18.2594	18.8889	18.3761	7.71132	18.5082	0.416643	-1.26311	5e-05	8.42201e-05
Zm00001d022153	-	7:171356491-171370857	2.77007	2.83721	3.25107	6.9897	7.42963	6.84065	2.95278	7.08666	0.416667	-1.26303	5e-05	8.42201e-05
Zm00001d041403	-	3:117197765-117198365	11.3357	8.44639	9.78302	22.8966	21.7774	26.2507	9.85503	23.6416	0.416851	-1.2624	5e-05	8.42201e-05
Zm00001d006091	SBP-transcription factor 5	2:197898981-197903861	6.22174	6.47823	6.54088	16.0557	14.6967	15.3881	6.41361	15.3802	0.417004	-1.26187	5e-05	8.42201e-05
Zm00001d003136	-	2:33389670-33391070	4.51726	4.12968	4.08228	10.1906	10.1392	10.1945	4.24307	10.1748	0.417018	-1.26182	5e-05	8.42201e-05
Zm00001d011506	-	8:152782370-152788872	7.59656	8.8029	8.62333	21.5615	18.7833	19.6375	8.34093	19.9941	0.41717	-1.26129	5e-05	8.42201e-05
Zm00001d023320	-	10:3020137-3028139	0.30238	0.21173	0.229052	0.688406	0.673661	0.419028	0.247721	0.593699	0.41725	-1.26102	5e-05	8.42201e-05
Zm00001d018454	-	5:221144870-221153975	33.5268	28.2033	32.9387	79.0572	74.4422	73.3635	31.5563	75.621	0.417295	-1.26086	5e-05	8.42201e-05
Zm00001d038284	OVATE-transcription factor 27	6:153339729-153341875	2.47617	2.20112	2.21196	5.13869	5.88206	5.483	2.29642	5.50125	0.417436	-1.26037	5e-05	8.42201e-05
Zm00001d053855	WHIRLY-transcription factor 2	4:242281658-242285564	45.4249	43.535	42.7541	102.737	105.033	107.684	43.9047	105.151	0.41754	-1.26002	5e-05	8.42201e-05
Zm00001d039554	-	3:7930157-7933184	3.92434	3.15507	3.63704	8.65787	8.45609	8.54588	3.57215	8.55328	0.417635	-1.25969	5e-05	8.42201e-05
Zm00001d003648	-	2:51941037-51950006	3.40605	3.41963	3.08054	7.87657	8.02828	7.81273	3.30207	7.90586	0.417674	-1.25955	5e-05	8.42201e-05
Zm00001d024936	-	10:95794146-95805417	6.92483	8.18112	6.98945	17.1658	17.9641	17.7612	7.36514	17.6304	0.417752	-1.25928	5e-05	8.42201e-05
Zm00001d033061	-	1:249093562-249101622	1.94034	1.87161	1.31693	3.59765	4.46032	4.2188	1.70963	4.09226	0.417772	-1.25921	5e-05	8.42201e-05
Zm00001d004934	-	2:149552423-149555856	8.91608	9.8531	10.0962	22.4617	23.0884	23.4833	9.62179	23.0112	0.418135	-1.25796	5e-05	8.42201e-05
Zm00001d044021	-	3:216967819-216972096	1.13021	1.44511	1.49707	3.69033	3.14963	2.89715	1.35746	3.24571	0.418232	-1.25762	5e-05	8.42201e-05
Zm00001d017175	-	5:187969788-187977274	18.653	19.6579	20.7713	46.1968	46.7355	48.3113	19.6941	47.0812	0.418301	-1.25739	5e-05	8.42201e-05
Zm00001d033671	-	1:270391708-270392980	32.6828	34.7001	31.8865	76.6447	78.0296	82.5768	33.0898	79.0837	0.418415	-1.25699	5e-05	8.42201e-05
Zm00001d021947	WRKY-transcription factor 1	7:166771845-166782537	6.98484	7.50413	8.09079	17.5367	17.7878	18.6338	7.52659	17.9861	0.418467	-1.25681	5e-05	8.42201e-05
Zm00001d048802	-	4:5763280-5770165	5.19044	4.7846	5.87603	11.9236	12.9526	12.9742	5.28369	12.6168	0.418782	-1.25573	5e-05	8.42201e-05
Zm00001d041075	-	3:95549741-95571404	5.86678	8.04646	10.2996	19.3765	19.108	19.3294	8.07095	19.2713	0.418807	-1.25564	5e-05	8.42201e-05
Zm00001d005695	-	2:183653697-183659439	56.1404	55.3625	52.2374	124.837	132.7	133.335	54.5801	130.291	0.418909	-1.25529	5e-05	8.42201e-05
Zm00001d004094	-	2:82432130-82436818	24.5393	24.1622	23.1723	56.5408	56.5993	58.4129	23.9579	57.1843	0.418959	-1.25512	5e-05	8.42201e-05
Zm00001d044040	-	3:217476455-217480759	1.1535	0.808285	0.895874	2.1304	2.68158	2.00849	0.952554	2.27349	0.418983	-1.25504	5e-05	8.42201e-05
Zm00001d053936	-	4:243883853-243885686	15.9633	17.6744	16.5414	40.5892	40.3572	38.8138	16.7264	39.9201	0.418997	-1.25499	5e-05	8.42201e-05
Zm00001d016744	-	5:174760900-174762607	0.425643	0.606468	0.383102	1.2986	1.1624	0.914935	0.471738	1.12531	0.419207	-1.25426	5e-05	8.42201e-05
Zm00001d039400	-	3:3413510-3425991	7.89153	8.14728	8.05693	18.1707	19.775	19.5308	8.03191	19.1588	0.419228	-1.25419	5e-05	8.42201e-05
Zm00001d027675	-	1:10758932-10761622	12.0197	11.0248	10.8256	27.0736	26.2437	27.4698	11.29	26.929	0.419251	-1.25412	5e-05	8.42201e-05
Zm00001d023968	-	10:32563928-32567309	8.10028	6.87198	6.99605	18.8867	16.6191	16.8908	7.32277	17.4655	0.419271	-1.25405	5e-05	8.42201e-05
Zm00001d018994	-	7:12291025-12292225	3.37033	3.80944	3.71313	8.87021	8.02987	9.07703	3.63096	8.65904	0.419326	-1.25386	5e-05	8.42201e-05
Zm00001d028319	-	1:30559315-30563559	35.0788	36.391	35.9125	87.4781	84.1999	84.3826	35.7941	85.3535	0.419363	-1.25373	5e-05	8.42201e-05
Zm00001d026130	-	10:139299511-139303908	1.33012	0.882842	1.14648	2.59488	2.8299	2.58399	1.11981	2.66959	0.419469	-1.25336	5e-05	8.42201e-05
Zm00001d027367	pyrimidine deaminase1	1:3805136-3810146	2.79598	3.31686	3.47016	7.00117	7.96156	7.87111	3.19433	7.61128	0.419684	-1.25263	5e-05	8.42201e-05
Zm00001d051890	-	4:173809754-173817043	2.83456	2.94944	3.21261	6.99952	7.12785	7.30501	2.99887	7.14413	0.419767	-1.25234	5e-05	8.42201e-05
Zm00001d034507	pzb01227	1:294961662-294963739	10.6863	14.4271	14.9596	31.321	32.8696	31.2487	13.3577	31.8131	0.41988	-1.25195	5e-05	8.42201e-05
Zm00001d034223	-	1:287064656-287066369	90.1071	100.449	89.0909	223.621	221.3	220.512	93.2158	221.811	0.420249	-1.25068	5e-05	8.42201e-05
Zm00001d025414	-	10:117933308-117935123	1.49442	1.60414	1.54876	3.53642	4.0203	3.49764	1.54911	3.68479	0.420407	-1.25014	5e-05	8.42201e-05
Zm00001d006029	-	2:195679939-195680353	32.1594	26.7632	27.6912	66.7819	72.9218	66.0291	28.8713	68.5776	0.421002	-1.2481	5e-05	8.42201e-05
Zm00001d008515	-	8:11261175-11263689	22.6608	21.6953	21.1082	53.1393	50.8992	51.4477	21.8214	51.8287	0.421029	-1.24801	5e-05	8.42201e-05
Zm00001d029850	-	1:89958470-89961843	4.33194	5.89036	4.94745	11.7356	12.7713	11.4864	5.05658	11.9978	0.421459	-1.24654	5e-05	8.42201e-05
Zm00001d011360	-	8:148421208-148436906	3.19772	3.61495	3.05607	7.67858	7.62325	8.11195	3.28958	7.80459	0.421493	-1.24642	5e-05	8.42201e-05
Zm00001d038223	-	6:151957815-151962410	4.63603	4.13465	4.90172	10.7873	10.7073	10.9052	4.55747	10.7999	0.421992	-1.24471	5e-05	8.42201e-05
Zm00001d053269	-	4:223338979-223340903	12.2198	12.1732	10.8306	28.4406	28.1407	26.8779	11.7412	27.8197	0.422046	-1.24453	5e-05	8.42201e-05
Zm00001d003176	NLP-transcription factor 3	2:34606364-34611108	1.60949	1.66689	1.63101	3.7859	4.13234	3.7057	1.6358	3.87465	0.42218	-1.24407	5e-05	8.42201e-05
Zm00001d043348	-	3:197331733-197338751	2.02061	2.4074	2.80838	5.80978	5.28493	6.03744	2.41213	5.71072	0.422386	-1.24336	5e-05	8.42201e-05
Zm00001d043682	WD-repeat protein RBAP2	3:207218327-207225184	84.486	83.6457	83.5269	198.766	201.961	194.298	83.8862	198.342	0.422937	-1.24148	5e-05	8.42201e-05
Zm00001d030061	-	1:102710037-102723105	0.709378	0.675408	0.646433	1.67565	1.57734	1.54961	0.677073	1.60087	0.422941	-1.24147	5e-05	8.42201e-05
Zm00001d049648	-	4:38697692-38701745	11.2008	11.2458	10.9939	26.9175	24.7513	27.3591	11.1468	26.3426	0.423147	-1.24077	5e-05	8.42201e-05
Zm00001d005818	-	2:189658753-189670074	37.8095	39.1381	38.9589	93.9584	89.9644	89.9922	38.6355	91.305	0.423148	-1.24077	5e-05	8.42201e-05
Zm00001d007105	-	2:222362511-222364930	56.621	56.3443	53.2767	130.261	132.57	129.969	55.414	130.934	0.423221	-1.24052	5e-05	8.42201e-05
Zm00001d001267	-	7:162504725-162507076	0.209346	0.318725	0.202419	0.641376	0.468506	0.615202	0.243497	0.575028	0.423452	-1.23973	5e-05	8.42201e-05
Zm00001d033241	-	1:255565518-255569235	0.933069	0.476632	0.623388	1.54194	1.86728	1.38992	0.677696	1.59971	0.423637	-1.2391	5e-05	8.42201e-05
Zm00001d032229	-	1:218000407-218005083	68.7277	69.1174	71.5942	164.595	164.851	164.522	69.8131	164.656	0.423994	-1.23789	5e-05	8.42201e-05
Zm00001d024005	-	10:35922681-35924953	5.5425	6.15839	5.59893	13.4123	13.5729	13.8131	5.76661	13.5994	0.424034	-1.23775	5e-05	8.42201e-05
Zm00001d044043	-	3:217615434-217620882	6.05243	4.25431	5.34371	12.5519	12.8092	11.5339	5.21682	12.2983	0.42419	-1.23722	5e-05	8.42201e-05
Zm00001d048073	-	9:149386294-149389525	1.04177	0.869335	1.00949	2.42071	2.30655	2.15647	0.973532	2.29458	0.424275	-1.23693	5e-05	8.42201e-05
Zm00001d025872	-	10:132198540-132199083	9.25919	7.96446	9.47177	21.5163	20.5323	20.8449	8.89847	20.9645	0.424454	-1.23632	5e-05	8.42201e-05
Zm00001d052594	-	4:194213914-194214238	24.6599	25.6871	23.1656	55.4076	54.9444	62.8376	24.5042	57.7299	0.424463	-1.23629	5e-05	8.42201e-05
Zm00001d018383	ribosomal protein L39	5:219689033-219689884	498.27	501.517	472.509	1168.68	1126.6	1173.01	490.766	1156.09	0.424505	-1.23615	5e-05	8.42201e-05
Zm00001d047403	-	9:128995158-129000530	4.86353	4.32414	4.72827	10.8987	11.6162	10.2635	4.63865	10.9261	0.424548	-1.236	5e-05	8.42201e-05
Zm00001d029563	-	1:76518612-76526416	0.269108	0.327583	0.460998	0.813199	0.920523	0.756598	0.352563	0.830107	0.42472	-1.23542	5e-05	8.42201e-05
Zm00001d023411	G2-like-transcription factor 5	10:5023684-5025660	4.75892	5.31549	4.28541	9.94438	11.8554	12.005	4.78661	11.2683	0.424785	-1.23519	5e-05	8.42201e-05
Zm00001d029996	-	1:98331413-98332553	48.2652	49.5875	52.3925	113.868	116.712	123.064	50.0818	117.881	0.42485	-1.23497	5e-05	8.42201e-05
Zm00001d029573	ragged seedling2	1:77065337-77070098	7.47353	7.67614	7.00756	18.0608	17.0922	16.997	7.38575	17.3833	0.424876	-1.23489	5e-05	8.42201e-05
Zm00001d048029	-	9:148365535-148369430	1.91795	1.62067	1.84021	4.41197	4.56944	3.67695	1.79294	4.21946	0.424922	-1.23473	5e-05	8.42201e-05
Zm00001d022514	-	7:179172155-179175639	0.617865	0.715573	0.758778	1.54497	1.8319	1.54487	0.697405	1.64058	0.425097	-1.23414	5e-05	8.42201e-05
Zm00001d012460	-	8:174881204-174884611	28.7427	26.9034	28.0637	62.92	68.8949	64.9661	27.9033	65.5937	0.425396	-1.23312	5e-05	8.42201e-05
Zm00001d050186	-	4:71494440-71496209	2.01332	2.70927	2.59012	5.45664	5.6398	6.0817	2.43757	5.72605	0.425698	-1.2321	5e-05	8.42201e-05
Zm00001d000052	-	B73V4_ctg182:1208563-1214385	7.28834	7.72933	7.63536	18.4576	17.8431	16.8643	7.55101	17.7217	0.426088	-1.23078	5e-05	8.42201e-05
Zm00001d015204	-	5:79242209-79243503	133.291	129.47	138.797	311.501	316.666	313.524	133.853	313.897	0.426423	-1.22964	5e-05	8.42201e-05
Zm00001d020038	set domain gene110a	7:87795584-87811711	4.34716	3.96193	3.88785	9.18457	9.16752	10.2429	4.06564	9.53167	0.42654	-1.22925	5e-05	8.42201e-05
Zm00001d035506	-	6:29709356-29715541	35.1388	36.7736	36.1599	83.4642	84.5758	85.2693	36.0241	84.4364	0.426642	-1.2289	5e-05	8.42201e-05
Zm00001d008261	-	8:3371970-3373452	19.336	20.2807	21.3726	54.6474	38.5849	49.6794	20.3298	47.6372	0.426763	-1.22849	5e-05	8.42201e-05
Zm00001d003081	glutaredoxin homolog1	2:31389812-31393200	227.962	246.601	244.348	568.318	556.839	559.33	239.637	561.496	0.426783	-1.22843	5e-05	8.42201e-05
Zm00001d011150	-	8:140735618-140741566	13.271	11.7112	11.2737	29.2725	28.2224	27.2561	12.0853	28.2503	0.427794	-1.22501	5e-05	8.42201e-05
Zm00001d022360	-	7:176107592-176114527	2.83708	2.60295	2.43121	5.72696	6.03853	6.62108	2.62375	6.12886	0.428098	-1.22399	5e-05	8.42201e-05
Zm00001d007501	-	2:233357497-233359481	9.56027	9.68431	9.07363	21.6108	22.1227	22.3996	9.43941	22.0444	0.4282	-1.22364	5e-05	8.42201e-05
Zm00001d017947	-	5:210665705-210667821	42.9899	37.2329	42.3962	101.983	92.981	91.3165	40.873	95.427	0.428317	-1.22325	5e-05	8.42201e-05
Zm00001d009631	-	8:73926123-73932511	9.60795	9.87569	10.3648	23.4249	23.1372	23.0875	9.94948	23.2165	0.428552	-1.22246	5e-05	8.42201e-05
Zm00001d048286	GNAT-transcription factor 37	9:153893461-153897261	4.61169	4.75024	5.48823	12.2611	11.8271	10.5628	4.95005	11.5504	0.428561	-1.22243	5e-05	8.42201e-05
Zm00001d007793	-	2:239809600-239810800	0.861383	1.20346	0.77345	2.50103	1.58877	2.52845	0.946099	2.20609	0.428858	-1.22143	5e-05	8.42201e-05
Zm00001d031129	-	1:178803786-178805508	11.4175	13.4337	10.4982	28.7794	27.2474	26.3964	11.7831	27.4744	0.428876	-1.22137	5e-05	8.42201e-05
Zm00001d013296	-	5:7994243-7998113	17.156	20.5623	18.8433	43.6795	46.0529	42.1276	18.8539	43.9533	0.428953	-1.22111	5e-05	8.42201e-05
Zm00001d020768	-	7:131675953-131676955	5.13226	7.02634	5.56993	14.803	12.9731	13.5166	5.90951	13.7642	0.429339	-1.21981	5e-05	8.42201e-05
Zm00001d040673	-	3:57203919-57204860	2.52722	3.37098	1.9767	6.63969	5.78517	5.91441	2.62497	6.11309	0.429401	-1.2196	5e-05	8.42201e-05
Zm00001d040360	-	3:39908342-39913413	18.7023	19.6115	19.5789	44.5926	46.147	44.0694	19.2976	44.9364	0.429443	-1.21946	5e-05	8.42201e-05
Zm00001d010201	MYB-transcription factor 25	8:103881481-103882231	15.634	15.3117	14.7932	34.611	31.793	40.0643	15.2463	35.4894	0.429602	-1.21893	5e-05	8.42201e-05
Zm00001d047582	galactinol synthase3	9:136350921-136352658	1.05604	1.39783	1.18234	3.51722	2.31468	2.6273	1.21207	2.81973	0.429853	-1.21808	5e-05	8.42201e-05
Zm00001d023969	-	10:32585884-32588980	8.26879	8.44382	9.30307	19.8165	20.4183	20.285	8.67189	20.1733	0.42987	-1.21803	5e-05	8.42201e-05
Zm00001d047979	-	9:146948066-146968055	3.37673	3.1274	2.57002	6.6828	7.39281	7.01522	3.02471	7.03028	0.43024	-1.21679	5e-05	8.42201e-05
Zm00001d039529	-	3:7302031-7304942	5.75173	3.85102	5.00409	11.1489	11.2926	11.4987	4.86895	11.3134	0.43037	-1.21635	5e-05	8.42201e-05
Zm00001d028463	-	1:35712409-35717428	36.2137	32.2561	33.8349	78.7274	80.6482	78.2782	34.1016	79.2179	0.430478	-1.21599	5e-05	8.42201e-05
Zm00001d040188	-	3:31148376-31151382	121.162	124.642	123.392	281.023	278.607	297.802	123.066	285.811	0.430585	-1.21563	5e-05	8.42201e-05
Zm00001d045759	-	9:37431052-37451534	0.83624	0.531097	0.597681	1.63357	1.36285	1.5663	0.655006	1.52091	0.430667	-1.21535	5e-05	8.42201e-05
Zm00001d023277	-	10:2014034-2017856	33.0242	32.2675	32.8841	77.215	76.4946	74.197	32.7253	75.9688	0.430773	-1.215	5e-05	8.42201e-05
Zm00001d016693	-	5:172810616-172810907	21.7218	28.2766	27.1976	60.3355	58.0281	60.6686	25.732	59.6774	0.431185	-1.21362	5e-05	8.42201e-05
Zm00001d041624	-	3:129822258-129827276	1.26619	0.950172	1.11	2.52824	2.46408	2.71818	1.10879	2.57017	0.431407	-1.21288	5e-05	8.42201e-05
Zm00001d025575	synaptonemal complex protein ZIPPER1	10:122821713-122833327	1.70946	1.40385	1.69724	4.44127	3.63228	3.06902	1.60352	3.71419	0.431728	-1.21181	5e-05	8.42201e-05
Zm00001d048454	FHA-transcription factor 17	9:156673658-156679530	4.54757	4.92375	4.48628	10.6197	10.7688	10.9358	4.65253	10.7748	0.431797	-1.21157	5e-05	8.42201e-05
Zm00001d053612	-	4:236474078-236481803	0.222081	0.438629	0.374466	0.833646	0.722421	0.840142	0.345059	0.798736	0.432006	-1.21088	5e-05	8.42201e-05
Zm00001d031636	umc1664	1:197046357-197048201	68.9965	72.8055	72.0008	151.954	168.378	174.388	71.2676	164.907	0.432168	-1.21033	5e-05	8.42201e-05
Zm00001d049939	-	4:54197877-54200906	3.1776	2.94842	2.1293	7.16876	5.38874	6.54267	2.75177	6.36672	0.432212	-1.21019	5e-05	8.42201e-05
Zm00001d006243	-	2:202663870-202670238	0.668435	1.1653	1.25232	2.16103	3.00875	1.96396	1.02869	2.37791	0.432603	-1.20889	5e-05	8.42201e-05
Zm00001d008503	-	8:10655715-10659597	4.04536	4.23558	3.72679	9.24273	9.14904	9.36228	4.00258	9.25135	0.432648	-1.20873	5e-05	8.42201e-05
Zm00001d042651	-	3:175307643-175312509	0.171643	0.172529	0.320563	0.545764	0.450771	0.539535	0.221578	0.512024	0.432749	-1.2084	5e-05	8.42201e-05
Zm00001d048185	-	9:151986703-151987246	22.5187	26.6913	29.8357	58.8279	56.3816	67.4365	26.3485	60.882	0.43278	-1.20829	5e-05	8.42201e-05
Zm00001d013886	-	5:23781963-23784644	8.06772	9.8174	9.75645	22.686	20.9155	20.2118	9.21386	21.2711	0.433163	-1.20702	5e-05	8.42201e-05
Zm00001d040644	-	3:55831478-55833662	5.45638	4.60599	4.60403	11.1365	11.1505	11.5479	4.8888	11.2783	0.43347	-1.206	5e-05	8.42201e-05
Zm00001d017689	-	5:204310933-204313522	13.5079	12.7272	12.541	29.2727	30.4632	29.7134	12.9253	29.8164	0.433496	-1.20591	5e-05	8.42201e-05
Zm00001d005874	-	2:191436168-191438639	8.22837	8.25742	8.74387	19.8431	18.0995	20.2367	8.40989	19.3931	0.433654	-1.20538	5e-05	8.42201e-05
Zm00001d045102	-	9:12499966-12506527	1.49929	1.1819	1.26192	3.31127	2.85423	2.92285	1.31437	3.02945	0.433864	-1.20468	5e-05	8.42201e-05
Zm00001d043031	-	3:187050347-187052568	7.26985	5.93865	6.97968	15.1656	15.5349	15.8192	6.7294	15.5066	0.43397	-1.20433	5e-05	8.42201e-05
Zm00001d017536	-	5:198948565-198952033	1.51584	1.35926	1.41086	2.98446	3.80941	3.082	1.42865	3.29196	0.433982	-1.20429	5e-05	8.42201e-05
Zm00001d033563	-	1:267270743-267274186	1.90761	2.26945	2.22887	4.83339	4.70648	5.21469	2.13531	4.91819	0.434166	-1.20368	5e-05	8.42201e-05
Zm00001d017698	-	5:204485372-204490508	1.60128	1.65502	1.78998	3.68246	4.06896	3.86827	1.68209	3.87323	0.434286	-1.20328	5e-05	8.42201e-05
Zm00001d017755	-	5:205944884-205951175	34.9496	34.7907	34.7501	79.8781	80.429	80.2898	34.8301	80.199	0.434296	-1.20325	5e-05	8.42201e-05
Zm00001d002385	-	2:11636550-11638732	4.00395	5.00704	4.93948	10.1223	10.1255	11.8519	4.65015	10.6999	0.434598	-1.20225	5e-05	8.42201e-05
Zm00001d032732	cyclin-dependent kinase inhibitor1	1:236508472-236511638	31.2634	28.5445	28.4069	69.3606	64.7619	68.7052	29.4049	67.6092	0.434925	-1.20116	5e-05	8.42201e-05
Zm00001d004856	autophagy13f	2:145083432-145087343	2.88843	3.08158	3.41376	7.58602	6.88004	7.10444	3.12792	7.19017	0.435027	-1.20082	5e-05	8.42201e-05
Zm00001d020088	-	7:91062407-91067435	0.427572	0.541722	0.679711	1.04109	1.4806	1.2672	0.549668	1.26296	0.435222	-1.20018	5e-05	8.42201e-05
Zm00001d017537	-	5:198956549-198960993	122.441	121.601	129.545	280.177	283.316	294.131	124.529	285.875	0.435606	-1.1989	5e-05	8.42201e-05
Zm00001d032830	-	1:239570895-239576177	22.8791	24.0704	20.7079	50.2636	52.8199	52.1238	22.5525	51.7358	0.435917	-1.19788	5e-05	8.42201e-05
Zm00001d025773	S-adenosylmethionine decarboxylase1	10:129108409-129115766	51.1192	51.2655	49.8035	115.659	117.196	116.161	50.7294	116.339	0.436048	-1.19744	5e-05	8.42201e-05
Zm00001d052806	-	4:201496772-201500095	10.8614	9.37983	9.00809	22.3577	21.6715	23.0111	9.74977	22.3468	0.436294	-1.19663	5e-05	8.42201e-05
Zm00001d031991	-	1:208936534-208939125	1.93075	2.20888	2.34225	5.12326	5.27173	4.46165	2.16063	4.95222	0.436295	-1.19662	5e-05	8.42201e-05
Zm00001d028161	-	1:24673010-24673466	29.624	26.3911	31.8162	64.0458	65.2648	71.8386	29.2771	67.0498	0.436647	-1.19546	5e-05	8.42201e-05
Zm00001d040831	-	3:68533977-68545245	13.5102	13.9503	12.7992	29.8272	31.2043	31.1416	13.4199	30.7244	0.436783	-1.19501	5e-05	8.42201e-05
Zm00001d020519	-	7:120443726-120445576	17.0137	15.7315	15.8285	35.7707	35.095	40.3221	16.1913	37.0626	0.436864	-1.19475	5e-05	8.42201e-05
Zm00001d041691	-	3:133497581-133501433	24.8227	24.6075	25.2399	56.408	59.4287	55.0856	24.89	56.9741	0.436865	-1.19474	5e-05	8.42201e-05
Zm00001d013242	-	5:6934016-6937646	11.6731	11.0219	11.149	26.4374	27.1657	23.8411	11.2813	25.8147	0.437011	-1.19426	5e-05	8.42201e-05
Zm00001d045445	-	9:22317369-22321410	26.468	25.7536	26.317	60.3833	58.1647	61.138	26.1795	59.8953	0.437088	-1.19401	5e-05	8.42201e-05
Zm00001d050375	-	4:84712647-84716234	180.207	179.731	179.225	413.441	414.978	404.4	179.721	410.939	0.437342	-1.19317	5e-05	8.42201e-05
Zm00001d013757	-	5:19521783-19529525	36.4614	30.3686	29.4943	75.367	74.2055	70.67	32.1081	73.4142	0.437355	-1.19312	5e-05	8.42201e-05
Zm00001d043291	-	3:194719438-194724473	8.82924	7.2505	7.30644	17.1842	18.2946	17.9834	7.7954	17.8207	0.437435	-1.19286	5e-05	8.42201e-05
Zm00001d033983	-	1:280118431-280122114	264.173	269.653	269.117	603.555	611.195	620.474	267.648	611.741	0.437518	-1.19258	5e-05	8.42201e-05
Zm00001d033553	C3H-transcription factor 351	1:266977363-266985110	6.41298	6.61334	6.19013	15.2685	14.6925	13.9443	6.40548	14.6351	0.437679	-1.19205	5e-05	8.42201e-05
Zm00001d048961	-	4:10889006-10890321	28.2062	24.3321	24.3189	58.265	58.8517	58.3896	25.6191	58.5021	0.437918	-1.19127	5e-05	8.42201e-05
Zm00001d016601	-	5:169533605-169538843	1.74599	1.78564	1.88333	4.2684	4.44041	3.65021	1.80498	4.11968	0.438136	-1.19055	5e-05	8.42201e-05
Zm00001d033684	-	1:271169680-271173500	3.76502	5.09638	3.9226	10.1596	9.76579	9.22516	4.26133	9.71685	0.438551	-1.18918	5e-05	8.42201e-05
Zm00001d012349	-	8:172811348-172828780	12.0003	11.2072	11.0323	24.9988	25.6477	27.4189	11.4132	26.0218	0.438601	-1.18902	5e-05	8.42201e-05
Zm00001d007531	-	2:234055218-234057663	0.253257	0.220007	0.227868	0.521778	0.508585	0.568108	0.233711	0.532824	0.438627	-1.18893	5e-05	8.42201e-05
Zm00001d007485	-	2:232774837-232777828	0.174401	0.212209	0.302283	0.522986	0.481705	0.56574	0.229631	0.523477	0.438665	-1.18881	5e-05	8.42201e-05
Zm00001d009773	-	8:80504927-80508153	16.8752	16.1761	16.0906	36.923	37.9375	37.1347	16.3806	37.3317	0.438785	-1.18841	5e-05	8.42201e-05
Zm00001d033650	-	1:269669158-269672469	3.29192	3.70029	3.63674	7.57647	8.21453	8.41567	3.54298	8.06889	0.439091	-1.18741	5e-05	8.42201e-05
Zm00001d043649	-	3:205975360-205980110	10.5428	11.1794	11.3773	25.2852	25.958	24.1151	11.0332	25.1194	0.43923	-1.18695	5e-05	8.42201e-05
Zm00001d018941	HSF-transcription factor 4	7:9991663-9995513	2.15217	1.85152	2.0062	4.79986	4.47879	4.39797	2.0033	4.55887	0.439429	-1.1863	5e-05	8.42201e-05
Zm00001d044783	-	9:2258324-2258849	32.8783	32.2824	29.6167	68.0865	71.9976	75.5334	31.5925	71.8725	0.439563	-1.18586	5e-05	8.42201e-05
Zm00001d039899	-	3:18636391-18639644	15.5153	17.7409	15.7337	35.8762	37.6922	37.8327	16.33	37.1337	0.439762	-1.1852	5e-05	8.42201e-05
Zm00001d002429	GRF-transcription factor 8	2:12492415-12496032	118.731	118.487	104.628	272.472	255.762	248.889	113.949	259.041	0.439888	-1.18479	5e-05	8.42201e-05
Zm00001d017165	FAR1-like-transcription factor 9	5:187559810-187568783	2.76897	3.07836	2.39639	5.93203	6.45206	6.34923	2.74791	6.24444	0.440057	-1.18424	5e-05	8.42201e-05
Zm00001d048691	-	4:3348341-3351882	43.8435	43.9251	45.9637	103.772	95.5694	104.451	44.5774	101.264	0.44021	-1.18374	5e-05	8.42201e-05
Zm00001d028994	-	1:53953063-53959267	8.20802	8.92094	9.44445	20.2593	19.9503	20.1441	8.8578	20.1179	0.440294	-1.18346	5e-05	8.42201e-05
Zm00001d017718	-	5:205088108-205091684	6.34152	6.32207	6.02879	14.3189	14.3925	13.741	6.23079	14.1508	0.440314	-1.1834	5e-05	8.42201e-05
Zm00001d053102	-	4:213816112-213818258	2.16874	2.61121	0.874517	3.99822	4.70168	4.13997	1.88482	4.27995	0.440384	-1.18317	5e-05	8.42201e-05
Zm00001d023692	-	10:15720537-15723750	83.0321	82.3759	84.0088	192.304	192.346	181.315	83.1389	188.655	0.440693	-1.18215	5e-05	8.42201e-05
Zm00001d001945	ARF-transcription factor 4	2:3367271-3374233	6.93309	6.90639	7.42698	15.1038	16.3873	16.7519	7.08882	16.081	0.44082	-1.18174	5e-05	8.42201e-05
Zm00001d006051	-	2:196572119-196575594	3.7511	2.92535	2.86912	7.4709	6.72592	7.45624	3.18186	7.21769	0.440842	-1.18167	5e-05	8.42201e-05
Zm00001d023385	phytosulfokine4	10:4347610-4348392	3.89213	5.19262	2.64142	9.81852	7.82494	8.92638	3.90872	8.85661	0.441334	-1.18006	5e-05	8.42201e-05
Zm00001d022464	-	7:178202554-178202923	16.2173	19.5209	21.5514	38.6549	42.3015	48.8208	19.0965	43.2591	0.441445	-1.1797	5e-05	8.42201e-05
Zm00001d030079	-	1:104118704-104119586	60.0956	63.3451	72.34	139.075	148.884	155.344	65.2602	147.768	0.44164	-1.17906	5e-05	8.42201e-05
Zm00001d005828	-	2:190018434-190023429	5.17286	5.40866	6.50323	14.3849	11.5867	12.702	5.69492	12.8912	0.441768	-1.17864	5e-05	8.42201e-05
Zm00001d023314	-	10:2775080-2777402	6.00043	6.65579	6.97374	14.7032	14.2843	15.4261	6.54332	14.8045	0.441982	-1.17794	5e-05	8.42201e-05
Zm00001d015228	-	5:80071630-80077888	26.2364	27.4285	22.8971	58.1077	56.5847	58.4173	25.5207	57.7033	0.442275	-1.17699	5e-05	8.42201e-05
Zm00001d022395	-	7:176675146-176679923	1.08095	1.12832	1.4095	2.66532	2.78155	2.73443	1.20626	2.7271	0.442323	-1.17683	5e-05	8.42201e-05
Zm00001d044397	-	3:227119945-227122395	0.284992	0.406811	0.216641	0.619473	0.706983	0.727028	0.302815	0.684495	0.442392	-1.1766	5e-05	8.42201e-05
Zm00001d029123	-	1:59023013-59027798	9.9776	10.6034	10.864	24.4032	22.749	23.9055	10.4817	23.6859	0.442529	-1.17616	5e-05	8.42201e-05
Zm00001d029288	-	1:64856365-64858852	1.09255	1.13181	0.658719	2.19771	2.35709	1.95767	0.961027	2.17082	0.442702	-1.17559	5e-05	8.42201e-05
Zm00001d041203	-	3:105353281-105355800	4.77324	4.75506	5.93453	11.2815	11.6256	12.008	5.15428	11.6384	0.442868	-1.17505	5e-05	8.42201e-05
Zm00001d034360	-	1:290672851-290677815	12.5798	11.0158	12.5911	26.4121	28.4984	26.7374	12.0622	27.216	0.443203	-1.17396	5e-05	8.42201e-05
Zm00001d033670	-	1:270255603-270259622	4.28475	4.11064	4.61751	10.5127	9.58057	9.25886	4.33764	9.78405	0.443338	-1.17352	5e-05	8.42201e-05
Zm00001d045311	-	9:18788725-18792268	1.47514	1.30316	1.4743	2.88521	3.54991	3.15438	1.41754	3.1965	0.443466	-1.1731	5e-05	8.42201e-05
Zm00001d033274	CPP-transcription factor 6	1:257013446-257022654	0.224542	0.253668	0.247824	0.558209	0.591621	0.485438	0.242011	0.545089	0.443984	-1.17142	5e-05	8.42201e-05
Zm00001d020382	-	7:110501253-110506287	0.841396	0.780161	0.830458	1.44584	2.08542	1.98594	0.817338	1.83907	0.44443	-1.16997	5e-05	8.42201e-05
Zm00001d034729	-	1:300852250-300854480	2.27422	2.28848	2.11353	5.01916	4.70554	5.29083	2.22541	5.00518	0.444621	-1.16935	5e-05	8.42201e-05
Zm00001d046691	-	9:102506576-102518770	1.43639	1.18098	1.33751	3.08463	2.84553	2.95757	1.3183	2.96258	0.444984	-1.16818	5e-05	8.42201e-05
Zm00001d050267	-	4:77405119-77406901	2.16004	1.65616	1.65131	4.25787	4.43779	3.5912	1.8225	4.09562	0.444988	-1.16816	5e-05	8.42201e-05
Zm00001d005168	poly(ADP-ribose) polymerase2	2:162092059-162124973	10.4084	10.8737	10.4533	23.9166	22.687	24.7079	10.5785	23.7705	0.445026	-1.16804	5e-05	8.42201e-05
Zm00001d045435	-	9:22148948-22152483	28.2115	30.1603	28.3595	62.8873	66.4301	65.4973	28.9105	64.9382	0.4452	-1.16747	5e-05	8.42201e-05
Zm00001d022555	-	7:179928927-179941974	0.43434	0.658987	0.674319	1.09717	1.41609	1.45248	0.589215	1.32191	0.44573	-1.16576	5e-05	8.42201e-05
Zm00001d002549	-	2:15219898-15220932	42.2457	42.1077	39.2853	90.9222	94.0298	92.4246	41.2129	92.4589	0.445743	-1.16572	5e-05	8.42201e-05
Zm00001d031451	unbranched2	1:190382865-190386589	105.402	109.38	113.71	245.297	243.375	247.935	109.498	245.536	0.445955	-1.16503	5e-05	8.42201e-05
Zm00001d023877	-	10:26072810-26076587	15.7062	14.8398	15.893	33.7149	33.5464	36.7896	15.4796	34.6836	0.446309	-1.16389	5e-05	8.42201e-05
Zm00001d013006	-	5:3132562-3148461	13.9621	14.6737	13.9571	31.6479	31.5895	32.0447	14.1976	31.7607	0.447018	-1.1616	5e-05	8.42201e-05
Zm00001d007784	C3H-transcription factor 34	2:239549774-239550674	10.5084	10.4734	12.6387	26.2733	24.0732	24.8586	11.2069	25.0684	0.447053	-1.16148	5e-05	8.42201e-05
Zm00001d011570	-	8:154700938-154705547	9.89325	8.92627	8.80236	21.6051	21.0681	19.0547	9.20729	20.576	0.447477	-1.16011	5e-05	8.42201e-05
Zm00001d025106	-	10:104541549-104545518	3.4416	2.94925	2.86184	7.84079	6.38816	6.4416	3.08423	6.89018	0.447627	-1.15963	5e-05	8.42201e-05
Zm00001d035845	-	6:55459828-55461636	0.802474	1.01353	0.555979	1.64711	1.74746	1.90387	0.790661	1.76615	0.447675	-1.15948	5e-05	8.42201e-05
Zm00001d025590	-	10:123321361-123328119	100.715	104.193	100.494	228.01	230.159	223.842	101.801	227.337	0.447798	-1.15908	5e-05	8.42201e-05
Zm00001d009123	-	8:37790209-37794148	28.4089	28.6055	27.0588	60.6376	64.3179	62.6379	28.0244	62.5311	0.448167	-1.15789	5e-05	8.42201e-05
Zm00001d028695	-	1:43355976-43359324	150.603	144.863	138.778	328.76	323.226	316.879	144.748	322.955	0.448199	-1.15779	5e-05	8.42201e-05
Zm00001d029888	-	1:92327820-92333275	14.4395	13.6738	15.5674	31.0849	33.066	33.2991	14.5602	32.4833	0.448236	-1.15767	5e-05	8.42201e-05
Zm00001d053989	PHD-transcription factor 5	4:244755446-244765434	2.01664	2.02612	1.82834	4.57923	4.33255	4.18002	1.95703	4.36394	0.448455	-1.15697	5e-05	8.42201e-05
Zm00001d040726	-	3:60288263-60293502	3.48036	3.50444	2.84554	7.21623	7.46654	7.23582	3.27678	7.3062	0.448493	-1.15684	5e-05	8.42201e-05
Zm00001d041353	-	3:114000175-114013919	1.79855	1.50636	1.81658	3.87976	3.57833	3.9603	1.70716	3.80613	0.448529	-1.15673	5e-05	8.42201e-05
Zm00001d048535	-	9:157959790-157968784	1.64532	1.34305	1.54208	3.51963	3.09144	3.48906	1.51015	3.36671	0.448554	-1.15665	5e-05	8.42201e-05
Zm00001d044748	-	9:1120171-1124593	2.01687	2.12953	2.40797	4.3993	4.9553	5.25218	2.18479	4.86893	0.448721	-1.15611	5e-05	8.42201e-05
Zm00001d053265	-	4:223186356-223201475	3.03624	3.25052	2.86342	6.66365	7.0307	6.69466	3.05006	6.79634	0.44878	-1.15592	5e-05	8.42201e-05
Zm00001d039824	-	3:15918977-15922548	1.0441	0.925315	0.839441	2.01927	2.23781	1.99915	0.936286	2.08541	0.44897	-1.15531	5e-05	8.42201e-05
Zm00001d013259	Zea mays MADS-box 15	5:7240612-7258833	65.4831	69.5579	67.7507	148.612	148.304	154.705	67.5973	150.54	0.449032	-1.15511	5e-05	8.42201e-05
Zm00001d023431	-	10:5419970-5427473	1.77984	1.7255	1.74157	3.87632	4.13174	3.67665	1.74897	3.8949	0.449041	-1.15508	5e-05	8.42201e-05
Zm00001d026684	C2H2-transcription factor 246	10:149857631-149861755	63.3941	68.0732	70.7518	151.616	149.628	148.96	67.4063	150.068	0.449172	-1.15466	5e-05	8.42201e-05
Zm00001d034868	-	1:304297226-304304164	1.60256	1.20063	0.978618	3.07469	2.01643	3.32536	1.2606	2.80549	0.449333	-1.15414	5e-05	8.42201e-05
Zm00001d009796	-	8:81800493-81802622	2.03292	9.6938	11.633	26.9298	3.31008	21.7406	7.78657	17.3268	0.449395	-1.15395	5e-05	8.42201e-05
Zm00001d011422	-	8:150108136-150110477	5.3903	6.21767	4.59214	12.5112	12.544	10.9863	5.40004	12.0138	0.449486	-1.15365	5e-05	8.42201e-05
Zm00001d000382	-	B73V4_ctg66:34039-46131	0.40165	0.287466	0.350932	0.703385	0.698758	0.909553	0.346683	0.770565	0.449908	-1.1523	5e-05	8.42201e-05
Zm00001d011118	-	8:139411311-139412455	4.15356	4.28089	4.96464	9.80099	10.0441	9.93275	4.46636	9.92593	0.449969	-1.1521	5e-05	8.42201e-05
Zm00001d008956	-	8:26970314-26971611	7.33728	7.71181	8.63183	17.8795	16.4593	18.2879	7.89364	17.5423	0.449977	-1.15208	5e-05	8.42201e-05
Zm00001d007064	-	2:221084620-221090754	1.951	2.30406	2.48733	5.00205	5.10456	4.87709	2.24746	4.99457	0.449981	-1.15207	5e-05	8.42201e-05
Zm00001d029392	JUMONJI-transcription factor 17	1:68668721-68675980	3.19206	3.08254	2.95259	6.4225	6.57472	7.50714	3.07573	6.83479	0.450011	-1.15197	5e-05	8.42201e-05
Zm00001d039166	-	6:171614956-171617611	11.6999	14.5763	13.5659	30.1787	31.1737	27.1486	13.2807	29.5004	0.450187	-1.1514	5e-05	8.42201e-05
Zm00001d023689	-	10:15540106-15574823	11.1847	10.9037	8.11497	23.6644	21.613	21.7969	10.0678	22.3581	0.450298	-1.15105	5e-05	8.42201e-05
Zm00001d012791	BURP domain-containing protein-RD22-like1	8:181042884-181044792	138.771	137.606	142.078	302.87	313.446	312.835	139.485	309.717	0.450363	-1.15084	5e-05	8.42201e-05
Zm00001d032132	-	1:214041359-214041602	73.5157	61.4432	74.5966	140.479	176.121	148.616	69.8518	155.072	0.450448	-1.15057	5e-05	8.42201e-05
Zm00001d012895	-	5:1713092-1718062	3.25594	3.26069	3.0174	6.98089	6.86851	7.3144	3.17801	7.0546	0.450488	-1.15044	5e-05	8.42201e-05
Zm00001d036177	-	6:75725162-75730258	2.2483	2.24312	2.73273	5.94853	5.77303	4.31374	2.40805	5.3451	0.450515	-1.15035	5e-05	8.42201e-05
Zm00001d008742	-	8:18822539-18839994	10.6832	10.3568	10.426	23.7902	22.4251	23.6271	10.4886	23.2808	0.450526	-1.15032	5e-05	8.42201e-05
Zm00001d019479	granule-bound starch synthase1b	7:36171250-36178389	45.9467	46.6675	46.6999	104.95	100.551	103.486	46.438	102.995	0.450876	-1.1492	5e-05	8.42201e-05
Zm00001d041290	methyl binding domain105	3:110647124-110652889	40.5391	41.1506	38.0903	88.6721	88.1277	88.839	39.9267	88.5463	0.450913	-1.14908	5e-05	8.42201e-05
Zm00001d005926	-	2:193000867-193008427	32.1242	34.1023	33.2554	71.849	73.4187	75.2026	33.1606	73.4901	0.451225	-1.14808	5e-05	8.42201e-05
Zm00001d037304	-	6:120126528-120127479	2.52949	2.48749	1.99749	5.79618	4.55422	5.18235	2.33815	5.17758	0.451591	-1.14691	5e-05	8.42201e-05
Zm00001d031875	phosphate transporter protein7	1:205091434-205093066	2.63574	2.28482	2.69963	6.13175	5.48127	5.25708	2.54006	5.62337	0.451697	-1.14657	5e-05	8.42201e-05
Zm00001d030090	-	1:104849145-104852816	6.46213	5.26739	5.96084	13.4839	12.0122	13.667	5.89679	13.0544	0.451709	-1.14653	5e-05	8.42201e-05
Zm00001d025136	-	10:106035262-106040350	42.2914	41.2296	43.4958	92.9843	92.849	95.2581	42.339	93.6971	0.451871	-1.14602	5e-05	8.42201e-05
Zm00001d015129	-	5:76648260-76651007	4.65572	3.89683	3.99574	8.55716	9.98354	9.22526	4.18277	9.25532	0.451931	-1.14582	5e-05	8.42201e-05
Zm00001d051047	-	4:138655082-138656121	14.4974	13.3281	13.7642	31.6279	30.0706	30.3111	13.8633	30.6698	0.452018	-1.14555	5e-05	8.42201e-05
Zm00001d009610	-	8:72973721-72978340	2.69109	3.03327	4.34564	7.80695	7.36442	7.10538	3.35667	7.42558	0.452041	-1.14547	5e-05	8.42201e-05
Zm00001d029965	-	1:96701517-96704228	8.70891	7.38703	7.95035	16.6953	18.7536	17.7335	8.01543	17.7275	0.452147	-1.14514	5e-05	8.42201e-05
Zm00001d046500	-	9:92749455-92758500	7.93695	8.77674	8.43803	19.0155	18.2082	18.3998	8.38391	18.5412	0.452177	-1.14504	5e-05	8.42201e-05
Zm00001d020032	-	7:87252393-87255827	98.7696	104.338	108.334	225.38	232.204	230.758	103.814	229.448	0.452451	-1.14417	5e-05	8.42201e-05
Zm00001d038768	-	6:164162504-164164754	101.69	99.7132	107.302	222.756	225.594	233.775	102.902	227.375	0.452565	-1.1438	5e-05	8.42201e-05
Zm00001d032304	-	1:221392193-221397307	2.04928	2.26911	2.6913	4.81283	5.08775	5.5797	2.33656	5.16009	0.452814	-1.14301	5e-05	8.42201e-05
Zm00001d017941	-	5:210498172-210500108	8.66606	7.50748	6.77712	15.7851	17.1855	17.7112	7.65022	16.8939	0.452839	-1.14293	5e-05	8.42201e-05
Zm00001d027518	-	1:7311453-7312602	2.83129	2.271	3.53036	6.79433	6.79576	5.47028	2.87755	6.35346	0.452911	-1.1427	5e-05	8.42201e-05
Zm00001d010818	-	8:128726094-128728727	1.38004	1.95597	2.09684	4.74974	3.54021	3.69207	1.81095	3.99401	0.453416	-1.14109	5e-05	8.42201e-05
Zm00001d037691	barren inflorescence4	6:134088830-134092670	17.7354	18.7147	19.0271	36.5173	43.4859	42.3084	18.4924	40.7705	0.453573	-1.14059	5e-05	8.42201e-05
Zm00001d049413	-	4:29849047-29857160	9.36051	15.3015	15.5637	32.0575	29.9134	26.7003	13.4086	29.5571	0.453651	-1.14035	5e-05	8.42201e-05
Zm00001d025652	-	10:125102973-125107740	6.59485	6.92195	6.36459	15.398	14.5531	13.8726	6.62713	14.6079	0.453668	-1.14029	5e-05	8.42201e-05
Zm00001d005899	-	2:192214108-192221811	5.78258	5.60338	6.05771	12.2479	13.1583	13.0415	5.81456	12.8159	0.453699	-1.14019	5e-05	8.42201e-05
Zm00001d008597	-	8:13987466-13992282	4.49956	4.02504	3.76043	8.89756	8.92327	9.25377	4.09501	9.02486	0.453748	-1.14004	5e-05	8.42201e-05
Zm00001d010515	-	8:118823955-118824476	14.3119	18.3605	12.5508	36.4775	33.8036	29.376	15.0744	33.219	0.453788	-1.13991	5e-05	8.42201e-05
Zm00001d053829	-	4:241975988-241976939	37.7409	42.9602	42.8053	89.7907	89.3809	92.9415	41.1688	90.7044	0.453879	-1.13962	5e-05	8.42201e-05
Zm00001d049753	sugary1	4:43110568-43119167	6.03157	6.48527	6.20047	13.2303	14.7467	13.259	6.23911	13.7453	0.453909	-1.13953	5e-05	8.42201e-05
Zm00001d023272	-	10:1803505-1810618	11.3967	11.4693	11.0279	24.4756	23.3797	26.8101	11.298	24.8885	0.453945	-1.13941	5e-05	8.42201e-05
Zm00001d038355	Homeobox-transcription factor 76	6:155172015-155176200	63.3091	63.7083	64.1307	137.364	140.432	142.941	63.716	140.246	0.454316	-1.13823	5e-05	8.42201e-05
Zm00001d029377	-	1:68224610-68226753	2.27265	1.99802	1.98683	3.57463	5.21826	4.97956	2.08583	4.59082	0.454348	-1.13813	5e-05	8.42201e-05
Zm00001d047749	-	9:140823446-140828462	2.54172	2.25037	2.11598	4.80421	5.80349	4.59591	2.30269	5.06787	0.45437	-1.13806	5e-05	8.42201e-05
Zm00001d024126	-	10:48089571-48096507	5.44384	5.57797	5.2824	12.4115	11.5506	11.9008	5.43474	11.9543	0.454626	-1.13725	5e-05	8.42201e-05
Zm00001d016704	-	5:173174125-173178848	30.855	30.0609	31.3576	68.5929	67.785	66.5807	30.7579	67.6529	0.454643	-1.13719	5e-05	8.42201e-05
Zm00001d020515	-	7:119935929-119961121	0.697914	0.633338	0.649046	1.63689	1.3523	1.36472	0.660099	1.4513	0.454833	-1.13659	5e-05	8.42201e-05
Zm00001d044940	bZIP-transcription factor 100	9:7823934-7834292	37.337	37.9954	39.6092	82.7804	84.603	85.1963	38.3139	84.1932	0.455071	-1.13584	5e-05	8.42201e-05
Zm00001d046742	-	9:104063169-104067761	24.0516	23.843	24.9826	52.3649	54.6777	52.968	24.2924	53.3368	0.455453	-1.13463	5e-05	8.42201e-05
Zm00001d050018	bZIP-transcription factor 68	4:60011622-60016737	11.7839	11.3955	11.4798	26.2759	25.3889	24.4301	11.5531	25.365	0.455474	-1.13456	5e-05	8.42201e-05
Zm00001d047889	-	9:144394808-144456468	4.58708	4.72622	5.07065	10.2924	9.99512	11.274	4.79465	10.5205	0.455744	-1.13371	5e-05	8.42201e-05
Zm00001d011520	-	8:153389141-153391041	1.04769	1.5009	1.68904	3.27404	3.21748	2.80636	1.41255	3.09929	0.455766	-1.13364	5e-05	8.42201e-05
Zm00001d047912	-	9:145083001-145087759	40.8501	43.7457	41.9679	94.473	91.9119	91.088	42.1879	92.491	0.45613	-1.13248	5e-05	8.42201e-05
Zm00001d013519	-	5:13440456-13446073	4.24201	3.66022	3.77199	9.41468	8.69977	7.46506	3.8914	8.52651	0.456388	-1.13167	5e-05	8.42201e-05
Zm00001d044189	-	3:221441251-221443186	6.05387	7.28964	6.62553	14.4204	14.5442	14.7837	6.65635	14.5828	0.456452	-1.13146	5e-05	8.42201e-05
Zm00001d021170	-	7:144831919-144839494	8.66238	9.91214	9.41992	21.2859	19.7409	20.2945	9.33148	20.4404	0.456521	-1.13125	5e-05	8.42201e-05
Zm00001d003493	-	2:46024386-46026629	4.24928	6.12557	4.21415	10.4355	11.7865	9.71328	4.863	10.6451	0.45683	-1.13027	5e-05	8.42201e-05
Zm00001d012381	-	8:173254405-173259963	1.14291	1.28381	1.25974	2.6695	2.82711	2.57242	1.22882	2.68968	0.456865	-1.13016	5e-05	8.42201e-05
Zm00001d020312	-	7:105596741-105613490	0.643585	0.581067	0.648817	1.29103	1.51347	1.29603	0.62449	1.36684	0.456886	-1.13009	5e-05	8.42201e-05
Zm00001d010565	-	8:120465368-120489619	77.4278	71.8363	88.0363	155.883	180.672	182.789	79.1002	173.115	0.456923	-1.12998	5e-05	8.42201e-05
Zm00001d045597	-	9:28031819-28047755	1.69025	1.49024	1.60903	3.43201	3.65841	3.39035	1.59651	3.49359	0.456983	-1.12979	5e-05	8.42201e-05
Zm00001d053705	-	4:239603848-239605741	8.88794	8.12307	8.23524	19.3939	17.0908	18.758	8.41541	18.4142	0.457007	-1.12971	5e-05	8.42201e-05
Zm00001d006291	-	2:203787928-203790186	1.7481	1.69373	2.12663	4.64727	3.82378	3.71059	1.85616	4.06055	0.45712	-1.12935	5e-05	8.42201e-05
Zm00001d041323	-	3:112350289-112355140	2.60283	2.78385	2.58891	5.55089	6.15605	5.73792	2.65853	5.81495	0.457189	-1.12914	5e-05	8.42201e-05
Zm00001d002611	-	2:16718232-16722717	8.58826	9.08389	10.0424	18.7312	21.2364	20.6424	9.2382	20.2033	0.457262	-1.12891	5e-05	8.42201e-05
Zm00001d023495	-	10:7347501-7354331	0.948507	1.17464	1.57319	2.95552	2.47146	2.65614	1.23211	2.69438	0.457289	-1.12882	5e-05	8.42201e-05
Zm00001d039105	-	6:170114770-170120452	3.21725	4.00995	3.4321	7.78228	7.33066	8.17825	3.5531	7.76373	0.457654	-1.12767	5e-05	8.42201e-05
Zm00001d047594	-	9:136613118-136620199	11.1184	11.2702	10.8456	24.2662	24.7234	23.6087	11.078	24.1994	0.45778	-1.12727	5e-05	8.42201e-05
Zm00001d005506	-	2:176645345-176648449	0.816313	1.97927	1.72917	3.09401	3.13981	3.64624	1.50825	3.29335	0.457968	-1.12668	5e-05	8.42201e-05
Zm00001d038812	Homeobox-transcription factor 92	6:164961617-164983809	1.18597	1.05342	0.979079	2.10345	2.47334	2.44366	1.07283	2.34015	0.458445	-1.12518	5e-05	8.42201e-05
Zm00001d039214	argonaute104	6:172671145-172683962	35.1241	36.1075	34.225	77.4732	76.3458	76.2052	35.1522	76.6747	0.458459	-1.12514	5e-05	8.42201e-05
Zm00001d006916	-	2:219329044-219339470	3.44603	2.59637	2.81197	5.21943	6.37215	7.71441	2.95146	6.43533	0.458634	-1.12459	5e-05	8.42201e-05
Zm00001d006126	-	2:199262612-199265379	0.927171	1.369	1.21545	2.86465	2.47844	2.3105	1.17054	2.5512	0.458819	-1.124	5e-05	8.42201e-05
Zm00001d022045	-	7:168602463-168612158	11.2463	12.2144	11.4948	25.2694	26.6805	24.2305	11.6518	25.3935	0.45885	-1.12391	5e-05	8.42201e-05
Zm00001d040215	-	3:32388536-32391284	22.4411	20.4243	21.554	45.1648	45.8531	49.3441	21.4731	46.7873	0.458951	-1.12359	5e-05	8.42201e-05
Zm00001d034832	-	1:303279391-303289233	2.64349	3.18455	2.81688	7.74069	5.73386	5.35539	2.88164	6.27665	0.459105	-1.1231	5e-05	8.42201e-05
Zm00001d039338	-	3:2048829-2052284	2.38856	2.14391	2.06074	5.51171	4.3422	4.5068	2.19774	4.7869	0.459116	-1.12307	5e-05	8.42201e-05
Zm00001d047209	-	9:122112582-122121985	11.1831	10.0613	9.62381	22.1036	22.8296	22.2806	10.2894	22.4046	0.459254	-1.12264	5e-05	8.42201e-05
Zm00001d021006	-	7:140181293-140182626	207.509	200.431	203.422	437.079	447.394	446.529	203.787	443.667	0.459324	-1.12242	5e-05	8.42201e-05
Zm00001d043985	-	3:215637631-215638234	54.8536	55.8023	53.7285	124.243	120.65	112.97	54.7948	119.287	0.459353	-1.12233	5e-05	8.42201e-05
Zm00001d047946	-	9:145935757-145958162	2.23854	2.367	2.39662	4.5181	4.97013	5.75389	2.33405	5.08071	0.459394	-1.12219	5e-05	8.42201e-05
Zm00001d025545	zeaxanthin epoxidase2	10:121846234-121850530	3.27172	3.8001	3.36648	7.54127	7.53189	7.63999	3.47943	7.57105	0.45957	-1.12164	5e-05	8.42201e-05
Zm00001d043860	-	3:212349763-212355788	1.03799	0.848332	0.690537	1.95959	1.589	2.05818	0.858953	1.86893	0.459596	-1.12156	5e-05	8.42201e-05
Zm00001d049525	-	4:33186409-33189186	56.5814	57.2414	66.3066	130.917	133.935	127.069	60.0432	130.64	0.459608	-1.12152	5e-05	8.42201e-05
Zm00001d015367	-	5:86479070-86481259	41.0442	36.2667	35.6828	78.6789	85.5318	81.6314	37.6645	81.9473	0.459619	-1.12149	5e-05	8.42201e-05
Zm00001d035757	-	6:45715256-45726111	83.6886	83.2147	82.4666	181.879	183.276	177.267	83.1233	180.808	0.459732	-1.12113	5e-05	8.42201e-05
Zm00001d036741	-	6:99521659-99541151	10.063	13.2725	11.9142	25.7102	24.2773	26.6585	11.7499	25.5487	0.459902	-1.1206	5e-05	8.42201e-05
Zm00001d040423	MYB-transcription factor 44	3:42817664-42819244	22.9271	24.9059	23.3363	52.0023	50.8847	51.802	23.7231	51.563	0.46008	-1.12004	5e-05	8.42201e-05
Zm00001d013531	-	5:13744286-13747499	10.8773	11.5818	13.1561	25.8656	24.237	27.2901	11.8717	25.7976	0.460186	-1.11971	5e-05	8.42201e-05
Zm00001d021453	-	7:152605083-152608082	13.1815	12.4587	11.6625	28.1627	26.42	26.4684	12.4343	27.017	0.46024	-1.11954	5e-05	8.42201e-05
Zm00001d037453	-	6:125870107-125872775	54.3168	53.3817	50.5882	117.403	113.57	112.865	52.7622	114.613	0.460351	-1.11919	5e-05	8.42201e-05
Zm00001d044780	-	9:2209293-2213288	6.35955	5.43629	7.53497	15.0806	13.2294	13.6745	6.4436	13.9948	0.460428	-1.11895	5e-05	8.42201e-05
Zm00001d005532	-	2:177521139-177524929	6.37745	6.49852	6.41515	15.2537	14.153	12.4909	6.43037	13.9659	0.460434	-1.11893	5e-05	8.42201e-05
Zm00001d053939	-	4:243889034-243890221	56.2267	55.849	57.6017	121.495	120.889	126.129	56.5591	122.838	0.460437	-1.11893	5e-05	8.42201e-05
Zm00001d031265	-	1:184285252-184295887	0.797578	1.18543	1.19303	2.21726	2.46554	2.2106	1.05868	2.2978	0.460736	-1.11799	5e-05	8.42201e-05
Zm00001d052083	-	4:179005526-179018009	1.40886	1.39963	1.29083	3.0016	2.89586	2.99321	1.36644	2.96356	0.461081	-1.11691	5e-05	8.42201e-05
Zm00001d030902	-	1:166630764-166633673	8.76572	8.72687	8.15273	18.8438	17.0793	19.6958	8.54844	18.5396	0.461091	-1.11688	5e-05	8.42201e-05
Zm00001d021933	-	7:166111923-166114275	3.27434	2.48184	2.28187	6.02489	5.58507	5.8198	2.67935	5.80992	0.461168	-1.11664	5e-05	8.42201e-05
Zm00001d014865	-	5:66195491-66199149	33.3777	32.6474	35.0636	73.7971	72.5126	72.8545	33.6962	73.0547	0.461246	-1.11639	5e-05	8.42201e-05
Zm00001d013615	-	5:15493284-15495021	23.0242	24.3636	25.3187	48.9323	52.8125	55.8854	24.2355	52.5434	0.461247	-1.11639	5e-05	8.42201e-05
Zm00001d042603	-	3:173181469-173184013	23.0777	22.981	24.7969	51.658	49.6563	52.2889	23.6185	51.2011	0.461289	-1.11626	5e-05	8.42201e-05
Zm00001d046723	-	9:103579653-103582402	17.3461	16.8863	18.481	41.2943	36.1438	36.8218	17.5712	38.0866	0.461349	-1.11607	5e-05	8.42201e-05
Zm00001d049965	-	4:56192931-56195272	21.3596	20.1209	20.4712	44.4032	44.8357	44.9899	20.6506	44.7429	0.461539	-1.11548	5e-05	8.42201e-05
Zm00001d048319	-	9:154468683-154472507	6.50293	6.82919	6.43442	14.2661	14.0305	14.4944	6.58885	14.2637	0.461931	-1.11425	5e-05	8.42201e-05
Zm00001d004851	-	2:144529393-144530704	6.25873	6.0552	6.79064	13.1493	13.363	14.837	6.36819	13.7831	0.462029	-1.11395	5e-05	8.42201e-05
Zm00001d049715	Aux/IAA-transcription factor 16	4:41271799-41273024	7.51337	8.05872	6.98012	15.6294	15.9838	17.1912	7.5174	16.2681	0.462095	-1.11374	5e-05	8.42201e-05
Zm00001d051480	MYB-related-transcription factor 58	4:160033823-160042852	0.927621	0.825068	0.628182	1.86222	1.49758	1.78939	0.793624	1.7164	0.462377	-1.11286	5e-05	8.42201e-05
Zm00001d044394	-	3:227051750-227054558	13.0659	13.1494	13.3031	28.7921	27.8499	28.8068	13.1728	28.4829	0.462481	-1.11253	5e-05	8.42201e-05
Zm00001d006866	-	2:218206667-218211567	44.4544	41.9348	44.8453	95.2008	93.5855	94.8999	43.7449	94.5621	0.462605	-1.11215	5e-05	8.42201e-05
Zm00001d048329	-	9:154553977-154561542	0.800292	0.749332	0.939661	1.63714	1.83629	1.90622	0.829762	1.79322	0.462722	-1.11178	5e-05	8.42201e-05
Zm00001d022530	EIL-transcription factor 6	7:179471475-179472840	16.9331	17.3466	17.5453	37.7175	36.7767	37.4321	17.275	37.3087	0.463029	-1.11083	5e-05	8.42201e-05
Zm00001d042864	Homeobox-transcription factor 48	3:182383770-182388532	59.8083	57.3805	55.9306	125.462	127.585	120.818	57.7065	124.622	0.463052	-1.11075	5e-05	8.42201e-05
Zm00001d008730	-	8:17971183-17971786	4.1972	7.97218	6.00535	11.7404	14.8517	12.6562	6.05824	13.0828	0.463069	-1.1107	5e-05	8.42201e-05
Zm00001d047054	pyruvate kinase3	9:116805363-116810796	16.564	14.6787	16.7615	31.5763	35.8912	36.1515	16.0014	34.5397	0.463276	-1.11006	5e-05	8.42201e-05
Zm00001d040305	-	3:36893535-36902030	2.38436	2.33698	1.93605	4.37614	4.69256	5.29935	2.21913	4.78935	0.463347	-1.10984	5e-05	8.42201e-05
Zm00001d037315	NAC-transcription factor 8	6:120615192-120635200	4.2198	4.33935	4.16118	9.88545	8.5618	9.00566	4.24011	9.15097	0.463351	-1.10982	5e-05	8.42201e-05
Zm00001d039514	-	3:6298953-6307353	42.0794	40.9377	44.2456	91.033	89.8866	93.7065	42.4209	91.5421	0.463403	-1.10966	5e-05	8.42201e-05
Zm00001d053452	-	4:232176353-232182440	9.97912	10.3718	9.36626	21.0151	20.2931	22.8083	9.90574	21.3722	0.463487	-1.1094	5e-05	8.42201e-05
Zm00001d031062	-	1:175258665-175260443	33.3842	30.9778	32.2432	70.8775	68.9844	68.5168	32.2017	69.4596	0.463603	-1.10904	5e-05	8.42201e-05
Zm00001d031743	-	1:200572723-200575450	1.82818	0.969591	0.820745	2.82445	2.63205	2.34802	1.20617	2.60151	0.463642	-1.10892	5e-05	8.42201e-05
Zm00001d044212	-	3:221942240-221944571	66.5141	60.789	58.5721	134.36	131.815	134.693	61.9584	133.623	0.463681	-1.1088	5e-05	8.42201e-05
Zm00001d016866	-	5:178641591-178646428	0.614324	0.662833	0.748884	1.62177	1.59445	1.15205	0.675347	1.45609	0.463809	-1.1084	5e-05	8.42201e-05
Zm00001d017248	-	5:190307935-190308844	2.22377	3.86319	1.91152	7.10268	5.10239	5.03409	2.66616	5.74639	0.463971	-1.10789	5e-05	8.42201e-05
Zm00001d014790	-	5:63344713-63345106	36.7479	35.6015	36.5241	74.8488	70.2127	89.5566	36.2912	78.206	0.464046	-1.10766	5e-05	8.42201e-05
Zm00001d045138	-	9:14005764-14008651	5.62632	6.69863	5.51306	13.5308	11.9828	12.9222	5.946	12.812	0.464096	-1.1075	5e-05	8.42201e-05
Zm00001d053082	-	4:212908486-212917385	3.56617	3.10174	3.21894	7.59048	6.32798	7.38138	3.29562	7.09995	0.464175	-1.10726	5e-05	8.42201e-05
Zm00001d033896	lemon white1	1:277726511-277729830	5.76145	5.77456	5.94262	12.1238	13.5395	11.9739	5.82621	12.5457	0.464399	-1.10656	5e-05	8.42201e-05
Zm00001d046120	-	9:64630230-64632886	24.7066	25.3303	23.6047	53.8194	51.1861	53.5609	24.5472	52.8555	0.464421	-1.1065	5e-05	8.42201e-05
Zm00001d045294	-	9:18086089-18093029	8.96246	9.89669	9.54064	19.4663	20.4718	21.2126	9.4666	20.3835	0.464425	-1.10648	5e-05	8.42201e-05
Zm00001d009847	-	8:84850185-84852212	26.9851	28.0303	25.4153	58.6799	57.988	56.4714	26.8102	57.7131	0.464543	-1.10612	5e-05	8.42201e-05
Zm00001d012673	-	8:178372942-178378074	1.45305	1.8126	1.30296	3.48575	3.14944	3.19368	1.52287	3.27629	0.464815	-1.10527	5e-05	8.42201e-05
Zm00001d014261	-	5:38492576-38499065	8.90245	10.081	10.7178	21.9668	19.4846	22.4339	9.90042	21.2951	0.464915	-1.10496	5e-05	8.42201e-05
Zm00001d037006	-	6:108817944-108828900	2.43366	1.73896	1.94984	4.4427	4.31169	4.40978	2.04082	4.38806	0.465085	-1.10443	5e-05	8.42201e-05
Zm00001d028118	-	1:23362247-23363688	14.7469	13.1638	14.659	32.5048	30.6784	28.3385	14.1899	30.5073	0.465131	-1.10429	5e-05	8.42201e-05
Zm00001d034778	-	1:302094744-302097912	1.75753	1.8406	1.33767	3.02243	3.50274	4.08199	1.64527	3.53572	0.465328	-1.10368	5e-05	8.42201e-05
Zm00001d022627	-	7:181717981-181720096	39.5763	40.2372	43.7054	85.1611	91.3075	88.9056	41.1729	88.4581	0.465451	-1.1033	5e-05	8.42201e-05
Zm00001d026124	-	10:138973766-138976226	5.41045	5.31527	3.97403	10.0786	11.4409	10.0588	4.89992	10.5261	0.465502	-1.10314	5e-05	8.42201e-05
Zm00001d008262	-	8:3373544-3380186	7.62656	8.42054	9.17481	17.232	17.3491	19.592	8.4073	18.0577	0.46558	-1.1029	5e-05	8.42201e-05
Zm00001d029394	uaz248a(his3)	1:68805979-68808399	629.324	631.181	622.606	1334.4	1365.9	1343.12	627.704	1347.81	0.465721	-1.10246	5e-05	8.42201e-05
Zm00001d024333	-	10:65217635-65225489	7.42415	6.88451	7.49741	13.3769	17.0922	16.3217	7.26869	15.5969	0.466034	-1.10149	5e-05	8.42201e-05
Zm00001d027302	-	1:2284851-2289401	3.14999	3.4644	3.25945	6.76213	7.03248	7.39034	3.29128	7.06165	0.466078	-1.10136	5e-05	8.42201e-05
Zm00001d028473	-	1:36041161-36047534	1.6056	2.02678	1.5892	4.15185	3.50812	3.54109	1.74052	3.73368	0.466167	-1.10108	5e-05	8.42201e-05
Zm00001d048718	-	4:4153364-4160810	15.1912	14.9163	14.2579	33.0582	31.725	30.382	14.7885	31.7217	0.466195	-1.10099	5e-05	8.42201e-05
Zm00001d051518	-	4:161180362-161183976	0.618835	0.606929	0.647189	1.29506	1.34516	1.37645	0.624318	1.33889	0.466295	-1.10068	5e-05	8.42201e-05
Zm00001d009475	-	8:66261504-66262884	11.1502	10.4235	10.3848	21.6645	23.7797	23.0905	10.6528	22.8449	0.46631	-1.10064	5e-05	8.42201e-05
Zm00001d016816	-	5:177054356-177058283	10.5096	10.225	10.245	21.5323	22.6743	22.1927	10.3266	22.1331	0.466568	-1.09984	5e-05	8.42201e-05
Zm00001d006451	SBP-transcription factor 13/UB2	2:208544400-208546453	139.294	148.209	152.682	306.938	316.542	319.298	146.728	314.259	0.466902	-1.09881	5e-05	8.42201e-05
Zm00001d041594	-	3:129061336-129065180	87.9671	82.7511	80.2216	188.653	174.641	173.915	83.6466	179.07	0.467117	-1.09814	5e-05	8.42201e-05
Zm00001d034444	-	1:293191446-293193641	54.0246	55.6311	53.7467	113.827	114.845	121.057	54.4675	116.576	0.467227	-1.0978	5e-05	8.42201e-05
Zm00001d033193	-	1:253357076-253362055	1.5965	1.74154	1.66804	3.80885	3.1896	3.71566	1.66869	3.57137	0.467241	-1.09776	5e-05	8.42201e-05
Zm00001d052525	-	4:192080882-192084967	18.8909	17.3205	19.1279	40.5794	39.6607	38.1875	18.4464	39.4759	0.467283	-1.09763	5e-05	8.42201e-05
Zm00001d028204	-	1:26173772-26181115	0.953016	1.15453	0.936022	2.1474	2.17152	2.19312	1.01452	2.17068	0.467374	-1.09735	5e-05	8.42201e-05
Zm00001d006564	-	2:211024992-211027729	11.7748	10.6958	9.67941	23.662	21.5058	23.6021	10.7167	22.9233	0.467502	-1.09695	5e-05	8.42201e-05
Zm00001d028728	-	1:44521224-44532226	17.5985	18.6143	16.4452	38.306	37.8781	36.4449	17.5527	37.543	0.467536	-1.09685	5e-05	8.42201e-05
Zm00001d006499	-	2:210028067-210034132	3.74628	3.35632	3.38542	7.81236	7.51257	7.10739	3.49601	7.47744	0.467541	-1.09684	5e-05	8.42201e-05
Zm00001d039993	-	3:22154103-22154574	23.6502	27.6646	26.0417	49.3032	60.4717	55.6695	25.7855	55.1481	0.467568	-1.09675	5e-05	8.42201e-05
Zm00001d017986	E2F-DP-transcription factor 27	5:211406415-211411375	2.45172	1.97885	2.2281	4.91146	4.66678	4.66187	2.21956	4.74671	0.4676	-1.09665	5e-05	8.42201e-05
Zm00001d007825	-	2:240363027-240369553	4.2543	3.87632	3.87556	8.43502	8.36987	8.87007	4.00206	8.55832	0.467622	-1.09658	5e-05	8.42201e-05
Zm00001d007215	-	2:224898493-224901979	106.432	102.001	106.623	227.234	219.513	226.901	105.019	224.55	0.467686	-1.09639	5e-05	8.42201e-05
Zm00001d029576	-	1:77168839-77175146	16.639	14.4209	16.9476	34.0544	35.1278	33.4336	16.0025	34.2053	0.467837	-1.09592	5e-05	8.42201e-05
Zm00001d016298	Homeobox-transcription factor 2	5:156109005-156112456	22.8425	23.3737	24.6659	50.1331	51.2049	50.1424	23.6274	50.4935	0.46793	-1.09564	5e-05	8.42201e-05
Zm00001d034164	-	1:285585483-285591541	7.29078	6.43152	6.0287	13.9545	13.8981	14.3374	6.58367	14.0633	0.468145	-1.09497	5e-05	8.42201e-05
Zm00001d046941	-	9:111964858-111969002	7.37011	7.72568	6.84794	15.6604	16.0477	15.0954	7.31458	15.6012	0.468847	-1.09281	5e-05	8.42201e-05
Zm00001d029723	-	1:84157845-84158853	11.44	10.4694	13.8675	25.6385	21.7592	28.8811	11.9256	25.4263	0.469026	-1.09226	5e-05	8.42201e-05
Zm00001d032815	-	1:239121641-239145354	4.12734	3.77218	4.3224	8.75492	8.72009	8.5756	4.07398	8.68354	0.469161	-1.09184	5e-05	8.42201e-05
Zm00001d041778	-	3:137460337-137470304	2.92912	3.84921	3.3555	6.94656	7.64977	7.00334	3.37794	7.19989	0.469166	-1.09183	5e-05	8.42201e-05
Zm00001d028669	-	1:42440887-42454789	2.26669	2.5884	2.11414	4.92664	3.86707	6.05962	2.32308	4.95111	0.469204	-1.09171	5e-05	8.42201e-05
Zm00001d051245	-	4:150310447-150317777	11.8553	11.5826	11.7083	24.4172	25.5224	24.9504	11.7154	24.9634	0.469303	-1.09141	5e-05	8.42201e-05
Zm00001d002346	cinnamyl alcohol dehydrogenase1	2:10649170-10653316	23.3808	25.1915	21.7932	47.3806	50.9231	51.5947	23.4552	49.9661	0.469422	-1.09104	5e-05	8.42201e-05
Zm00001d049821	-	4:46286815-46290661	3.63039	3.48824	2.87635	6.56557	7.41404	7.30688	3.33166	7.0955	0.469545	-1.09066	5e-05	8.42201e-05
Zm00001d038624	-	6:161158654-161159509	31.4475	29.4526	28.616	60.6877	60.4717	69.4446	29.8387	63.5347	0.469644	-1.09036	5e-05	8.42201e-05
Zm00001d018392	-	5:219939329-219947234	3.55962	3.25516	3.2205	7.52201	7.30274	6.53727	3.34509	7.12067	0.469772	-1.08997	5e-05	8.42201e-05
Zm00001d036651	-	6:96421951-96426369	3.79179	4.09371	4.06805	9.79007	8.10201	7.55083	3.98452	8.48097	0.469819	-1.08982	5e-05	8.42201e-05
Zm00001d007114	-	2:222497579-222498292	5.20088	5.12075	4.81935	10.385	11.61	10.2162	5.04699	10.7371	0.470052	-1.08911	5e-05	8.42201e-05
Zm00001d018085	-	5:213951245-213951617	17.7849	16.4666	14.4321	31.2274	36.8739	35.4662	16.2279	34.5225	0.470067	-1.08906	5e-05	8.42201e-05
Zm00001d025988	C2C2-GATA-transcription factor 19	10:135344275-135347905	4.5249	4.64971	4.58944	9.44959	9.11799	10.7129	4.58802	9.76016	0.470076	-1.08903	5e-05	8.42201e-05
Zm00001d043851	-	3:212034974-212041814	18.5507	17.4358	18.216	37.8647	39.9159	37.4754	18.0675	38.4187	0.470279	-1.08841	5e-05	8.42201e-05
Zm00001d016974	-	5:181716211-181719634	2.66333	3.03039	2.53405	6.84224	4.92993	5.71946	2.74259	5.83054	0.470384	-1.08809	5e-05	8.42201e-05
Zm00001d048258	-	9:153366310-153376606	1.59167	1.51523	1.6494	3.37338	3.29237	3.43793	1.58543	3.36789	0.470749	-1.08697	5e-05	8.42201e-05
Zm00001d049049	-	4:13884939-13892828	4.4077	4.16758	4.84089	8.83062	9.44599	10.2218	4.47206	9.49946	0.47077	-1.08691	5e-05	8.42201e-05
Zm00001d050199	-	4:73083854-73085463	11.5297	11.6751	11.6892	24.1556	27.1129	22.766	11.6313	24.6782	0.471319	-1.08522	5e-05	8.42201e-05
Zm00001d040534	-	3:48541453-48545929	0.667742	1.09765	0.754911	1.83306	1.94854	1.56445	0.840102	1.78202	0.471432	-1.08488	5e-05	8.42201e-05
Zm00001d002967	-	2:28260453-28267177	5.1499	5.41086	5.1603	10.8839	11.2251	11.2307	5.24035	11.1133	0.471539	-1.08455	5e-05	8.42201e-05
Zm00001d038494	-	6:158547371-158556691	0.63829	0.646099	0.49853	1.72354	1.29023	0.766874	0.594306	1.26022	0.471589	-1.0844	5e-05	8.42201e-05
Zm00001d053416	-	4:230820848-230823728	2.7181	3.4626	2.97806	6.4231	6.63418	6.34841	3.05292	6.46856	0.471963	-1.08325	5e-05	8.42201e-05
Zm00001d038299	-	6:153761009-153764311	3.49196	3.13991	3.1122	6.53943	7.06649	7.02106	3.24802	6.87566	0.472394	-1.08194	5e-05	8.42201e-05
Zm00001d040625	-	3:54768171-54773642	2.22578	2.34237	2.23345	4.48993	5.06323	4.84089	2.2672	4.79802	0.472528	-1.08153	5e-05	8.42201e-05
Zm00001d018034	geranylgeranyl hydrogenase1	5:212543655-212546035	46.669	49.4804	47.1339	98.8631	99.3531	104.665	47.7611	100.96	0.47307	-1.07988	5e-05	8.42201e-05
Zm00001d047607	-	9:136943101-136964868	0.882915	1.04959	0.808991	2.12611	1.72322	1.94502	0.913832	1.93145	0.473133	-1.07968	5e-05	8.42201e-05
Zm00001d039650	-	3:10539592-10543488	10.994	12.2735	11.44	24.5049	25.3396	23.4963	11.5692	24.4469	0.473238	-1.07936	5e-05	8.42201e-05
Zm00001d047392	-	9:128614107-128628845	6.11857	4.98959	5.36958	10.7543	12.5549	11.4904	5.49258	11.5999	0.473502	-1.07856	5e-05	8.42201e-05
Zm00001d006756	-	2:215978476-215979001	102.324	125.544	119.803	240.841	230.786	262.471	115.89	244.699	0.473602	-1.07825	5e-05	8.42201e-05
Zm00001d047516	-	9:133203895-133206261	39.1092	37.8716	39.1416	81.2109	82.5663	81.3595	38.7075	81.7122	0.473705	-1.07794	5e-05	8.42201e-05
Zm00001d038882	-	6:166324612-166330458	2.45894	2.23323	2.12886	5.13547	4.65996	4.60321	2.27368	4.79955	0.473728	-1.07787	5e-05	8.42201e-05
Zm00001d009617	-	8:73343603-73351556	2.83278	3.01132	2.96584	6.54305	5.85595	6.19226	2.93665	6.19709	0.473876	-1.07742	5e-05	8.42201e-05
Zm00001d002878	-	2:25538720-25541083	53.2802	53.71	50.7418	115.122	111.354	106.295	52.5773	110.924	0.473994	-1.07706	5e-05	8.42201e-05
Zm00001d033532	-	1:266017390-266020729	3.00817	3.31711	3.06664	6.52532	6.76829	6.5167	3.13064	6.60344	0.474092	-1.07676	5e-05	8.42201e-05
Zm00001d036275	-	6:81295648-81297738	9.75728	13.5151	19.9406	26.6225	34.9458	29.5771	14.4043	30.3818	0.474109	-1.07671	5e-05	8.42201e-05
Zm00001d037713	-	6:134933416-134935896	36.4846	38.0172	40.7734	81.5405	75.9963	85.6033	38.4251	81.0467	0.474111	-1.0767	5e-05	8.42201e-05
Zm00001d014692	-	5:59274741-59278009	13.3177	12.1324	12.2269	26.1813	25.9096	27.3692	12.559	26.4867	0.474163	-1.07655	5e-05	8.42201e-05
Zm00001d022141	-	7:171058764-171066128	177.556	163.742	174.266	366.227	367.759	352.857	171.855	362.281	0.474369	-1.07592	5e-05	8.42201e-05
Zm00001d042154	-	3:153985629-153990675	5.56054	4.6835	5.78507	11.8844	11.0431	10.8385	5.34303	11.2554	0.474708	-1.07489	5e-05	8.42201e-05
Zm00001d032194	MYB-transcription factor 78	1:216643339-216646707	18.1334	16.2367	17.5981	37.9378	35.5087	36.0211	17.3227	36.4892	0.474735	-1.07481	5e-05	8.42201e-05
Zm00001d039081	-	6:169691991-169698377	3.41493	3.75186	3.73321	6.88459	8.17192	7.89337	3.63333	7.64996	0.474948	-1.07416	5e-05	8.42201e-05
Zm00001d046786	-	9:105955853-105957260	10.5278	13.7523	10.9899	25.9266	23.4794	24.8339	11.7566	24.7467	0.475077	-1.07377	5e-05	8.42201e-05
Zm00001d031745	Homeobox-transcription factor 129	1:200647592-200649580	21.6211	18.5662	20.6609	41.3962	41.5021	45.1805	20.2827	42.6929	0.475084	-1.07375	5e-05	8.42201e-05
Zm00001d025659	-	10:125277607-125279663	12.2203	11.5666	12.5867	25.5395	25.9649	25.0375	12.1245	25.5139	0.475212	-1.07336	5e-05	8.42201e-05
Zm00001d010631	-	8:122406422-122410156	300.498	299.767	298.422	626.921	636.186	627.741	299.562	630.283	0.475282	-1.07315	5e-05	8.42201e-05
Zm00001d016891	-	5:179458139-179464303	11.0766	9.92456	9.92444	22.6981	21.1578	21.2071	10.3085	21.6876	0.475318	-1.07304	5e-05	8.42201e-05
Zm00001d005457	-	2:174870232-174870574	14.27	11.6571	15.0362	37.9865	26.5824	21.5924	13.6545	28.7204	0.475429	-1.0727	5e-05	8.42201e-05
Zm00001d038721	-	6:163334323-163340060	17.6687	13.3499	15.3786	31.4117	31.867	34.2763	15.4657	32.5184	0.475598	-1.07218	5e-05	8.42201e-05
Zm00001d028311	-	1:30090856-30092572	10.802	10.1457	11.9565	23.5208	23.7302	21.9286	10.9681	23.0599	0.475635	-1.07207	5e-05	8.42201e-05
Zm00001d046364	-	9:84217899-84227494	0.466808	0.32948	0.521079	0.745019	1.07744	0.946731	0.439122	0.923065	0.475722	-1.07181	5e-05	8.42201e-05
Zm00001d043990	-	3:215697795-215698632	128.878	131.555	128.219	272.682	270.036	274.051	129.551	272.256	0.475843	-1.07144	5e-05	8.42201e-05
Zm00001d042845	-	3:181888809-181892986	9.6889	9.25393	12.3976	20.8855	22.2406	22.7303	10.4468	21.9522	0.475889	-1.0713	5e-05	8.42201e-05
Zm00001d029483	-	1:72602927-72605955	141.768	140.67	135.909	289.833	296.018	292.953	139.449	292.935	0.476041	-1.07084	5e-05	8.42201e-05
Zm00001d049911	-	4:52098144-52099814	2.13854	2.02185	2.19328	4.31963	4.40251	4.62277	2.11789	4.4483	0.476112	-1.07063	5e-05	8.42201e-05
Zm00001d030623	-	1:149354546-149359154	1.71637	1.45919	1.16225	3.15263	2.73941	3.21255	1.44594	3.03486	0.476444	-1.06962	5e-05	8.42201e-05
Zm00001d041083	-	3:96133440-96171332	4.00988	4.5024	4.25769	8.35308	9.94814	8.49592	4.25666	8.93238	0.476543	-1.06932	5e-05	8.42201e-05
Zm00001d032790	-	1:238206822-238227886	2.23061	2.38427	2.36148	4.56341	4.92129	5.14315	2.32545	4.87595	0.476922	-1.06817	5e-05	8.42201e-05
Zm00001d022599	plastid transcriptionally active chromosome 2 homolog	7:180824816-180834362	21.3923	20.1076	20.612	44.2947	42.2995	43.5681	20.704	43.3874	0.477189	-1.06737	5e-05	8.42201e-05
Zm00001d044449	-	3:228356955-228357420	3.27553	4.73169	4.07083	7.37843	8.15261	9.76336	4.02602	8.43147	0.477499	-1.06643	5e-05	8.42201e-05
Zm00001d013661	-	5:16648810-16650019	2.86162	3.25515	3.76428	8.02312	6.26865	6.40125	3.29368	6.89767	0.477506	-1.06641	5e-05	8.42201e-05
Zm00001d033558	-	1:267132150-267137221	6.28676	6.14046	6.90628	14.1191	13.549	12.8188	6.4445	13.4956	0.477526	-1.06635	5e-05	8.42201e-05
Zm00001d017390	-	5:194300861-194304543	1.7065	1.75717	2.01812	4.08453	3.99032	3.4021	1.82726	3.82565	0.477634	-1.06602	5e-05	8.42201e-05
Zm00001d030021	-	1:100085600-100090561	20.6362	21.4218	21.0104	43.199	44.7326	44.0964	21.0228	44.0094	0.477689	-1.06586	5e-05	8.42201e-05
Zm00001d036023	-	6:66747950-66752670	0.6148	0.548165	0.161051	0.913756	1.16285	0.693703	0.441339	0.923437	0.477931	-1.06513	5e-05	8.42201e-05
Zm00001d007599	-	2:235977762-235983846	12.6753	13.3444	13.1038	27.0537	28.7892	26.0092	13.0412	27.284	0.47798	-1.06498	5e-05	8.42201e-05
Zm00001d034419	GNAT-transcription factor 9	1:292476449-292477004	7.586	5.27402	6.39762	12.0438	14.6538	13.5895	6.41921	13.429	0.478011	-1.06488	5e-05	8.42201e-05
Zm00001d044461	-	3:228815711-228816647	71.2632	70.0716	70.4279	147.101	144.767	150.85	70.5876	147.573	0.478323	-1.06394	5e-05	8.42201e-05
Zm00001d024627	MYB-related-transcription factor 84	10:81009834-81021978	7.92731	9.41622	10.5664	20.1076	17.1154	21.1217	9.30332	19.4482	0.478364	-1.06382	5e-05	8.42201e-05
Zm00001d020951	-	7:137493945-137514552	15.7688	15.1415	15.383	30.4844	32.8008	33.483	15.4311	32.2561	0.478393	-1.06373	5e-05	8.42201e-05
Zm00001d007069	-	2:221364842-221370428	40.4728	35.5556	35.3766	77.3828	80.0387	75.3661	37.135	77.5959	0.478569	-1.0632	5e-05	8.42201e-05
Zm00001d022028	MutS homolog1	7:168269021-168278683	7.48867	8.15398	7.48995	17.9343	14.5093	15.8805	7.71087	16.1081	0.478695	-1.06282	5e-05	8.42201e-05
Zm00001d047973	-	9:146757024-146763944	1.4172	0.890996	1.08809	2.37537	2.13678	2.582	1.13209	2.36472	0.478742	-1.06268	5e-05	8.42201e-05
Zm00001d030953	LIM-transcription factor 4	1:168697729-168709504	1.63155	1.51783	1.92367	3.73243	3.30562	3.55769	1.69101	3.53191	0.478781	-1.06256	5e-05	8.42201e-05
Zm00001d004966	-	2:150962218-150965287	11.8673	13.1408	10.8993	24.0504	25.5655	25.3776	11.9691	24.9978	0.478806	-1.06249	5e-05	8.42201e-05
Zm00001d039879	-	3:17381215-17384469	17.6715	16.8905	16.9969	35.6788	35.983	36.0145	17.1863	35.8921	0.478832	-1.06241	5e-05	8.42201e-05
Zm00001d007280	Zea mays ARGOS homolog3	2:226781428-226781725	60.1778	53.9781	60.2533	129.622	109.411	125.181	58.1364	121.405	0.478863	-1.06231	5e-05	8.42201e-05
Zm00001d007050	-	2:220882227-220886249	4.0515	4.22228	3.24297	8.67192	7.12012	8.25426	3.83892	8.01543	0.478941	-1.06208	5e-05	8.42201e-05
Zm00001d027626	-	1:9404917-9411381	8.67905	8.96963	8.39686	17.3294	19.3913	17.6234	8.68185	18.1147	0.479271	-1.06109	5e-05	8.42201e-05
Zm00001d015004	-	5:71947712-71951327	4.14031	4.1996	3.95095	8.53128	7.85895	9.24221	4.09695	8.54415	0.479504	-1.06039	5e-05	8.42201e-05
Zm00001d049792	-	4:44923817-44924662	6.32065	5.55723	7.07855	12.232	13.7456	13.5462	6.31881	13.1746	0.479621	-1.06003	5e-05	8.42201e-05
Zm00001d025278	-	10:112299569-112307718	24.2026	23.3482	23.2954	49.8262	49.7918	48.0323	23.6154	49.2168	0.479824	-1.05942	5e-05	8.42201e-05
Zm00001d046388	-	9:86625252-86638592	7.91997	8.01134	8.61159	16.3477	18.7799	15.9905	8.18097	17.0394	0.480121	-1.05853	5e-05	8.42201e-05
Zm00001d049764	-	4:43697590-43702964	18.5219	17.6595	17.1697	36.274	36.6815	38.1465	17.7837	37.034	0.480199	-1.05829	5e-05	8.42201e-05
Zm00001d008951	-	8:26872144-26875807	4.85412	4.6536	5.42467	10.6718	11.1265	9.29664	4.97746	10.365	0.480218	-1.05824	5e-05	8.42201e-05
Zm00001d032547	-	1:230141384-230144429	6.98604	8.59486	8.81845	16.9503	16.4424	17.4062	8.13312	16.933	0.480312	-1.05796	5e-05	8.42201e-05
Zm00001d017982	-	5:211334502-211343257	0.40482	0.365764	0.392264	0.942152	0.721146	0.757067	0.387616	0.806788	0.480443	-1.05756	5e-05	8.42201e-05
Zm00001d011166	-	8:141517173-141521112	4.74405	4.63706	5.30776	10.4753	10.2617	9.82614	4.89629	10.1877	0.480608	-1.05707	5e-05	8.42201e-05
Zm00001d039173	hypersensitive induced reaction3	6:171777020-171780090	39.0356	39.8525	42.9091	80.4952	87.8928	84.9603	40.5991	84.4494	0.480751	-1.05664	5e-05	8.42201e-05
Zm00001d018529	-	5:222527038-222528726	35.0204	36.4862	38.4534	71.7094	77.3501	79.643	36.6534	76.2342	0.4808	-1.05649	5e-05	8.42201e-05
Zm00001d024530	-	10:76539254-76545947	28.2716	30.6928	30.6922	62.1712	64.4041	59.8541	29.8855	62.1431	0.480914	-1.05615	5e-05	8.42201e-05
Zm00001d025938	-	10:134152837-134158958	11.5436	14.0495	13.6394	26.7203	29.1779	25.6806	13.0775	27.1929	0.480916	-1.05614	5e-05	8.42201e-05
Zm00001d006348	GRF-transcription factor 2	2:205258530-205260875	28.8708	30.5097	28.678	61.5656	60.4563	61.0532	29.3528	61.025	0.480996	-1.0559	5e-05	8.42201e-05
Zm00001d015293	-	5:82992329-82999777	8.7074	8.70507	8.4518	18.7765	18.3877	16.5875	8.62143	17.9172	0.481182	-1.05535	5e-05	8.42201e-05
Zm00001d025526	serine carboxypeptidase1	10:121359008-121363755	5.02236	4.65734	4.45423	10.2665	10.0922	9.00564	4.71131	9.78814	0.481328	-1.05491	5e-05	8.42201e-05
Zm00001d028757	-	1:45718250-45723331	3.40468	3.07061	3.14582	6.51181	6.75169	6.72091	3.20704	6.66147	0.481431	-1.0546	5e-05	8.42201e-05
Zm00001d045965	-	9:50417670-50421825	37.877	34.893	36.7429	79.9981	73.6582	73.8161	36.5043	75.8241	0.481434	-1.05459	5e-05	8.42201e-05
Zm00001d002288	bHLH-transcription factor 148	2:9614923-9621258	3.07966	3.93673	3.9745	7.96386	6.90614	7.95867	3.66363	7.60956	0.481451	-1.05454	5e-05	8.42201e-05
Zm00001d027401	-	1:4417537-4425832	0.834381	1.00768	0.888787	1.86154	2.18808	1.62216	0.910284	1.89059	0.481481	-1.05445	5e-05	8.42201e-05
Zm00001d031104	-	1:177428040-177432794	2.25057	2.39296	2.52004	5.19952	4.77173	4.90674	2.38786	4.95933	0.481488	-1.05443	5e-05	8.42201e-05
Zm00001d014778	-	5:62834841-62835405	5.76978	6.56346	8.04571	13.4276	15.7828	13.1124	6.79298	14.1076	0.481512	-1.05436	5e-05	8.42201e-05
Zm00001d031948	-	1:207754044-207757465	0.919886	1.65993	1.08955	2.70559	2.1197	2.7931	1.22312	2.53946	0.481646	-1.05396	5e-05	8.42201e-05
Zm00001d051069	-	4:140513010-140519548	1.43498	1.4251	1.18244	2.9032	2.60221	2.88754	1.34751	2.79765	0.481658	-1.05392	5e-05	8.42201e-05
Zm00001d026469	-	10:146515759-146519994	5.65527	4.93044	5.30029	10.5845	11.6733	10.7029	5.29533	10.9869	0.481968	-1.05299	5e-05	8.42201e-05
Zm00001d025819	-	10:130624313-130626396	2.77584	3.42766	2.67114	5.45887	6.3995	6.55319	2.95821	6.13718	0.482015	-1.05285	5e-05	8.42201e-05
Zm00001d019467	-	7:35257908-35262008	57.1476	57.5882	56.0782	117.248	120.814	116.07	56.938	118.044	0.482346	-1.05186	5e-05	8.42201e-05
Zm00001d017103	-	5:185446841-185450448	15.2691	14.5849	13.9004	30.7517	31.6019	28.358	14.5848	30.2372	0.482346	-1.05186	5e-05	8.42201e-05
Zm00001d007822	-	2:240319173-240321064	22.3229	23.6167	21.2087	46.2389	49.2526	43.7194	22.3828	46.4036	0.482351	-1.05185	5e-05	8.42201e-05
Zm00001d052393	-	4:189029261-189037143	0.294171	0.419045	0.396561	0.713508	0.842651	0.744516	0.369926	0.766892	0.48237	-1.05179	5e-05	8.42201e-05
Zm00001d039006	ARF-transcription factor 24	6:168658571-168663801	49.099	45.7271	48.0244	97.0612	97.9605	101.076	47.6168	98.6992	0.482444	-1.05157	5e-05	8.42201e-05
Zm00001d034796	-	1:302378484-302387299	10.1074	10.0158	11.2047	22.4578	21.3934	21.0656	10.4426	21.6389	0.482585	-1.05115	5e-05	8.42201e-05
Zm00001d043188	-	3:190965693-190973192	3.63596	3.72311	4.66713	8.6483	8.10751	8.15376	4.00873	8.30319	0.482794	-1.05052	5e-05	8.42201e-05
Zm00001d040567	-	3:50460158-50465139	31.6261	30.5305	31.2592	65.4653	64.4057	63.5435	31.1386	64.4715	0.482982	-1.04996	5e-05	8.42201e-05
Zm00001d013542	argonaute108	5:13953890-13960814	14.5822	15.9726	15.484	33.1455	29.2009	32.9602	15.3462	31.7689	0.483057	-1.04973	5e-05	8.42201e-05
Zm00001d029380	-	1:68392422-68396629	44.6647	41.9679	44.4025	88.6337	90.4625	91.984	43.6783	90.3601	0.48338	-1.04877	5e-05	8.42201e-05
Zm00001d012144	-	8:168855686-168867132	13.3451	13.7084	12.9947	27.2254	27.5961	28.0143	13.3494	27.612	0.483464	-1.04852	5e-05	8.42201e-05
Zm00001d012765	-	8:180339772-180344860	5.70179	6.18905	5.30474	12.3796	11.1798	11.9727	5.73186	11.844	0.483946	-1.04708	5e-05	8.42201e-05
Zm00001d007907	-	2:242237269-242247923	4.08117	5.17066	5.08251	10.184	10.5998	8.82826	4.77812	9.87066	0.484073	-1.0467	5e-05	8.42201e-05
Zm00001d052101	chaperonin10	4:179536712-179538773	170.292	177.657	170.129	351.189	367.219	351.657	172.693	356.688	0.484157	-1.04645	5e-05	8.42201e-05
Zm00001d031118	-	1:177976719-177983073	33.5883	33.5838	32.6493	68.9248	69.3947	67.8447	33.2738	68.7214	0.484184	-1.04637	5e-05	8.42201e-05
Zm00001d017845	-	5:208603373-208605036	17.7856	19.7563	20.5584	39.1022	37.1581	43.668	19.3667	39.9761	0.484457	-1.04556	5e-05	8.42201e-05
Zm00001d029976	calcineurin B-like1	1:97209568-97214377	9.66456	10.451	10.0601	20.5661	21.3013	20.4181	10.0585	20.7618	0.484471	-1.04552	5e-05	8.42201e-05
Zm00001d002115	-	2:6097421-6101496	19.1721	20.0393	20.4416	42.5826	41.2287	39.3169	19.8844	41.0427	0.484481	-1.04549	5e-05	8.42201e-05
Zm00001d006045	-	2:196224953-196225847	3.5292	3.67464	3.41566	6.90283	6.08381	8.93158	3.53983	7.30607	0.484505	-1.04542	5e-05	8.42201e-05
Zm00001d046348	-	9:82565082-82571140	1.28467	1.52298	1.9316	3.16248	3.27474	3.34327	1.57975	3.26016	0.484562	-1.04525	5e-05	8.42201e-05
Zm00001d021378	-	7:150322956-150329229	16.2571	16.7374	15.5718	32.0812	34.797	33.3483	16.1888	33.4089	0.484565	-1.04524	5e-05	8.42201e-05
Zm00001d018148	-	5:215523071-215536003	3.93992	3.95906	3.95079	7.78167	7.91314	8.75425	3.94993	8.14969	0.484672	-1.04492	5e-05	8.42201e-05
Zm00001d002362	-	2:10896917-10901679	0.670362	0.817993	0.670323	1.65174	1.37253	1.42933	0.719559	1.48453	0.484705	-1.04482	5e-05	8.42201e-05
Zm00001d040276	-	3:35447343-35450045	6.70702	7.3817	7.08874	13.6261	15.3943	14.6691	7.05915	14.5632	0.484725	-1.04476	5e-05	8.42201e-05
Zm00001d033941	-	1:279275947-279278883	14.2103	12.9023	13.8457	27.8857	28.3378	28.184	13.6528	28.1359	0.485245	-1.04322	5e-05	8.42201e-05
Zm00001d022500	-	7:178894021-178895945	7.62097	6.76797	6.63307	13.7307	15.4817	14.1091	7.00734	14.4405	0.485256	-1.04318	5e-05	8.42201e-05
Zm00001d038878	MYB-transcription factor 99	6:166302445-166304056	2.3483	2.52941	1.97532	4.58422	4.80548	4.73034	2.28434	4.70668	0.48534	-1.04293	5e-05	8.42201e-05
Zm00001d039469	-	3:5145888-5150710	1.46318	1.14246	1.25525	2.51197	2.51431	2.92752	1.28697	2.65127	0.485416	-1.04271	5e-05	8.42201e-05
Zm00001d001864	-	2:2066589-2076640	34.8522	33.288	32.5771	70.6119	64.6602	72.2111	33.5724	69.161	0.485424	-1.04268	5e-05	8.42201e-05
Zm00001d035199	-	6:9598516-9602960	2.86522	3.09344	2.68487	5.94241	5.9275	5.93204	2.88118	5.93398	0.485539	-1.04234	5e-05	8.42201e-05
Zm00001d049529	-	4:33389040-33391614	3.15973	2.75419	3.92236	6.62854	6.13207	7.4967	3.27876	6.75244	0.485567	-1.04226	5e-05	8.42201e-05
Zm00001d018464	-	5:221328024-221335180	46.9826	47.6805	47.4585	102.017	94.6238	95.876	47.3739	97.5057	0.485858	-1.04139	5e-05	8.42201e-05
Zm00001d032683	ARF-transcription factor 2	1:234266862-234271357	5.64105	7.10961	6.27176	13.1192	12.8856	13.1402	6.34081	13.0483	0.485949	-1.04112	5e-05	8.42201e-05
Zm00001d048059	NAC-transcription factor 99	9:149085886-149093085	9.18932	8.36362	7.95534	17.8311	17.4116	17.2393	8.50276	17.494	0.486039	-1.04086	5e-05	8.42201e-05
Zm00001d016935	nucleosome/chromatin assembly factor A104	5:180421150-180425188	70.6283	67.1305	64.4064	143.502	135.566	136.824	67.3884	138.631	0.486099	-1.04068	5e-05	8.42201e-05
Zm00001d006454	-	2:208726722-208733569	10.1667	9.68266	9.25502	19.3462	19.6997	20.8029	9.70146	19.9496	0.486298	-1.04009	5e-05	8.42201e-05
Zm00001d009482	-	8:66861001-66863797	12.8273	12.8391	13.7983	27.5124	24.513	29.1252	13.1549	27.0502	0.486314	-1.04004	5e-05	8.42201e-05
Zm00001d019696	cyclin10	7:51335277-51337377	114.978	117.928	120.554	235.821	244.761	246.146	117.82	242.243	0.486371	-1.03987	5e-05	8.42201e-05
Zm00001d005694	plastid redox insensitive2	2:183651911-183653332	43.9028	42.5765	48.3618	88.5983	93.3038	95.1799	44.947	92.3607	0.486646	-1.03905	5e-05	8.42201e-05
Zm00001d023145	-	10:97217143-97218735	3.79818	3.95466	4.28538	7.8808	8.35895	8.49659	4.01274	8.24545	0.486661	-1.03901	5e-05	8.42201e-05
Zm00001d019142	-	7:18881096-18881873	40.282	36.9733	39.2045	81.9008	71.9769	85.4062	38.8199	79.7613	0.486701	-1.03889	5e-05	8.42201e-05
Zm00001d016017	-	5:139852313-139856285	2.26756	2.37771	1.77234	3.74487	4.65421	4.78312	2.1392	4.39407	0.486838	-1.03849	5e-05	8.42201e-05
Zm00001d013557	-	5:14232576-14235700	5.02605	6.54772	6.78752	11.9895	12.4128	13.3108	6.12043	12.571	0.486869	-1.03839	5e-05	8.42201e-05
Zm00001d020450	-	7:115280590-115282707	204.286	220.905	220.236	440.857	448.436	435.401	215.143	441.565	0.487228	-1.03733	5e-05	8.42201e-05
Zm00001d051287	-	4:151763879-151768589	0.978225	1.41507	0.981102	2.23278	2.31944	2.3721	1.1248	2.30811	0.487325	-1.03704	5e-05	8.42201e-05
Zm00001d014521	-	5:51451170-51454857	0.863102	0.687295	0.923498	1.69158	1.68742	1.69673	0.824632	1.69191	0.487397	-1.03683	5e-05	8.42201e-05
Zm00001d022151	-	7:171318377-171319625	45.1831	45.9528	45.7257	88.8412	90.6108	101.346	45.6205	93.5994	0.487402	-1.03682	5e-05	8.42201e-05
Zm00001d051870	si683005e02	4:172948193-172953761	56.8597	55.0397	60.7315	121.374	117.344	115.375	57.5436	118.031	0.48753	-1.03644	5e-05	8.42201e-05
Zm00001d036797	-	6:101216562-101220048	4.72296	4.91475	5.38985	9.82235	9.30597	11.6869	5.00919	10.2717	0.487669	-1.03603	5e-05	8.42201e-05
Zm00001d035032	-	6:2454456-2462132	20.13	20.5611	21.0897	42.8776	40.2539	43.5375	20.5936	42.223	0.487734	-1.03583	5e-05	8.42201e-05
Zm00001d016456	ARID-transcription factor 6	5:162962740-162970452	2.07305	1.91556	2.22951	3.96691	3.90664	4.87299	2.07271	4.24885	0.487828	-1.03555	5e-05	8.42201e-05
Zm00001d032555	-	1:230382671-230388872	6.95362	6.88776	7.10293	14.2742	14.0458	14.6056	6.98144	14.3085	0.487923	-1.03528	5e-05	8.42201e-05
Zm00001d038720	-	6:163334323-163340060	8.8858	8.73764	7.9311	16.8456	17.8194	17.6882	8.51818	17.451	0.48812	-1.03469	5e-05	8.42201e-05
Zm00001d017078	-	5:184648993-184657183	0.413143	0.510619	0.414686	0.809627	1.07236	0.85854	0.446149	0.913509	0.48839	-1.03389	5e-05	8.42201e-05
Zm00001d033989	-	1:280531583-280533830	41.6863	42.6681	42.673	87.2631	86.9468	85.724	42.3425	86.6446	0.488692	-1.033	5e-05	8.42201e-05
Zm00001d029571	-	1:76848048-76858595	1.595	1.57031	1.41262	3.54433	2.81983	3.00279	1.52598	3.12232	0.488733	-1.03288	5e-05	8.42201e-05
Zm00001d028868	-	1:49087868-49093033	4.35964	5.26027	6.79992	10.6681	11.5061	11.4198	5.47327	11.198	0.488772	-1.03277	5e-05	8.42201e-05
Zm00001d023800	-	10:22055519-22056952	24.4686	28.3561	28.9348	56.9104	53.2185	57.1305	27.2531	55.7532	0.488817	-1.03263	5e-05	8.42201e-05
Zm00001d038881	-	6:166318646-166321564	10.1836	11.6012	11.5393	22.5122	22.8935	22.7445	11.108	22.7168	0.488977	-1.03216	5e-05	8.42201e-05
Zm00001d045182	-	9:15338519-15348572	5.12469	5.27927	5.26518	11.5208	9.84275	10.6761	5.22305	10.6799	0.489054	-1.03193	5e-05	8.42201e-05
Zm00001d017677	bHLH-transcription factor 53	5:204020337-204023940	59.1115	57.4107	56.788	115.394	118.219	120.596	57.7701	118.07	0.489287	-1.03125	5e-05	8.42201e-05
Zm00001d021751	-	7:162176866-162181824	1.39222	0.95664	0.843127	2.00782	2.39722	2.11733	1.064	2.17413	0.489391	-1.03094	5e-05	8.42201e-05
Zm00001d052890	unbranched3	4:203611346-203615518	113.433	115.679	114.644	234.499	232.279	235.304	114.585	234.027	0.489623	-1.03026	5e-05	8.42201e-05
Zm00001d041215	-	3:105826353-105830061	34.9609	39.2045	35.5099	75.77	75.35	72.8755	36.5584	74.6652	0.489631	-1.03023	5e-05	8.42201e-05
Zm00001d014297	histidine kinase3	5:40021550-40049955	1.31362	1.31667	1.07961	2.34913	2.68356	2.54339	1.23663	2.52536	0.489685	-1.03008	5e-05	8.42201e-05
Zm00001d030366	-	1:126625957-126667073	9.07526	5.93198	8.54535	15.2311	17.7888	15.0717	7.85086	16.0306	0.489742	-1.02991	5e-05	8.42201e-05
Zm00001d018557	-	5:223001921-223002955	38.8965	43.5983	40.3132	80.7002	85.178	84.8232	40.936	83.5671	0.489858	-1.02956	5e-05	8.42201e-05
Zm00001d011764	yucca8	8:161071220-161074991	2.74737	2.99933	2.2687	5.92806	6.08648	4.34575	2.6718	5.45343	0.48993	-1.02935	5e-05	8.42201e-05
Zm00001d044497	-	3:229714309-229719339	46.3913	45.6931	47.5712	92.947	95.8657	95.9106	46.5518	94.9078	0.490495	-1.02769	5e-05	8.42201e-05
Zm00001d018305	AP2-EREBP-transcription factor 90	5:218213865-218216075	11.5384	12.6876	11.5752	24.6162	24.8449	23.5127	11.9337	24.3246	0.490602	-1.02737	5e-05	8.42201e-05
Zm00001d010800	-	8:128212333-128215465	1.08932	1.57911	1.75685	2.3906	3.06752	3.56196	1.47509	3.00669	0.490603	-1.02737	5e-05	8.42201e-05
Zm00001d043431	ARF-transcription factor 11	3:199611425-199617608	19.2997	20.0164	21.0428	40.9237	41.6031	40.4498	20.1196	40.9922	0.490815	-1.02675	5e-05	8.42201e-05
Zm00001d002713	-	2:20013196-20016905	6.90402	6.9081	7.15113	12.9293	13.9474	15.8298	6.98775	14.2355	0.490868	-1.02659	5e-05	8.42201e-05
Zm00001d050304	-	4:80218200-80223483	3.28404	3.71028	3.10921	6.85882	6.99428	6.72761	3.36784	6.86024	0.490922	-1.02644	5e-05	8.42201e-05
Zm00001d011615	-	8:156039606-156044114	22.2987	22.3279	21.793	44.7191	46.147	44.3711	22.1399	45.0791	0.491134	-1.02581	5e-05	8.42201e-05
Zm00001d049046	-	4:13840986-13856256	0.965843	0.836184	1.32592	2.18893	2.2276	1.95147	1.04265	2.12267	0.491197	-1.02563	5e-05	8.42201e-05
Zm00001d017335	-	5:193225698-193229060	12.2661	11.2354	16.4436	27.5509	26.7109	27.011	13.315	27.0909	0.491493	-1.02476	5e-05	8.42201e-05
Zm00001d026551	-	10:148015756-148025016	1.79371	2.43715	2.26989	4.51483	4.12427	4.58696	2.16692	4.40868	0.491512	-1.0247	5e-05	8.42201e-05
Zm00001d034679	-	1:299640923-299643142	4.64739	5.34371	4.0899	9.58855	9.1917	9.85755	4.69367	9.54594	0.491693	-1.02417	5e-05	8.42201e-05
Zm00001d033334	-	1:259324965-259335855	1.20034	0.916025	1.36991	2.44857	2.30233	2.33878	1.16209	2.36323	0.491738	-1.02404	5e-05	8.42201e-05
Zm00001d045544	-	9:25950940-25956055	12.6542	13.5291	13.1611	26.4218	27.2299	26.3439	13.1148	26.6652	0.491832	-1.02376	5e-05	8.42201e-05
Zm00001d018732	-	7:3338957-3343406	11.1289	10.0022	10.5531	21.1093	21.5234	21.7766	10.5614	21.4698	0.491919	-1.02351	5e-05	8.42201e-05
Zm00001d017717	-	5:205082974-205085670	5.6699	4.28464	4.11048	9.14337	10.2047	9.24372	4.68834	9.53059	0.491925	-1.02349	5e-05	8.42201e-05
Zm00001d029427	-	1:70117825-70118962	3.81605	4.93624	6.02375	10.0098	9.12445	10.8926	4.92535	10.009	0.492092	-1.023	5e-05	8.42201e-05
Zm00001d013055	-	5:3900059-3902473	12.2729	13.3753	14.257	27.7755	25.5093	27.7712	13.3017	27.0186	0.492316	-1.02234	5e-05	8.42201e-05
Zm00001d053704	-	4:239601160-239602231	11.0288	11.8353	10.7375	23.4951	20.8367	23.9167	11.2005	22.7495	0.49234	-1.02227	5e-05	8.42201e-05
Zm00001d053786	-	4:241016862-241020231	56.2796	56.0215	58.7379	117.303	118.288	111.685	57.013	115.759	0.492515	-1.02176	5e-05	8.42201e-05
Zm00001d017700	JUMONJI-transcription factor 15	5:204553719-204562336	1.70851	1.56045	1.63236	3.3613	3.42138	3.16291	1.63377	3.3152	0.492812	-1.02089	5e-05	8.42201e-05
Zm00001d053889	cycloartenol synthase1	4:243042532-243053629	19.4076	19.1344	19.0071	38.0422	39.3575	39.2772	19.1831	38.8923	0.493236	-1.01965	5e-05	8.42201e-05
Zm00001d015527	-	5:96005408-96009168	11.6453	11.9929	11.0687	24.045	24.3311	21.9815	11.569	23.4525	0.493295	-1.01948	5e-05	8.42201e-05
Zm00001d047068	-	9:117142955-117144113	26.6057	26.266	26.083	54.1561	54.1928	51.6793	26.3182	53.3427	0.49338	-1.01923	5e-05	8.42201e-05
Zm00001d014896	-	5:67089568-67220841	4.09054	3.84764	4.0075	7.66045	8.06136	8.4873	3.98189	8.0697	0.493437	-1.01906	5e-05	8.42201e-05
Zm00001d011829	-	8:162241779-162249101	3.2897	2.89649	2.55539	5.91108	5.90534	5.89498	2.91386	5.9038	0.493557	-1.01871	5e-05	8.42201e-05
Zm00001d007489	-	2:232843575-232847278	17.9168	17.2682	17.702	35.8913	35.8443	35.3638	17.629	35.6998	0.493812	-1.01797	5e-05	8.42201e-05
Zm00001d041407	-	3:117384057-117395212	5.42439	6.09224	5.44687	10.5287	12.1144	11.6941	5.6545	11.4457	0.494028	-1.01733	5e-05	8.42201e-05
Zm00001d005808	-	2:189439982-189444202	5.06178	5.93187	5.60389	10.4759	11.2882	11.8314	5.53251	11.1985	0.49404	-1.0173	5e-05	8.42201e-05
Zm00001d014867	-	5:66241451-66267159	12.0297	11.8048	12.2532	24.3752	24.0622	24.5868	12.0292	24.3414	0.494187	-1.01687	5e-05	8.42201e-05
Zm00001d037338	-	6:122053511-122056730	149.587	152.167	153.348	308.666	299.278	312.726	151.701	306.89	0.494317	-1.01649	5e-05	8.42201e-05
Zm00001d007575	-	2:235079223-235080825	2.14664	3.26931	2.16297	4.63072	5.09731	5.6031	2.52631	5.11038	0.494349	-1.0164	5e-05	8.42201e-05
Zm00001d041710	-	3:134444987-134458133	8.66053	8.81962	9.44898	18.1034	18.2747	18.0914	8.97638	18.1565	0.494389	-1.01628	5e-05	8.42201e-05
Zm00001d040571	SBP-transcription factor 24	3:50763984-50771779	2.36666	2.49249	3.04334	5.41981	5.34204	5.21956	2.63416	5.32713	0.49448	-1.01602	5e-05	8.42201e-05
Zm00001d024245	glyoxylase1	10:59264329-59271577	88.383	90.2255	88.6056	183.419	179.37	177.213	89.0713	180.001	0.494838	-1.01497	5e-05	8.42201e-05
Zm00001d033606	-	1:268494768-268498124	18.156	17.6888	16.3994	36.6382	33.6154	35.2833	17.4147	35.1789	0.495033	-1.0144	5e-05	8.42201e-05
Zm00001d047673	-	9:138866749-138871118	8.47837	8.12449	8.61567	17.0647	17.3435	16.5337	8.40618	16.9806	0.495046	-1.01437	5e-05	8.42201e-05
Zm00001d022276	-	7:174238858-174259533	1.95123	2.06493	1.98725	3.85709	3.98222	4.28711	2.00113	4.04214	0.495067	-1.0143	5e-05	8.42201e-05
Zm00001d002519	-	2:14661461-14662655	2.3622	2.00171	2.62589	4.94811	4.75403	4.41588	2.32993	4.706	0.495098	-1.01421	5e-05	8.42201e-05
Zm00001d042410	-	3:166271436-166276507	2.60631	2.78877	2.57228	5.59904	5.73621	4.7523	2.65579	5.36252	0.49525	-1.01377	5e-05	8.42201e-05
Zm00001d010711	-	8:125264861-125271121	3.0731	3.47064	3.25277	6.7592	6.74801	6.26774	3.2655	6.59165	0.495399	-1.01334	5e-05	8.42201e-05
Zm00001d016895	-	5:179608069-179609074	2.85238	2.75948	3.49935	5.60682	5.24377	7.53619	3.03707	6.12893	0.49553	-1.01296	5e-05	8.42201e-05
Zm00001d002135	-	2:6449295-6454805	2.87975	2.74977	3.03068	5.6984	6.20893	5.55548	2.88674	5.82094	0.495923	-1.01181	5e-05	8.42201e-05
Zm00001d011167	-	8:141582542-141586775	22.3545	24.6373	23.2752	48.7623	45.4615	47.4396	23.4223	47.2212	0.496012	-1.01155	5e-05	8.42201e-05
Zm00001d026029	-	10:136369631-136369946	61.6495	65.7015	72.7973	149.81	135.561	117.987	66.7161	134.453	0.496204	-1.011	5e-05	8.42201e-05
Zm00001d012569	-	8:176786649-176789645	2.11783	2.5059	2.27237	4.48692	4.85688	4.55326	2.2987	4.63235	0.496228	-1.01093	5e-05	8.42201e-05
Zm00001d017153	-	5:187149137-187155548	9.70725	10.3341	11.4008	19.7759	21.5866	21.9853	10.4807	21.1159	0.496342	-1.01059	5e-05	8.42201e-05
Zm00001d034062	-	1:282851672-282854411	126.505	124.852	122.206	247.276	255.298	249.786	124.521	250.786	0.496523	-1.01007	5e-05	8.42201e-05
Zm00001d003099	-	2:32030521-32034880	3.14965	2.38215	2.81032	5.78135	5.71135	5.3075	2.78071	5.60007	0.496549	-1.00999	5e-05	8.42201e-05
Zm00001d012763	kinesin-related protein16	8:180226488-180258297	3.64916	4.07235	4.50478	7.51692	8.73329	8.36862	4.07543	8.20627	0.496624	-1.00977	5e-05	8.42201e-05
Zm00001d038131	-	6:148929803-148934054	14.6561	14.6413	14.1945	27.4822	30.6177	29.4644	14.4973	29.1881	0.496685	-1.0096	5e-05	8.42201e-05
Zm00001d047774	-	9:141475603-141479079	0.893212	0.941798	1.17659	2.33559	1.74088	1.98566	1.00387	2.02071	0.496791	-1.00929	5e-05	8.42201e-05
Zm00001d014337	-	5:41302176-41326862	12.8664	11.972	11.845	23.8994	25.702	24.2041	12.2278	24.6018	0.497029	-1.0086	5e-05	8.42201e-05
Zm00001d044211	-	3:221916357-221923940	5.30413	5.66433	5.6379	11.0803	11.4345	10.8946	5.53545	11.1365	0.497055	-1.00852	5e-05	8.42201e-05
Zm00001d000523	-	3:49663555-49811108	0.867286	1.00405	0.929291	1.93978	1.8043	1.88978	0.933543	1.87795	0.497107	-1.00837	5e-05	8.42201e-05
Zm00001d033469	-	1:263524860-263525313	31.3485	27.6176	19.7452	65.6388	44.5682	48.0649	26.2371	52.7573	0.497317	-1.00776	5e-05	8.42201e-05
Zm00001d041767	Alfin-like-transcription factor 4	3:136598675-136603856	23.096	23.424	22.4578	47.2617	45.9675	45.4664	22.9926	46.2319	0.497332	-1.00772	5e-05	8.42201e-05
Zm00001d045507	GRAS-transcription factor 42	9:24956260-24958111	112.411	105.597	109.655	219.225	211.484	227.89	109.221	219.533	0.497515	-1.00719	5e-05	8.42201e-05
Zm00001d040873	-	3:74197007-74217788	6.03765	5.57505	4.91512	10.8959	10.963	11.3513	5.50927	11.0701	0.497671	-1.00674	5e-05	8.42201e-05
Zm00001d042596	-	3:173074809-173078927	3.11139	2.5244	3.07399	5.94985	5.70689	5.84197	2.90326	5.8329	0.497739	-1.00654	5e-05	8.42201e-05
Zm00001d012571	-	8:176802143-176808472	21.3197	21.7424	20.8172	41.4832	43.3638	43.4572	21.2931	42.7681	0.497873	-1.00615	5e-05	8.42201e-05
Zm00001d009181	-	8:41309371-41314062	8.37016	7.86878	9.61763	17.8078	16.9573	17.1675	8.61886	17.3108	0.497889	-1.0061	5e-05	8.42201e-05
Zm00001d003266	-	2:38348453-38352850	4.57354	4.53965	4.20824	9.40421	8.97815	8.37173	4.44048	8.91803	0.497922	-1.00601	5e-05	8.42201e-05
Zm00001d048019	-	9:148172093-148176356	12.1912	11.3082	11.8765	24.4436	22.6955	23.8811	11.792	23.6734	0.498112	-1.00546	5e-05	8.42201e-05
Zm00001d038755	-	6:163931389-163932118	209.299	191.343	202.484	404.005	390.039	416.732	201.042	403.592	0.498132	-1.0054	5e-05	8.42201e-05
Zm00001d044104	-	3:219356839-219363288	10.2704	8.80024	10.7043	20.8642	19.9327	18.9429	9.92499	19.9133	0.49841	-1.00459	5e-05	8.42201e-05
Zm00001d018516	-	5:222352423-222357010	6.97231	6.21141	5.98487	12.4488	12.4373	13.5723	6.38953	12.8195	0.498423	-1.00456	5e-05	8.42201e-05
Zm00001d017151	-	5:187073712-187078935	9.14457	6.43192	6.81183	14.3944	13.9021	16.6174	7.46277	14.9713	0.498472	-1.00442	5e-05	8.42201e-05
Zm00001d015308	-	5:83966624-83970693	48.8651	48.593	51.5248	99.1102	102.49	97.2188	49.661	99.6064	0.498572	-1.00413	5e-05	8.42201e-05
Zm00001d025326	-	10:114247260-114255287	1.33544	1.40141	0.996724	2.30116	2.50436	2.6824	1.24452	2.49598	0.49861	-1.00402	5e-05	8.42201e-05
[truncated: 3,548 more rows]
