# Supplementary material for: GIF1 controls ear inflorescence architecture and floral development by regulating key genes in hormone biosynthesis and meristem determinacy in maize
Source: BMC Plant Biol. 2022 Mar 18;22:127. doi: 10.1186/s12870-022-03517-9 (PMC8932133; doi:10.1186/s12870-022-03517-9)
Supplement: Supplementary file 3 — Additional file 3: Supplemental Data Set 2. Gene ontology enrichment of down-regulated differentially expressed genes. GO_acc: GO accession; term_type includes molecular function (F), cellular component (C), biological process (P); queryitem: item number mapping the GO in the query list; querytotal: total number of query list; bgitem: item number mapping the GO in the background; bgtotal: total number of background; FDR: Yekutieli (FDR under dependency). [file 12870_2022_3517_MOESM3_ESM.xlsx]

## Sheet: down-regulated DEG_GO
Supplemental Data Set 2. Gene ontology enrichment of down-regulated differentially expressed genes. GO_acc: GO accession; term_type includes molecular function (F), cellular component (C), biological process (P); queryitem: item number mapping the GO in the query list; querytotal: total number of query list; bgitem: item number mapping the GO in the background; bgtotal: total number of background…
GO_acc	term_type	Term	queryitem	querytotal	bgitem	bgtotal	pvalue	FDR	entries
GO:0060255	P	regulation of macromolecule metabolic process	323	1770	3482	30113	1.3e-15	7.3e-12	// Zm00001d030079 // Zm00001d008404 // Zm00001d044397 // Zm00001d014723 // Zm00001d041083 // Zm00001d039032 // Zm00001d002429 // Zm00001d029270 // Zm00001d034199 // Zm00001d033166 // Zm00001d029576 // Zm00001d005875 // Zm00001d029573 // Zm00001d042445 // Zm00001d006348 // Zm00001d020763 // Zm00001d040029 // Zm00001d011748 // Zm00001d028664 // Zm00001d013119 // Zm00001d038812 // Zm00001d025669 // …
GO:0019222	P	regulation of metabolic process	328	1770	3582	30113	3.7e-15	7.6e-12	// Zm00001d030079 // Zm00001d008404 // Zm00001d044397 // Zm00001d014723 // Zm00001d041083 // Zm00001d039032 // Zm00001d002429 // Zm00001d029270 // Zm00001d034199 // Zm00001d033166 // Zm00001d029576 // Zm00001d005875 // Zm00001d029573 // Zm00001d042445 // Zm00001d039879 // Zm00001d006348 // Zm00001d020763 // Zm00001d040029 // Zm00001d011748 // Zm00001d028664 // Zm00001d013119 // Zm00001d038812 // …
GO:0010468	P	regulation of gene expression	286	1770	3001	30113	4e-15	7.6e-12	// Zm00001d043589 // Zm00001d014723 // Zm00001d039032 // Zm00001d002429 // Zm00001d029270 // Zm00001d034199 // Zm00001d029573 // Zm00001d042445 // Zm00001d006348 // Zm00001d020763 // Zm00001d011748 // Zm00001d028664 // Zm00001d038812 // Zm00001d025669 // Zm00001d013063 // Zm00001d024733 // Zm00001d020923 // Zm00001d037691 // Zm00001d017602 // Zm00001d022599 // Zm00001d029378 // Zm00001d050972 // …
GO:0019219	P	regulation of nucleobase-containing compound metabolic process	268	1770	2764	30113	5.5e-15	7.8e-12	// Zm00001d008404 // Zm00001d043589 // Zm00001d014723 // Zm00001d041083 // Zm00001d039032 // Zm00001d002429 // Zm00001d029270 // Zm00001d034199 // Zm00001d042196 // Zm00001d042445 // Zm00001d006348 // Zm00001d020763 // Zm00001d011748 // Zm00001d028664 // Zm00001d038812 // Zm00001d025669 // Zm00001d034578 // Zm00001d024733 // Zm00001d037691 // Zm00001d017602 // Zm00001d022599 // Zm00001d029378 // …
GO:2001141	P	regulation of RNA biosynthetic process	254	1770	2619	30113	3.2e-14	2.5e-11	// Zm00001d043589 // Zm00001d014723 // Zm00001d039032 // Zm00001d002429 // Zm00001d029270 // Zm00001d034199 // Zm00001d042196 // Zm00001d006348 // Zm00001d020763 // Zm00001d011748 // Zm00001d028664 // Zm00001d038812 // Zm00001d025669 // Zm00001d024733 // Zm00001d017602 // Zm00001d022599 // Zm00001d029378 // Zm00001d050972 // Zm00001d033313 // Zm00001d033314 // Zm00001d034091 // Zm00001d041791 // …
GO:0097659	P	nucleic acid-templated transcription	269	1770	2829	30113	4e-14	2.5e-11	// Zm00001d043589 // Zm00001d014723 // Zm00001d039032 // Zm00001d002429 // Zm00001d029270 // Zm00001d023587 // Zm00001d018235 // Zm00001d042196 // Zm00001d006348 // Zm00001d020763 // Zm00001d011748 // Zm00001d028664 // Zm00001d038812 // Zm00001d025669 // Zm00001d024733 // Zm00001d037691 // Zm00001d017602 // Zm00001d022599 // Zm00001d029378 // Zm00001d050972 // Zm00001d033313 // Zm00001d033314 // …
GO:0006355	P	regulation of transcription, DNA-templated	252	1770	2596	30113	3.7e-14	2.5e-11	// Zm00001d043589 // Zm00001d014723 // Zm00001d039032 // Zm00001d002429 // Zm00001d029270 // Zm00001d034199 // Zm00001d042196 // Zm00001d006348 // Zm00001d020763 // Zm00001d011748 // Zm00001d028664 // Zm00001d038812 // Zm00001d025669 // Zm00001d024733 // Zm00001d017602 // Zm00001d022599 // Zm00001d029378 // Zm00001d050972 // Zm00001d033313 // Zm00001d033314 // Zm00001d034091 // Zm00001d041791 // …
GO:0032774	P	RNA biosynthetic process	271	1770	2841	30113	2.2e-14	2.5e-11	// Zm00001d043589 // Zm00001d014723 // Zm00001d039032 // Zm00001d002429 // Zm00001d029270 // Zm00001d023587 // Zm00001d018235 // Zm00001d042196 // Zm00001d006348 // Zm00001d020763 // Zm00001d011748 // Zm00001d028664 // Zm00001d038812 // Zm00001d025669 // Zm00001d024733 // Zm00001d037691 // Zm00001d017602 // Zm00001d043286 // Zm00001d022599 // Zm00001d029378 // Zm00001d050972 // Zm00001d033313 // …
GO:1903506	P	regulation of nucleic acid-templated transcription	254	1770	2619	30113	3.2e-14	2.5e-11	// Zm00001d043589 // Zm00001d014723 // Zm00001d039032 // Zm00001d002429 // Zm00001d029270 // Zm00001d034199 // Zm00001d042196 // Zm00001d006348 // Zm00001d020763 // Zm00001d011748 // Zm00001d028664 // Zm00001d038812 // Zm00001d025669 // Zm00001d024733 // Zm00001d017602 // Zm00001d022599 // Zm00001d029378 // Zm00001d050972 // Zm00001d033313 // Zm00001d033314 // Zm00001d034091 // Zm00001d041791 // …
GO:0006351	P	transcription, DNA-templated	266	1770	2807	30113	8.2e-14	4.7e-11	// Zm00001d043589 // Zm00001d014723 // Zm00001d039032 // Zm00001d002429 // Zm00001d029270 // Zm00001d023587 // Zm00001d018235 // Zm00001d042196 // Zm00001d006348 // Zm00001d020763 // Zm00001d011748 // Zm00001d028664 // Zm00001d038812 // Zm00001d025669 // Zm00001d024733 // Zm00001d037691 // Zm00001d017602 // Zm00001d022599 // Zm00001d029378 // Zm00001d050972 // Zm00001d033313 // Zm00001d033314 // …
GO:0051252	P	regulation of RNA metabolic process	257	1770	2687	30113	9.1e-14	4.8e-11	// Zm00001d043589 // Zm00001d014723 // Zm00001d039032 // Zm00001d002429 // Zm00001d029270 // Zm00001d034199 // Zm00001d042196 // Zm00001d042445 // Zm00001d006348 // Zm00001d020763 // Zm00001d011748 // Zm00001d028664 // Zm00001d038812 // Zm00001d025669 // Zm00001d034578 // Zm00001d024733 // Zm00001d037691 // Zm00001d017602 // Zm00001d022599 // Zm00001d029378 // Zm00001d050972 // Zm00001d033313 // …
GO:0051171	P	regulation of nitrogen compound metabolic process	276	1770	2956	30113	1.2e-13	5.9e-11	// Zm00001d008404 // Zm00001d043589 // Zm00001d014723 // Zm00001d041083 // Zm00001d039032 // Zm00001d002429 // Zm00001d029270 // Zm00001d034199 // Zm00001d042196 // Zm00001d042445 // Zm00001d006348 // Zm00001d020763 // Zm00001d011748 // Zm00001d028664 // Zm00001d038812 // Zm00001d025669 // Zm00001d034578 // Zm00001d024733 // Zm00001d037691 // Zm00001d017602 // Zm00001d022599 // Zm00001d029378 // …
GO:1901362	P	organic cyclic compound biosynthetic process	316	1770	3555	30113	4.5e-13	2e-10	// Zm00001d043589 // Zm00001d014723 // Zm00001d039032 // Zm00001d002429 // Zm00001d029270 // Zm00001d023587 // Zm00001d012674 // Zm00001d033166 // Zm00001d042192 // Zm00001d018235 // Zm00001d042196 // Zm00001d002626 // Zm00001d006348 // Zm00001d020763 // Zm00001d011748 // Zm00001d042673 // Zm00001d028664 // Zm00001d013119 // Zm00001d038812 // Zm00001d025669 // Zm00001d048454 // Zm00001d004415 // …
GO:0031326	P	regulation of cellular biosynthetic process	266	1770	2871	30113	8.4e-13	3.4e-10	// Zm00001d008404 // Zm00001d043589 // Zm00001d014723 // Zm00001d039032 // Zm00001d002429 // Zm00001d029270 // Zm00001d034199 // Zm00001d042196 // Zm00001d039879 // Zm00001d006348 // Zm00001d020763 // Zm00001d011748 // Zm00001d028664 // Zm00001d038812 // Zm00001d025669 // Zm00001d024733 // Zm00001d037691 // Zm00001d017602 // Zm00001d022599 // Zm00001d029378 // Zm00001d050972 // Zm00001d033313 // …
GO:0009889	P	regulation of biosynthetic process	266	1770	2874	30113	9.3e-13	3.6e-10	// Zm00001d008404 // Zm00001d043589 // Zm00001d014723 // Zm00001d039032 // Zm00001d002429 // Zm00001d029270 // Zm00001d034199 // Zm00001d042196 // Zm00001d039879 // Zm00001d006348 // Zm00001d020763 // Zm00001d011748 // Zm00001d028664 // Zm00001d038812 // Zm00001d025669 // Zm00001d024733 // Zm00001d037691 // Zm00001d017602 // Zm00001d022599 // Zm00001d029378 // Zm00001d050972 // Zm00001d033313 // …
GO:2000112	P	regulation of cellular macromolecule biosynthetic process	262	1770	2823	30113	1.1e-12	3.7e-10	// Zm00001d008404 // Zm00001d043589 // Zm00001d014723 // Zm00001d039032 // Zm00001d002429 // Zm00001d029270 // Zm00001d034199 // Zm00001d042196 // Zm00001d006348 // Zm00001d020763 // Zm00001d011748 // Zm00001d028664 // Zm00001d038812 // Zm00001d025669 // Zm00001d024733 // Zm00001d037691 // Zm00001d017602 // Zm00001d022599 // Zm00001d029378 // Zm00001d050972 // Zm00001d033313 // Zm00001d033314 // …
GO:0010556	P	regulation of macromolecule biosynthetic process	264	1770	2851	30113	1.1e-12	3.7e-10	// Zm00001d008404 // Zm00001d043589 // Zm00001d014723 // Zm00001d039032 // Zm00001d002429 // Zm00001d029270 // Zm00001d034199 // Zm00001d042196 // Zm00001d006348 // Zm00001d020763 // Zm00001d011748 // Zm00001d028664 // Zm00001d038812 // Zm00001d025669 // Zm00001d024733 // Zm00001d037691 // Zm00001d017602 // Zm00001d022599 // Zm00001d029378 // Zm00001d050972 // Zm00001d033313 // Zm00001d033314 // …
GO:0080090	P	regulation of primary metabolic process	300	1770	3368	30113	1.7e-12	5.3e-10	// Zm00001d030079 // Zm00001d008404 // Zm00001d043589 // Zm00001d014723 // Zm00001d041083 // Zm00001d039032 // Zm00001d002429 // Zm00001d029270 // Zm00001d034199 // Zm00001d033166 // Zm00001d029576 // Zm00001d042196 // Zm00001d042445 // Zm00001d039879 // Zm00001d006348 // Zm00001d020763 // Zm00001d040029 // Zm00001d011748 // Zm00001d028664 // Zm00001d013119 // Zm00001d038812 // Zm00001d025669 // …
GO:0031323	P	regulation of cellular metabolic process	302	1770	3404	30113	2.1e-12	6.4e-10	// Zm00001d008404 // Zm00001d043589 // Zm00001d014723 // Zm00001d041083 // Zm00001d039032 // Zm00001d002429 // Zm00001d029270 // Zm00001d034199 // Zm00001d033166 // Zm00001d029576 // Zm00001d042196 // Zm00001d042445 // Zm00001d039879 // Zm00001d006348 // Zm00001d020763 // Zm00001d040029 // Zm00001d011748 // Zm00001d028664 // Zm00001d013119 // Zm00001d038812 // Zm00001d025669 // Zm00001d048683 // …
GO:0019438	P	aromatic compound biosynthetic process	304	1770	3450	30113	3.7e-12	1.1e-09	// Zm00001d043589 // Zm00001d014723 // Zm00001d039032 // Zm00001d002429 // Zm00001d029270 // Zm00001d023587 // Zm00001d012674 // Zm00001d018235 // Zm00001d042196 // Zm00001d006348 // Zm00001d020763 // Zm00001d011748 // Zm00001d042673 // Zm00001d028664 // Zm00001d038812 // Zm00001d025669 // Zm00001d048454 // Zm00001d004415 // Zm00001d017602 // Zm00001d043286 // Zm00001d022599 // Zm00001d029378 // …
GO:0018130	P	heterocycle biosynthetic process	299	1770	3382	30113	4.1e-12	1.1e-09	// Zm00001d043589 // Zm00001d014723 // Zm00001d005694 // Zm00001d039032 // Zm00001d002429 // Zm00001d029270 // Zm00001d023587 // Zm00001d033166 // Zm00001d042192 // Zm00001d018235 // Zm00001d042196 // Zm00001d006348 // Zm00001d020763 // Zm00001d011748 // Zm00001d042673 // Zm00001d028664 // Zm00001d038812 // Zm00001d025669 // Zm00001d048454 // Zm00001d004415 // Zm00001d017602 // Zm00001d043286 // …
GO:0034654	P	nucleobase-containing compound biosynthetic process	286	1770	3211	30113	6.3e-12	1.6e-09	// Zm00001d043589 // Zm00001d014723 // Zm00001d005694 // Zm00001d039032 // Zm00001d002429 // Zm00001d029270 // Zm00001d023587 // Zm00001d018235 // Zm00001d042196 // Zm00001d006348 // Zm00001d020763 // Zm00001d011748 // Zm00001d042673 // Zm00001d028664 // Zm00001d038812 // Zm00001d025669 // Zm00001d048454 // Zm00001d004415 // Zm00001d017602 // Zm00001d043286 // Zm00001d022599 // Zm00001d029378 // …
GO:0050789	P	regulation of biological process	423	1770	5307	30113	6.7e-11	1.7e-08	// Zm00001d030079 // Zm00001d041083 // Zm00001d039032 // Zm00001d042717 // Zm00001d033166 // Zm00001d022193 // Zm00001d038812 // Zm00001d034091 // Zm00001d041791 // Zm00001d022517 // Zm00001d017391 // Zm00001d047290 // Zm00001d016907 // Zm00001d011748 // Zm00001d011745 // Zm00001d028992 // Zm00001d002794 // Zm00001d029464 // Zm00001d025988 // Zm00001d048691 // Zm00001d048288 // Zm00001d037117 // …
GO:1901576	P	organic substance biosynthetic process	468	1770	6180	30113	4e-09	9.5e-07	// Zm00001d039032 // Zm00001d042717 // Zm00001d046112 // Zm00001d050293 // Zm00001d039131 // Zm00001d022193 // Zm00001d032311 // Zm00001d038812 // Zm00001d032815 // Zm00001d043286 // Zm00001d046168 // Zm00001d018034 // Zm00001d034091 // Zm00001d041791 // Zm00001d022517 // Zm00001d047290 // Zm00001d016907 // Zm00001d011748 // Zm00001d011745 // Zm00001d002794 // Zm00001d025988 // Zm00001d007489 // …
GO:0065007	P	biological regulation	471	1770	6244	30113	5.7e-09	1.3e-06	// Zm00001d030079 // Zm00001d050748 // Zm00001d041083 // Zm00001d039032 // Zm00001d042717 // Zm00001d033166 // Zm00001d022193 // Zm00001d038812 // Zm00001d034091 // Zm00001d041791 // Zm00001d022517 // Zm00001d017391 // Zm00001d047290 // Zm00001d016907 // Zm00001d011748 // Zm00001d011745 // Zm00001d028992 // Zm00001d002794 // Zm00001d029464 // Zm00001d025988 // Zm00001d048691 // Zm00001d017755 // …
GO:0009058	P	biosynthetic process	483	1770	6434	30113	6e-09	1.3e-06	// Zm00001d039032 // Zm00001d042717 // Zm00001d046112 // Zm00001d050293 // Zm00001d039131 // Zm00001d022193 // Zm00001d032311 // Zm00001d038812 // Zm00001d032815 // Zm00001d043286 // Zm00001d046168 // Zm00001d018034 // Zm00001d034091 // Zm00001d041791 // Zm00001d022517 // Zm00001d047290 // Zm00001d016907 // Zm00001d011748 // Zm00001d011745 // Zm00001d002794 // Zm00001d025988 // Zm00001d007489 // …
GO:0044249	P	cellular biosynthetic process	458	1770	6107	30113	2.1e-08	4.4e-06	// Zm00001d039032 // Zm00001d042717 // Zm00001d046112 // Zm00001d050293 // Zm00001d039131 // Zm00001d022193 // Zm00001d032311 // Zm00001d038812 // Zm00001d032815 // Zm00001d043286 // Zm00001d046168 // Zm00001d018034 // Zm00001d034091 // Zm00001d041791 // Zm00001d022517 // Zm00001d047290 // Zm00001d016907 // Zm00001d011748 // Zm00001d011745 // Zm00001d002794 // Zm00001d025988 // Zm00001d007489 // …
GO:0050794	P	regulation of cellular process	383	1770	4991	30113	4.8e-08	9.9e-06	// Zm00001d041083 // Zm00001d039032 // Zm00001d042717 // Zm00001d033166 // Zm00001d038812 // Zm00001d034091 // Zm00001d041791 // Zm00001d022517 // Zm00001d047290 // Zm00001d016907 // Zm00001d011748 // Zm00001d011745 // Zm00001d028992 // Zm00001d002794 // Zm00001d029464 // Zm00001d025988 // Zm00001d048288 // Zm00001d037117 // Zm00001d036797 // Zm00001d011953 // Zm00001d038533 // Zm00001d011520 // …
GO:0032502	P	developmental process	105	1770	1036	30113	2.7e-07	5.3e-05	// Zm00001d030079 // Zm00001d043589 // Zm00001d009773 // Zm00001d002429 // Zm00001d018235 // Zm00001d029573 // Zm00001d042445 // Zm00001d006348 // Zm00001d022193 // Zm00001d017602 // Zm00001d019230 // Zm00001d020686 // Zm00001d028216 // Zm00001d017391 // Zm00001d031312 // Zm00001d011748 // Zm00001d039631 // Zm00001d052273 // Zm00001d045313 // Zm00001d031488 // Zm00001d007240 // Zm00001d022184 // …
GO:0010467	P	gene expression	373	1770	4995	30113	1.1e-06	0.00021	// Zm00001d039032 // Zm00001d042717 // Zm00001d038812 // Zm00001d013489 // Zm00001d017153 // Zm00001d029483 // Zm00001d034091 // Zm00001d041791 // Zm00001d022517 // Zm00001d022045 // Zm00001d047290 // Zm00001d016907 // Zm00001d011748 // Zm00001d011745 // Zm00001d028994 // Zm00001d002794 // Zm00001d025988 // Zm00001d033767 // Zm00001d048691 // Zm00001d037117 // Zm00001d018148 // Zm00001d014875 // …
GO:0016070	P	RNA metabolic process	323	1770	4259	30113	2e-06	0.00038	// Zm00001d043589 // Zm00001d018225 // Zm00001d053591 // Zm00001d039032 // Zm00001d002429 // Zm00001d029270 // Zm00001d023587 // Zm00001d012296 // Zm00001d018235 // Zm00001d029573 // Zm00001d042445 // Zm00001d012282 // Zm00001d006348 // Zm00001d020763 // Zm00001d011748 // Zm00001d028664 // Zm00001d014723 // Zm00001d038812 // Zm00001d025669 // Zm00001d034578 // Zm00001d047607 // Zm00001d048454 // …
GO:0044271	P	cellular nitrogen compound biosynthetic process	340	1770	4553	30113	3.8e-06	0.00067	// Zm00001d008404 // Zm00001d043589 // Zm00001d014723 // Zm00001d039032 // Zm00001d002429 // Zm00001d046112 // Zm00001d006198 // Zm00001d033166 // Zm00001d018235 // Zm00001d042196 // Zm00001d006348 // Zm00001d020763 // Zm00001d011748 // Zm00001d042673 // Zm00001d028664 // Zm00001d016704 // Zm00001d013258 // Zm00001d005030 // Zm00001d025669 // Zm00001d031602 // Zm00001d048454 // Zm00001d053283 // …
GO:1901360	P	organic cyclic compound metabolic process	445	1770	6221	30113	5.7e-06	0.001	// Zm00001d041083 // Zm00001d039032 // Zm00001d042717 // Zm00001d039133 // Zm00001d038812 // Zm00001d025575 // Zm00001d013489 // Zm00001d043286 // Zm00001d017153 // Zm00001d029483 // Zm00001d046168 // Zm00001d025773 // Zm00001d034091 // Zm00001d041791 // Zm00001d022517 // Zm00001d022045 // Zm00001d047290 // Zm00001d016907 // Zm00001d044021 // Zm00001d011748 // Zm00001d011745 // Zm00001d028994 // …
GO:0009059	P	macromolecule biosynthetic process	353	1770	4780	30113	6e-06	0.001	// Zm00001d039032 // Zm00001d042717 // Zm00001d039131 // Zm00001d038812 // Zm00001d043286 // Zm00001d034091 // Zm00001d041791 // Zm00001d022517 // Zm00001d047290 // Zm00001d016907 // Zm00001d011748 // Zm00001d011745 // Zm00001d002794 // Zm00001d025988 // Zm00001d007489 // Zm00001d037117 // Zm00001d032795 // Zm00001d032794 // Zm00001d011953 // Zm00001d038533 // Zm00001d034434 // Zm00001d040959 // …
GO:0090304	P	nucleic acid metabolic process	377	1770	5183	30113	9.8e-06	0.0016	// Zm00001d041083 // Zm00001d039032 // Zm00001d042717 // Zm00001d039133 // Zm00001d038812 // Zm00001d025575 // Zm00001d013489 // Zm00001d043286 // Zm00001d017153 // Zm00001d029483 // Zm00001d034091 // Zm00001d041791 // Zm00001d022517 // Zm00001d022045 // Zm00001d047290 // Zm00001d016907 // Zm00001d011748 // Zm00001d011745 // Zm00001d028994 // Zm00001d002794 // Zm00001d025988 // Zm00001d037117 // …
GO:0006725	P	cellular aromatic compound metabolic process	438	1770	6147	30113	1e-05	0.0016	// Zm00001d041083 // Zm00001d039032 // Zm00001d042717 // Zm00001d039133 // Zm00001d038812 // Zm00001d025575 // Zm00001d013489 // Zm00001d043286 // Zm00001d017153 // Zm00001d029483 // Zm00001d046168 // Zm00001d025773 // Zm00001d034091 // Zm00001d041791 // Zm00001d022517 // Zm00001d022045 // Zm00001d047290 // Zm00001d016907 // Zm00001d044021 // Zm00001d011748 // Zm00001d011745 // Zm00001d028994 // …
GO:0034645	P	cellular macromolecule biosynthetic process	343	1770	4699	30113	2.1e-05	0.0033	// Zm00001d039032 // Zm00001d042717 // Zm00001d039131 // Zm00001d038812 // Zm00001d034091 // Zm00001d041791 // Zm00001d022517 // Zm00001d047290 // Zm00001d016907 // Zm00001d011748 // Zm00001d011745 // Zm00001d002794 // Zm00001d025988 // Zm00001d007489 // Zm00001d037117 // Zm00001d032795 // Zm00001d032794 // Zm00001d011953 // Zm00001d038533 // Zm00001d034434 // Zm00001d040959 // Zm00001d023689 // …
GO:0046483	P	heterocycle metabolic process	427	1770	6024	30113	2.2e-05	0.0034	// Zm00001d041083 // Zm00001d039032 // Zm00001d042717 // Zm00001d039133 // Zm00001d038812 // Zm00001d025575 // Zm00001d013489 // Zm00001d043286 // Zm00001d017153 // Zm00001d029483 // Zm00001d025773 // Zm00001d034091 // Zm00001d041791 // Zm00001d022517 // Zm00001d022045 // Zm00001d047290 // Zm00001d016907 // Zm00001d044021 // Zm00001d011748 // Zm00001d011745 // Zm00001d028994 // Zm00001d002794 // …
GO:0006139	P	nucleobase-containing compound metabolic process	410	1770	5783	30113	3.4e-05	0.005	// Zm00001d041083 // Zm00001d039032 // Zm00001d042717 // Zm00001d039133 // Zm00001d038812 // Zm00001d025575 // Zm00001d013489 // Zm00001d043286 // Zm00001d017153 // Zm00001d029483 // Zm00001d025773 // Zm00001d034091 // Zm00001d041791 // Zm00001d022517 // Zm00001d022045 // Zm00001d047290 // Zm00001d016907 // Zm00001d044021 // Zm00001d011748 // Zm00001d011745 // Zm00001d028994 // Zm00001d002794 // …
GO:0009628	P	response to abiotic stimulus	73	1770	745	30113	4.8e-05	0.0069	// Zm00001d042596 // Zm00001d006198 // Zm00001d027518 // Zm00001d003349 // Zm00001d011712 // Zm00001d034828 // Zm00001d029270 // Zm00001d039469 // Zm00001d047841 // Zm00001d046786 // Zm00001d045883 // Zm00001d029123 // Zm00001d027394 // Zm00001d039685 // Zm00001d039933 // Zm00001d005814 // Zm00001d049046 // Zm00001d037941 // Zm00001d051478 // Zm00001d051932 // Zm00001d033180 // Zm00001d005694 // …
GO:0044767	P	single-organism developmental process	88	1770	948	30113	5.1e-05	0.0072	// Zm00001d030079 // Zm00001d043589 // Zm00001d009773 // Zm00001d016816 // Zm00001d029573 // Zm00001d042445 // Zm00001d022193 // Zm00001d019230 // Zm00001d017391 // Zm00001d031312 // Zm00001d011748 // Zm00001d039631 // Zm00001d052273 // Zm00001d045313 // Zm00001d031488 // Zm00001d007240 // Zm00001d022184 // Zm00001d028311 // Zm00001d028994 // Zm00001d038728 // Zm00001d031893 // Zm00001d048693 // …
GO:0031047	P	gene silencing by RNA	17	1770	88	30113	6.5e-05	0.0089	// Zm00001d019905 // Zm00001d013542 // Zm00001d004416 // Zm00001d013063 // Zm00001d039867 // Zm00001d014875 // Zm00001d033206 // Zm00001d004418 // Zm00001d036917 // Zm00001d029573 // Zm00001d033148 // Zm00001d003378 // Zm00001d024598 // Zm00001d039214 // Zm00001d004415 // Zm00001d044397 // Zm00001d027738
GO:0044707	P	single-multicellular organism process	82	1770	889	30113	0.00011	0.015	// Zm00001d031312 // Zm00001d006198 // Zm00001d048474 // Zm00001d003349 // Zm00001d011712 // Zm00001d030079 // Zm00001d009773 // Zm00001d036425 // Zm00001d038201 // Zm00001d013661 // Zm00001d044136 // Zm00001d002626 // Zm00001d033857 // Zm00001d038728 // Zm00001d029573 // Zm00001d028139 // Zm00001d006564 // Zm00001d012180 // Zm00001d011748 // Zm00001d022193 // Zm00001d022524 // Zm00001d010894 // …
GO:0048519	P	negative regulation of biological process	71	1770	750	30113	0.00016	0.02	// Zm00001d013542 // Zm00001d043589 // Zm00001d041083 // Zm00001d022267 // Zm00001d022446 // Zm00001d039469 // Zm00001d002533 // Zm00001d047946 // Zm00001d029576 // Zm00001d029123 // Zm00001d029573 // Zm00001d017700 // Zm00001d039879 // Zm00001d040029 // Zm00001d026663 // Zm00001d002784 // Zm00001d010894 // Zm00001d017986 // Zm00001d017078 // Zm00001d038283 // Zm00001d017982 // Zm00001d001806 // …
GO:0016458	P	gene silencing	21	1770	137	30113	0.00018	0.024	// Zm00001d019905 // Zm00001d013542 // Zm00001d004416 // Zm00001d013063 // Zm00001d017982 // Zm00001d039867 // Zm00001d027738 // Zm00001d004415 // Zm00001d014875 // Zm00001d033206 // Zm00001d004418 // Zm00001d036917 // Zm00001d029573 // Zm00001d033148 // Zm00001d003378 // Zm00001d024598 // Zm00001d039214 // Zm00001d034434 // Zm00001d044397 // Zm00001d048691 // Zm00001d002784
GO:0007275	P	multicellular organism development	79	1770	864	30113	0.00019	0.024	// Zm00001d031312 // Zm00001d006198 // Zm00001d048474 // Zm00001d003349 // Zm00001d011712 // Zm00001d030079 // Zm00001d009773 // Zm00001d036425 // Zm00001d013661 // Zm00001d044136 // Zm00001d002626 // Zm00001d033857 // Zm00001d038728 // Zm00001d029573 // Zm00001d028139 // Zm00001d006564 // Zm00001d012180 // Zm00001d011748 // Zm00001d022193 // Zm00001d022524 // Zm00001d010894 // Zm00001d023681 // …
GO:0006807	P	nitrogen compound metabolic process	514	1770	7583	30113	0.00019	0.024	// Zm00001d041083 // Zm00001d039032 // Zm00001d002429 // Zm00001d046112 // Zm00001d039133 // Zm00001d038812 // Zm00001d025575 // Zm00001d032815 // Zm00001d043286 // Zm00001d017153 // Zm00001d029483 // Zm00001d046168 // Zm00001d017251 // Zm00001d034091 // Zm00001d041791 // Zm00001d022517 // Zm00001d022045 // Zm00001d047290 // Zm00001d016907 // Zm00001d044021 // Zm00001d011748 // Zm00001d011745 // …
GO:0010605	P	negative regulation of macromolecule metabolic process	56	1770	561	30113	0.00023	0.027	// Zm00001d013542 // Zm00001d041083 // Zm00001d022267 // Zm00001d022446 // Zm00001d002533 // Zm00001d029576 // Zm00001d029573 // Zm00001d040029 // Zm00001d026663 // Zm00001d002784 // Zm00001d010894 // Zm00001d017986 // Zm00001d017078 // Zm00001d017982 // Zm00001d001806 // Zm00001d045724 // Zm00001d033148 // Zm00001d021751 // Zm00001d027738 // Zm00001d044397 // Zm00001d019905 // Zm00001d034434 // …
GO:0009892	P	negative regulation of metabolic process	58	1770	591	30113	0.00026	0.031	// Zm00001d013542 // Zm00001d041083 // Zm00001d022267 // Zm00001d022446 // Zm00001d002533 // Zm00001d029576 // Zm00001d029573 // Zm00001d017700 // Zm00001d039879 // Zm00001d040029 // Zm00001d026663 // Zm00001d002784 // Zm00001d010894 // Zm00001d017986 // Zm00001d017078 // Zm00001d017982 // Zm00001d001806 // Zm00001d045724 // Zm00001d033148 // Zm00001d021751 // Zm00001d027738 // Zm00001d044397 // …
GO:0048856	P	anatomical structure development	85	1770	959	30113	0.00028	0.032	// Zm00001d031312 // Zm00001d006198 // Zm00001d048474 // Zm00001d003349 // Zm00001d011712 // Zm00001d030079 // Zm00001d009773 // Zm00001d013259 // Zm00001d013661 // Zm00001d044136 // Zm00001d025944 // Zm00001d033857 // Zm00001d038728 // Zm00001d029573 // Zm00001d028139 // Zm00001d006564 // Zm00001d012180 // Zm00001d011748 // Zm00001d022193 // Zm00001d027627 // Zm00001d002626 // Zm00001d022524 // …
GO:0050896	P	response to stimulus	278	1770	3848	30113	0.00028	0.032	// Zm00001d042596 // Zm00001d041083 // Zm00001d045883 // Zm00001d025984 // Zm00001d030366 // Zm00001d029270 // Zm00001d045839 // Zm00001d039133 // Zm00001d047889 // Zm00001d033469 // Zm00001d029573 // Zm00001d027394 // Zm00001d038223 // Zm00001d032311 // Zm00001d014723 // Zm00001d015527 // Zm00001d001804 // Zm00001d001806 // Zm00001d037691 // Zm00001d028319 // Zm00001d050972 // Zm00001d020629 // …
GO:0009266	P	response to temperature stimulus	30	1770	246	30113	0.00036	0.04	// Zm00001d042596 // Zm00001d043589 // Zm00001d034828 // Zm00001d029270 // Zm00001d039469 // Zm00001d047841 // Zm00001d039933 // Zm00001d037941 // Zm00001d051932 // Zm00001d046500 // Zm00001d018941 // Zm00001d045724 // Zm00001d017251 // Zm00001d048073 // Zm00001d018298 // Zm00001d037894 // Zm00001d034368 // Zm00001d014297 // Zm00001d011748 // Zm00001d028311 // Zm00001d025984 // Zm00001d029207 // …
GO:0010629	P	negative regulation of gene expression	41	1770	381	30113	0.00039	0.041	// Zm00001d013542 // Zm00001d022446 // Zm00001d029573 // Zm00001d026663 // Zm00001d002784 // Zm00001d010894 // Zm00001d017986 // Zm00001d017982 // Zm00001d033148 // Zm00001d021751 // Zm00001d027738 // Zm00001d044397 // Zm00001d019905 // Zm00001d034434 // Zm00001d047290 // Zm00001d043535 // Zm00001d017700 // Zm00001d038284 // Zm00001d052605 // Zm00001d030737 // Zm00001d038283 // Zm00001d037814 // …
GO:0045934	P	negative regulation of nucleobase-containing compound metabolic process	30	1770	247	30113	0.00038	0.041	// Zm00001d041083 // Zm00001d022446 // Zm00001d026663 // Zm00001d002784 // Zm00001d010894 // Zm00001d017986 // Zm00001d001806 // Zm00001d045724 // Zm00001d021751 // Zm00001d019905 // Zm00001d022267 // Zm00001d047290 // Zm00001d043535 // Zm00001d017700 // Zm00001d022028 // Zm00001d034434 // Zm00001d052605 // Zm00001d030737 // Zm00001d037814 // Zm00001d003378 // Zm00001d004416 // Zm00001d033360 // …
GO:0006528	P	asparagine metabolic process	6	1770	13	30113	0.00042	0.044	// Zm00001d033160 // Zm00001d028750 // Zm00001d044608 // Zm00001d028766 // Zm00001d006214 // Zm00001d047736
GO:0006596	P	polyamine biosynthetic process	7	1770	20	30113	0.00053	0.055	// Zm00001d020543 // Zm00001d046112 // Zm00001d003157 // Zm00001d025773 // Zm00001d019467 // Zm00001d016704 // Zm00001d007578
GO:0006529	P	asparagine biosynthetic process	5	1770	9	30113	0.00069	0.069	// Zm00001d028750 // Zm00001d028766 // Zm00001d044608 // Zm00001d006214 // Zm00001d047736
GO:0042493	P	response to drug	12	1770	62	30113	0.00074	0.07	// Zm00001d012883 // Zm00001d053234 // Zm00001d033063 // Zm00001d006493 // Zm00001d049910 // Zm00001d004055 // Zm00001d028311 // Zm00001d033061 // Zm00001d033062 // Zm00001d009494 // Zm00001d023277 // Zm00001d040665
GO:0006855	P	drug transmembrane transport	12	1770	62	30113	0.00074	0.07	// Zm00001d012883 // Zm00001d053234 // Zm00001d033063 // Zm00001d006493 // Zm00001d049910 // Zm00001d004055 // Zm00001d028311 // Zm00001d033061 // Zm00001d033062 // Zm00001d009494 // Zm00001d023277 // Zm00001d040665
GO:0015893	P	drug transport	12	1770	62	30113	0.00074	0.07	// Zm00001d012883 // Zm00001d053234 // Zm00001d033063 // Zm00001d006493 // Zm00001d049910 // Zm00001d004055 // Zm00001d028311 // Zm00001d033061 // Zm00001d033062 // Zm00001d009494 // Zm00001d023277 // Zm00001d040665
GO:0001708	P	cell fate specification	7	1770	22	30113	0.00085	0.08	// Zm00001d025944 // Zm00001d023681 // Zm00001d052380 // Zm00001d013895 // Zm00001d013661 // Zm00001d032502 // Zm00001d017391
GO:0048507	P	meristem development	12	1770	64	30113	0.00094	0.087	// Zm00001d033905 // Zm00001d014297 // Zm00001d052083 // Zm00001d029573 // Zm00001d008869 // Zm00001d032502 // Zm00001d016816 // Zm00001d013895 // Zm00001d015815 // Zm00001d017391 // Zm00001d033484 // Zm00001d028216
GO:0009955	P	adaxial/abaxial pattern specification	5	1770	10	30113	0.00099	0.09	// Zm00001d033905 // Zm00001d013895 // Zm00001d030737 // Zm00001d032502 // Zm00001d017391
GO:0009987	P	cellular process	1043	1770	16613	30113	0.0011	0.095	// Zm00001d030079 // Zm00001d033532 // Zm00001d041083 // Zm00001d045724 // Zm00001d002429 // Zm00001d046112 // Zm00001d047217 // Zm00001d051269 // Zm00001d039131 // Zm00001d042845 // Zm00001d022193 // Zm00001d045296 // Zm00001d032311 // Zm00001d038812 // Zm00001d025575 // Zm00001d048454 // Zm00001d043286 // Zm00001d014863 // Zm00001d017153 // Zm00001d029483 // Zm00001d018030 // Zm00001d018031 // …
GO:0032501	P	multicellular organismal process	82	1770	967	30113	0.0012	0.1	// Zm00001d031312 // Zm00001d006198 // Zm00001d048474 // Zm00001d003349 // Zm00001d011712 // Zm00001d030079 // Zm00001d009773 // Zm00001d036425 // Zm00001d038201 // Zm00001d013661 // Zm00001d044136 // Zm00001d002626 // Zm00001d033857 // Zm00001d038728 // Zm00001d029573 // Zm00001d028139 // Zm00001d006564 // Zm00001d012180 // Zm00001d011748 // Zm00001d022193 // Zm00001d022524 // Zm00001d010894 // …
GO:0045944	P	positive regulation of transcription from RNA polymerase II promoter	33	1770	305	30113	0.0013	0.11	// Zm00001d018941 // Zm00001d042315 // Zm00001d029270 // Zm00001d014337 // Zm00001d052038 // Zm00001d008404 // Zm00001d027425 // Zm00001d018374 // Zm00001d046388 // Zm00001d017986 // Zm00001d017078 // Zm00001d044242 // Zm00001d016456 // Zm00001d048474 // Zm00001d029473 // Zm00001d034091 // Zm00001d039080 // Zm00001d037771 // Zm00001d033905 // Zm00001d003648 // Zm00001d040186 // Zm00001d016873 // …
GO:0034641	P	cellular nitrogen compound metabolic process	473	1770	7084	30113	0.0013	0.11	// Zm00001d041083 // Zm00001d039032 // Zm00001d042717 // Zm00001d046112 // Zm00001d039133 // Zm00001d038812 // Zm00001d025575 // Zm00001d032815 // Zm00001d043286 // Zm00001d017153 // Zm00001d029483 // Zm00001d025773 // Zm00001d034091 // Zm00001d041791 // Zm00001d022517 // Zm00001d022045 // Zm00001d047290 // Zm00001d016907 // Zm00001d044021 // Zm00001d011748 // Zm00001d011745 // Zm00001d028994 // …
GO:0048518	P	positive regulation of biological process	80	1770	945	30113	0.0014	0.12	// Zm00001d046141 // Zm00001d034199 // Zm00001d048474 // Zm00001d004856 // Zm00001d052101 // Zm00001d018941 // Zm00001d042315 // Zm00001d038201 // Zm00001d027824 // Zm00001d029270 // Zm00001d039469 // Zm00001d014337 // Zm00001d045480 // Zm00001d029340 // Zm00001d049046 // Zm00001d042196 // Zm00001d052327 // Zm00001d008404 // Zm00001d045507 // Zm00001d037941 // Zm00001d017742 // Zm00001d053265 // …
GO:0048367	P	shoot system development	31	1770	285	30113	0.0016	0.13	// Zm00001d009773 // Zm00001d033857 // Zm00001d006564 // Zm00001d022193 // Zm00001d010894 // Zm00001d023681 // Zm00001d021362 // Zm00001d043589 // Zm00001d052380 // Zm00001d017742 // Zm00001d032502 // Zm00001d021360 // Zm00001d013895 // Zm00001d007835 // Zm00001d017391 // Zm00001d033905 // Zm00001d014297 // Zm00001d011748 // Zm00001d031068 // Zm00001d030737 // Zm00001d022184 // Zm00001d028994 // …
GO:0009064	P	glutamine family amino acid metabolic process	15	1770	99	30113	0.0016	0.13	// Zm00001d029723 // Zm00001d011486 // Zm00001d032815 // Zm00001d011610 // Zm00001d033160 // Zm00001d028750 // Zm00001d047124 // Zm00001d044608 // Zm00001d038358 // Zm00001d043845 // Zm00001d012391 // Zm00001d039081 // Zm00001d042117 // Zm00001d016704 // Zm00001d009631
GO:0048366	P	leaf development	12	1770	69	30113	0.0017	0.13	// Zm00001d033905 // Zm00001d048693 // Zm00001d052380 // Zm00001d017742 // Zm00001d030737 // Zm00001d008869 // Zm00001d013895 // Zm00001d032502 // Zm00001d017391 // Zm00001d021362 // Zm00001d021360 // Zm00001d028216
GO:0008152	P	metabolic process	1051	1770	16802	30113	0.0017	0.13	// Zm00001d030079 // Zm00001d041083 // Zm00001d045724 // Zm00001d002429 // Zm00001d046112 // Zm00001d047217 // Zm00001d039133 // Zm00001d039131 // Zm00001d043734 // Zm00001d007258 // Zm00001d022193 // Zm00001d045296 // Zm00001d032311 // Zm00001d038954 // Zm00001d038812 // Zm00001d019405 // Zm00001d025575 // Zm00001d048454 // Zm00001d043286 // Zm00001d017153 // Zm00001d029483 // Zm00001d018030 // …
GO:0006082	P	organic acid metabolic process	93	1770	1144	30113	0.0019	0.15	// Zm00001d011610 // Zm00001d032948 // Zm00001d016704 // Zm00001d013992 // Zm00001d046168 // Zm00001d043845 // Zm00001d033148 // Zm00001d036741 // Zm00001d004123 // Zm00001d044021 // Zm00001d047054 // Zm00001d043235 // Zm00001d025984 // Zm00001d017918 // Zm00001d034818 // Zm00001d010321 // Zm00001d051787 // Zm00001d015037 // Zm00001d033896 // Zm00001d015444 // Zm00001d042117 // Zm00001d011889 // …
GO:0003006	P	developmental process involved in reproduction	41	1770	420	30113	0.0021	0.17	// Zm00001d008262 // Zm00001d043589 // Zm00001d040392 // Zm00001d011712 // Zm00001d030079 // Zm00001d009773 // Zm00001d044136 // Zm00001d038728 // Zm00001d028139 // Zm00001d006564 // Zm00001d019230 // Zm00001d010894 // Zm00001d023681 // Zm00001d017982 // Zm00001d021871 // Zm00001d045724 // Zm00001d017742 // Zm00001d047468 // Zm00001d033612 // Zm00001d032502 // Zm00001d013895 // Zm00001d007835 // …
GO:0006595	P	polyamine metabolic process	8	1770	35	30113	0.0023	0.17	// Zm00001d020543 // Zm00001d046112 // Zm00001d032815 // Zm00001d003157 // Zm00001d025773 // Zm00001d019467 // Zm00001d016704 // Zm00001d007578
GO:0010628	P	positive regulation of gene expression	47	1770	502	30113	0.0023	0.17	// Zm00001d034199 // Zm00001d048474 // Zm00001d018941 // Zm00001d042315 // Zm00001d029270 // Zm00001d039469 // Zm00001d014337 // Zm00001d029340 // Zm00001d042196 // Zm00001d008404 // Zm00001d027425 // Zm00001d037941 // Zm00001d018374 // Zm00001d046388 // Zm00001d038812 // Zm00001d017986 // Zm00001d017078 // Zm00001d044242 // Zm00001d016456 // Zm00001d053391 // Zm00001d022599 // Zm00001d017742 // …
GO:0009267	P	cellular response to starvation	9	1770	44	30113	0.0024	0.18	// Zm00001d046500 // Zm00001d018568 // Zm00001d049046 // Zm00001d025984 // Zm00001d052327 // Zm00001d040670 // Zm00001d044541 // Zm00001d043291 // Zm00001d029460
GO:0045893	P	positive regulation of transcription, DNA-templated	44	1770	463	30113	0.0024	0.18	// Zm00001d034199 // Zm00001d048474 // Zm00001d018941 // Zm00001d042315 // Zm00001d029270 // Zm00001d039469 // Zm00001d014337 // Zm00001d052038 // Zm00001d042196 // Zm00001d008404 // Zm00001d027425 // Zm00001d037941 // Zm00001d018374 // Zm00001d046388 // Zm00001d038812 // Zm00001d017986 // Zm00001d017078 // Zm00001d044242 // Zm00001d016456 // Zm00001d053391 // Zm00001d022599 // Zm00001d017742 // …
GO:0010158	P	abaxial cell fate specification	5	1770	13	30113	0.0024	0.18	// Zm00001d013895 // Zm00001d025944 // Zm00001d017391 // Zm00001d032502 // Zm00001d013661
GO:0031668	P	cellular response to extracellular stimulus	10	1770	54	30113	0.0026	0.19	// Zm00001d046500 // Zm00001d018568 // Zm00001d047217 // Zm00001d049046 // Zm00001d025984 // Zm00001d052327 // Zm00001d040670 // Zm00001d044541 // Zm00001d043291 // Zm00001d029460
GO:0071496	P	cellular response to external stimulus	10	1770	54	30113	0.0026	0.19	// Zm00001d046500 // Zm00001d018568 // Zm00001d047217 // Zm00001d049046 // Zm00001d025984 // Zm00001d052327 // Zm00001d040670 // Zm00001d044541 // Zm00001d043291 // Zm00001d029460
GO:0070887	P	cellular response to chemical stimulus	60	1770	686	30113	0.0027	0.19	// Zm00001d045203 // Zm00001d011953 // Zm00001d052101 // Zm00001d048288 // Zm00001d039469 // Zm00001d002533 // Zm00001d028981 // Zm00001d020686 // Zm00001d038223 // Zm00001d029170 // Zm00001d029573 // Zm00001d028139 // Zm00001d052327 // Zm00001d002669 // Zm00001d045507 // Zm00001d010360 // Zm00001d049049 // Zm00001d048693 // Zm00001d047217 // Zm00001d040644 // Zm00001d050972 // Zm00001d018429 // …
GO:1903507	P	negative regulation of nucleic acid-templated transcription	25	1770	223	30113	0.003	0.2	// Zm00001d022446 // Zm00001d026663 // Zm00001d002784 // Zm00001d010894 // Zm00001d017986 // Zm00001d045724 // Zm00001d021751 // Zm00001d019905 // Zm00001d034434 // Zm00001d047290 // Zm00001d043535 // Zm00001d017700 // Zm00001d052605 // Zm00001d030737 // Zm00001d037814 // Zm00001d003378 // Zm00001d004416 // Zm00001d033360 // Zm00001d003762 // Zm00001d038283 // Zm00001d012282 // Zm00001d023455 // …
GO:1902679	P	negative regulation of RNA biosynthetic process	25	1770	223	30113	0.003	0.2	// Zm00001d022446 // Zm00001d026663 // Zm00001d002784 // Zm00001d010894 // Zm00001d017986 // Zm00001d045724 // Zm00001d021751 // Zm00001d019905 // Zm00001d034434 // Zm00001d047290 // Zm00001d043535 // Zm00001d017700 // Zm00001d052605 // Zm00001d030737 // Zm00001d037814 // Zm00001d003378 // Zm00001d004416 // Zm00001d033360 // Zm00001d003762 // Zm00001d038283 // Zm00001d012282 // Zm00001d023455 // …
GO:0031328	P	positive regulation of cellular biosynthetic process	49	1770	537	30113	0.003	0.2	// Zm00001d034199 // Zm00001d048474 // Zm00001d018941 // Zm00001d042315 // Zm00001d029270 // Zm00001d039469 // Zm00001d014337 // Zm00001d029340 // Zm00001d042196 // Zm00001d008404 // Zm00001d017742 // Zm00001d037941 // Zm00001d018374 // Zm00001d046388 // Zm00001d038812 // Zm00001d017986 // Zm00001d017078 // Zm00001d044242 // Zm00001d016456 // Zm00001d053391 // Zm00001d022599 // Zm00001d049046 // …
GO:0009891	P	positive regulation of biosynthetic process	49	1770	538	30113	0.0031	0.21	// Zm00001d034199 // Zm00001d048474 // Zm00001d018941 // Zm00001d042315 // Zm00001d029270 // Zm00001d039469 // Zm00001d014337 // Zm00001d029340 // Zm00001d042196 // Zm00001d008404 // Zm00001d017742 // Zm00001d037941 // Zm00001d018374 // Zm00001d046388 // Zm00001d038812 // Zm00001d017986 // Zm00001d017078 // Zm00001d044242 // Zm00001d016456 // Zm00001d053391 // Zm00001d022599 // Zm00001d049046 // …
GO:0009308	P	amine metabolic process	16	1770	119	30113	0.0034	0.22	// Zm00001d021450 // Zm00001d020543 // Zm00001d024936 // Zm00001d003198 // Zm00001d046112 // Zm00001d042148 // Zm00001d034713 // Zm00001d025652 // Zm00001d032815 // Zm00001d003157 // Zm00001d025773 // Zm00001d033605 // Zm00001d043692 // Zm00001d019467 // Zm00001d016704 // Zm00001d007578
GO:0048513	P	animal organ development	10	1770	56	30113	0.0033	0.22	// Zm00001d030737 // Zm00001d023681 // Zm00001d022524 // Zm00001d036425 // Zm00001d041346 // Zm00001d018775 // Zm00001d008869 // Zm00001d053127 // Zm00001d048693 // Zm00001d021360
GO:0042445	P	hormone metabolic process	12	1770	76	30113	0.0034	0.22	// Zm00001d021450 // Zm00001d002626 // Zm00001d003349 // Zm00001d034519 // Zm00001d042148 // Zm00001d039650 // Zm00001d033605 // Zm00001d043692 // Zm00001d044069 // Zm00001d015721 // Zm00001d006886 // Zm00001d033180
GO:0009409	P	response to cold	14	1770	97	30113	0.0034	0.22	// Zm00001d042596 // Zm00001d014297 // Zm00001d020381 // Zm00001d043589 // Zm00001d025984 // Zm00001d034828 // Zm00001d046500 // Zm00001d011748 // Zm00001d033612 // Zm00001d017251 // Zm00001d029207 // Zm00001d037894 // Zm00001d029460 // Zm00001d051932
GO:0051173	P	positive regulation of nitrogen compound metabolic process	50	1770	555	30113	0.0034	0.22	// Zm00001d034199 // Zm00001d048474 // Zm00001d018941 // Zm00001d042315 // Zm00001d029270 // Zm00001d039469 // Zm00001d014337 // Zm00001d029340 // Zm00001d042196 // Zm00001d008404 // Zm00001d017742 // Zm00001d037941 // Zm00001d018374 // Zm00001d046388 // Zm00001d038812 // Zm00001d017986 // Zm00001d017078 // Zm00001d044242 // Zm00001d016456 // Zm00001d053391 // Zm00001d022599 // Zm00001d049046 // …
GO:0051253	P	negative regulation of RNA metabolic process	25	1770	228	30113	0.0039	0.24	// Zm00001d022446 // Zm00001d026663 // Zm00001d002784 // Zm00001d010894 // Zm00001d017986 // Zm00001d045724 // Zm00001d021751 // Zm00001d019905 // Zm00001d034434 // Zm00001d047290 // Zm00001d043535 // Zm00001d017700 // Zm00001d052605 // Zm00001d030737 // Zm00001d037814 // Zm00001d003378 // Zm00001d004416 // Zm00001d033360 // Zm00001d003762 // Zm00001d038283 // Zm00001d012282 // Zm00001d023455 // …
GO:0010557	P	positive regulation of macromolecule biosynthetic process	48	1770	532	30113	0.004	0.24	// Zm00001d034199 // Zm00001d048474 // Zm00001d018941 // Zm00001d042315 // Zm00001d029270 // Zm00001d039469 // Zm00001d014337 // Zm00001d029340 // Zm00001d042196 // Zm00001d008404 // Zm00001d017742 // Zm00001d037941 // Zm00001d018374 // Zm00001d046388 // Zm00001d038812 // Zm00001d017986 // Zm00001d017078 // Zm00001d044242 // Zm00001d016456 // Zm00001d053391 // Zm00001d022599 // Zm00001d042618 // …
GO:1902680	P	positive regulation of RNA biosynthetic process	45	1770	491	30113	0.004	0.24	// Zm00001d034199 // Zm00001d048474 // Zm00001d018941 // Zm00001d042315 // Zm00001d029270 // Zm00001d039469 // Zm00001d014337 // Zm00001d052038 // Zm00001d042196 // Zm00001d008404 // Zm00001d017742 // Zm00001d037941 // Zm00001d018374 // Zm00001d046388 // Zm00001d038812 // Zm00001d017986 // Zm00001d017078 // Zm00001d044242 // Zm00001d016456 // Zm00001d053391 // Zm00001d022599 // Zm00001d042618 // …
GO:1903508	P	positive regulation of nucleic acid-templated transcription	45	1770	491	30113	0.004	0.24	// Zm00001d034199 // Zm00001d048474 // Zm00001d018941 // Zm00001d042315 // Zm00001d029270 // Zm00001d039469 // Zm00001d014337 // Zm00001d052038 // Zm00001d042196 // Zm00001d008404 // Zm00001d017742 // Zm00001d037941 // Zm00001d018374 // Zm00001d046388 // Zm00001d038812 // Zm00001d017986 // Zm00001d017078 // Zm00001d044242 // Zm00001d016456 // Zm00001d053391 // Zm00001d022599 // Zm00001d042618 // …
GO:0009893	P	positive regulation of metabolic process	60	1770	701	30113	0.0042	0.25	// Zm00001d046141 // Zm00001d034199 // Zm00001d048474 // Zm00001d004856 // Zm00001d052101 // Zm00001d018941 // Zm00001d042315 // Zm00001d029270 // Zm00001d039469 // Zm00001d014337 // Zm00001d045480 // Zm00001d029340 // Zm00001d042196 // Zm00001d052327 // Zm00001d008404 // Zm00001d049046 // Zm00001d037941 // Zm00001d017742 // Zm00001d046388 // Zm00001d038812 // Zm00001d017986 // Zm00001d017078 // …
GO:0042221	P	response to chemical	114	1770	1493	30113	0.0043	0.25	// Zm00001d029573 // Zm00001d027394 // Zm00001d048693 // Zm00001d050972 // Zm00001d025106 // Zm00001d017251 // Zm00001d044397 // Zm00001d004123 // Zm00001d029170 // Zm00001d047053 // Zm00001d047054 // Zm00001d039469 // Zm00001d028311 // Zm00001d025984 // Zm00001d038728 // Zm00001d037691 // Zm00001d018298 // Zm00001d026530 // Zm00001d003540 // Zm00001d048288 // Zm00001d048289 // Zm00001d042104 // …
GO:0045892	P	negative regulation of transcription, DNA-templated	23	1770	205	30113	0.0043	0.25	// Zm00001d022446 // Zm00001d026663 // Zm00001d002784 // Zm00001d010894 // Zm00001d017986 // Zm00001d021751 // Zm00001d019905 // Zm00001d034434 // Zm00001d047290 // Zm00001d043535 // Zm00001d017700 // Zm00001d052605 // Zm00001d030737 // Zm00001d037814 // Zm00001d003378 // Zm00001d004416 // Zm00001d003762 // Zm00001d038283 // Zm00001d012282 // Zm00001d023455 // Zm00001d017103 // Zm00001d038284 // …
GO:0009734	P	auxin-activated signaling pathway	17	1770	134	30113	0.0044	0.26	// Zm00001d010360 // Zm00001d011953 // Zm00001d032683 // Zm00001d052442 // Zm00001d049715 // Zm00001d043431 // Zm00001d048288 // Zm00001d048289 // Zm00001d045026 // Zm00001d050972 // Zm00001d014690 // Zm00001d039006 // Zm00001d016277 // Zm00001d001945 // Zm00001d045203 // Zm00001d043515 // Zm00001d037691
GO:0031669	P	cellular response to nutrient levels	9	1770	49	30113	0.0045	0.26	// Zm00001d046500 // Zm00001d018568 // Zm00001d049046 // Zm00001d025984 // Zm00001d052327 // Zm00001d040670 // Zm00001d044541 // Zm00001d043291 // Zm00001d029460
GO:1901700	P	response to oxygen-containing compound	57	1770	662	30113	0.0046	0.26	// Zm00001d052101 // Zm00001d034828 // Zm00001d002669 // Zm00001d039469 // Zm00001d047841 // Zm00001d002533 // Zm00001d028981 // Zm00001d020686 // Zm00001d038223 // Zm00001d027394 // Zm00001d052327 // Zm00001d039685 // Zm00001d045507 // Zm00001d037941 // Zm00001d051478 // Zm00001d051932 // Zm00001d049049 // Zm00001d034372 // Zm00001d047217 // Zm00001d049046 // Zm00001d014632 // Zm00001d025106 // …
GO:0099402	P	plant organ development	25	1770	231	30113	0.0046	0.26	// Zm00001d022524 // Zm00001d006564 // Zm00001d023681 // Zm00001d021362 // Zm00001d052380 // Zm00001d017742 // Zm00001d032502 // Zm00001d013895 // Zm00001d033484 // Zm00001d017391 // Zm00001d033905 // Zm00001d031068 // Zm00001d041346 // Zm00001d030737 // Zm00001d053127 // Zm00001d022184 // Zm00001d028311 // Zm00001d044069 // Zm00001d048693 // Zm00001d021360 // Zm00001d028216 // Zm00001d005769 // …
GO:0071365	P	cellular response to auxin stimulus	17	1770	135	30113	0.0047	0.26	// Zm00001d010360 // Zm00001d011953 // Zm00001d032683 // Zm00001d052442 // Zm00001d049715 // Zm00001d043431 // Zm00001d048288 // Zm00001d048289 // Zm00001d045026 // Zm00001d050972 // Zm00001d014690 // Zm00001d039006 // Zm00001d016277 // Zm00001d001945 // Zm00001d045203 // Zm00001d043515 // Zm00001d037691
GO:0051254	P	positive regulation of RNA metabolic process	45	1770	496	30113	0.0047	0.26	// Zm00001d034199 // Zm00001d048474 // Zm00001d018941 // Zm00001d042315 // Zm00001d029270 // Zm00001d039469 // Zm00001d014337 // Zm00001d052038 // Zm00001d042196 // Zm00001d008404 // Zm00001d017742 // Zm00001d037941 // Zm00001d018374 // Zm00001d046388 // Zm00001d038812 // Zm00001d017986 // Zm00001d017078 // Zm00001d044242 // Zm00001d016456 // Zm00001d053391 // Zm00001d022599 // Zm00001d042618 // …
GO:0045935	P	positive regulation of nucleobase-containing compound metabolic process	47	1770	526	30113	0.0051	0.28	// Zm00001d034199 // Zm00001d048474 // Zm00001d018941 // Zm00001d042315 // Zm00001d029270 // Zm00001d039469 // Zm00001d014337 // Zm00001d052038 // Zm00001d042196 // Zm00001d008404 // Zm00001d017742 // Zm00001d037941 // Zm00001d018374 // Zm00001d046388 // Zm00001d038812 // Zm00001d017986 // Zm00001d017078 // Zm00001d044242 // Zm00001d016456 // Zm00001d053391 // Zm00001d022599 // Zm00001d042618 // …
GO:0010604	P	positive regulation of macromolecule metabolic process	58	1770	681	30113	0.0053	0.29	// Zm00001d046141 // Zm00001d034199 // Zm00001d048474 // Zm00001d004856 // Zm00001d018941 // Zm00001d042315 // Zm00001d029270 // Zm00001d039469 // Zm00001d014337 // Zm00001d045480 // Zm00001d029340 // Zm00001d042196 // Zm00001d052327 // Zm00001d008404 // Zm00001d017742 // Zm00001d037941 // Zm00001d018374 // Zm00001d046388 // Zm00001d038812 // Zm00001d017986 // Zm00001d017078 // Zm00001d044242 // …
GO:0048522	P	positive regulation of cellular process	70	1770	854	30113	0.0054	0.29	// Zm00001d046141 // Zm00001d034199 // Zm00001d048474 // Zm00001d004856 // Zm00001d052101 // Zm00001d018941 // Zm00001d042315 // Zm00001d029270 // Zm00001d039469 // Zm00001d014337 // Zm00001d045480 // Zm00001d029340 // Zm00001d049046 // Zm00001d042196 // Zm00001d052327 // Zm00001d008404 // Zm00001d045507 // Zm00001d037941 // Zm00001d017742 // Zm00001d046388 // Zm00001d038812 // Zm00001d017986 // …
GO:0045165	P	cell fate commitment	9	1770	51	30113	0.0056	0.3	// Zm00001d025944 // Zm00001d013661 // Zm00001d023681 // Zm00001d052380 // Zm00001d013895 // Zm00001d034507 // Zm00001d032502 // Zm00001d017391 // Zm00001d028216
GO:0042594	P	response to starvation	9	1770	51	30113	0.0056	0.3	// Zm00001d046500 // Zm00001d018568 // Zm00001d049046 // Zm00001d025984 // Zm00001d052327 // Zm00001d040670 // Zm00001d044541 // Zm00001d043291 // Zm00001d029460
GO:0048827	P	phyllome development	15	1770	116	30113	0.0062	0.32	// Zm00001d033905 // Zm00001d023681 // Zm00001d048693 // Zm00001d052380 // Zm00001d017742 // Zm00001d030737 // Zm00001d008869 // Zm00001d022184 // Zm00001d013895 // Zm00001d006564 // Zm00001d032502 // Zm00001d017391 // Zm00001d021362 // Zm00001d021360 // Zm00001d028216
GO:0019752	P	carboxylic acid metabolic process	79	1770	992	30113	0.0064	0.32	// Zm00001d015444 // Zm00001d043649 // Zm00001d029307 // Zm00001d020206 // Zm00001d011889 // Zm00001d011486 // Zm00001d052444 // Zm00001d011610 // Zm00001d022073 // Zm00001d038755 // Zm00001d031019 // Zm00001d023779 // Zm00001d040166 // Zm00001d041700 // Zm00001d015497 // Zm00001d053149 // Zm00001d043607 // Zm00001d032948 // Zm00001d045965 // Zm00001d006886 // Zm00001d029723 // Zm00001d049049 // …
GO:0044106	P	cellular amine metabolic process	12	1770	83	30113	0.0063	0.32	// Zm00001d034713 // Zm00001d024936 // Zm00001d003198 // Zm00001d046112 // Zm00001d020543 // Zm00001d025652 // Zm00001d032815 // Zm00001d003157 // Zm00001d025773 // Zm00001d019467 // Zm00001d016704 // Zm00001d007578
GO:0031325	P	positive regulation of cellular metabolic process	58	1770	688	30113	0.0064	0.32	// Zm00001d046141 // Zm00001d034199 // Zm00001d048474 // Zm00001d004856 // Zm00001d052101 // Zm00001d018941 // Zm00001d042315 // Zm00001d029270 // Zm00001d039469 // Zm00001d014337 // Zm00001d045480 // Zm00001d029340 // Zm00001d042196 // Zm00001d052327 // Zm00001d008404 // Zm00001d049046 // Zm00001d037941 // Zm00001d017742 // Zm00001d046388 // Zm00001d038812 // Zm00001d017986 // Zm00001d017078 // …
GO:0048831	P	regulation of shoot system development	13	1770	95	30113	0.0069	0.35	// Zm00001d010894 // Zm00001d014297 // Zm00001d011748 // Zm00001d009773 // Zm00001d043589 // Zm00001d019230 // Zm00001d018775 // Zm00001d051047 // Zm00001d032502 // Zm00001d013895 // Zm00001d022193 // Zm00001d048691 // Zm00001d017391
GO:0010817	P	regulation of hormone levels	15	1770	118	30113	0.0071	0.35	// Zm00001d021450 // Zm00001d002626 // Zm00001d003349 // Zm00001d034519 // Zm00001d052442 // Zm00001d015721 // Zm00001d033605 // Zm00001d042148 // Zm00001d039650 // Zm00001d005769 // Zm00001d043692 // Zm00001d044069 // Zm00001d033484 // Zm00001d006886 // Zm00001d033180
GO:0051716	P	cellular response to stimulus	173	1770	2430	30113	0.0072	0.36	// Zm00001d025984 // Zm00001d030366 // Zm00001d029270 // Zm00001d045839 // Zm00001d039133 // Zm00001d047889 // Zm00001d029573 // Zm00001d032311 // Zm00001d014723 // Zm00001d041083 // Zm00001d001806 // Zm00001d029461 // Zm00001d028319 // Zm00001d050972 // Zm00001d025106 // Zm00001d044397 // Zm00001d020686 // Zm00001d022267 // Zm00001d047290 // Zm00001d029170 // Zm00001d041269 // Zm00001d052273 // …
GO:0048731	P	system development	48	1770	553	30113	0.0077	0.38	// Zm00001d043589 // Zm00001d022524 // Zm00001d011712 // Zm00001d009773 // Zm00001d033857 // Zm00001d038728 // Zm00001d028139 // Zm00001d006564 // Zm00001d022193 // Zm00001d010894 // Zm00001d023681 // Zm00001d017982 // Zm00001d048693 // Zm00001d021871 // Zm00001d045724 // Zm00001d052380 // Zm00001d017742 // Zm00001d045427 // Zm00001d033612 // Zm00001d032502 // Zm00001d048691 // Zm00001d013895 // …
GO:0080135	P	regulation of cellular response to stress	9	1770	54	30113	0.0077	0.38	// Zm00001d052101 // Zm00001d041083 // Zm00001d036797 // Zm00001d046500 // Zm00001d006838 // Zm00001d047946 // Zm00001d029123 // Zm00001d013757 // Zm00001d049525
GO:2000242	P	negative regulation of reproductive process	7	1770	35	30113	0.0078	0.38	// Zm00001d010894 // Zm00001d041083 // Zm00001d011748 // Zm00001d022028 // Zm00001d043589 // Zm00001d007240 // Zm00001d048691
GO:0071310	P	cellular response to organic substance	48	1770	555	30113	0.0081	0.39	// Zm00001d045203 // Zm00001d011953 // Zm00001d048288 // Zm00001d039469 // Zm00001d002533 // Zm00001d028981 // Zm00001d020686 // Zm00001d029573 // Zm00001d028139 // Zm00001d052327 // Zm00001d001945 // Zm00001d045507 // Zm00001d010360 // Zm00001d049049 // Zm00001d047217 // Zm00001d040644 // Zm00001d050972 // Zm00001d052468 // Zm00001d048073 // Zm00001d030021 // Zm00001d033484 // Zm00001d044397 // …
GO:0044699	P	single-organism process	625	1770	9791	30113	0.0082	0.39	// Zm00001d030079 // Zm00001d041083 // Zm00001d047217 // Zm00001d051269 // Zm00001d043049 // Zm00001d017728 // Zm00001d043735 // Zm00001d022193 // Zm00001d032311 // Zm00001d038954 // Zm00001d025575 // Zm00001d043286 // Zm00001d005874 // Zm00001d018030 // Zm00001d046168 // Zm00001d018034 // Zm00001d043174 // Zm00001d018915 // Zm00001d004123 // Zm00001d017391 // Zm00001d031312 // Zm00001d047290 // …
GO:0009886	P	post-embryonic morphogenesis	8	1770	45	30113	0.0085	0.39	// Zm00001d018775 // Zm00001d023681 // Zm00001d022524 // Zm00001d041346 // Zm00001d033857 // Zm00001d053127 // Zm00001d027627 // Zm00001d036425
GO:0009605	P	response to external stimulus	34	1770	363	30113	0.0085	0.39	// Zm00001d039469 // Zm00001d047217 // Zm00001d012080 // Zm00001d029573 // Zm00001d052327 // Zm00001d049046 // Zm00001d037941 // Zm00001d046500 // Zm00001d018568 // Zm00001d045839 // Zm00001d052380 // Zm00001d024245 // Zm00001d052468 // Zm00001d007581 // Zm00001d052893 // Zm00001d019905 // Zm00001d023314 // Zm00001d029723 // Zm00001d024936 // Zm00001d004966 // Zm00001d030737 // Zm00001d053127 // …
GO:0003002	P	regionalization	8	1770	45	30113	0.0085	0.39	// Zm00001d033905 // Zm00001d052380 // Zm00001d030737 // Zm00001d008869 // Zm00001d013895 // Zm00001d032502 // Zm00001d036425 // Zm00001d017391
GO:0009791	P	post-embryonic development	43	1770	487	30113	0.0086	0.4	// Zm00001d006198 // Zm00001d043589 // Zm00001d022524 // Zm00001d011712 // Zm00001d009773 // Zm00001d033857 // Zm00001d038728 // Zm00001d029573 // Zm00001d028139 // Zm00001d006564 // Zm00001d011748 // Zm00001d019230 // Zm00001d003349 // Zm00001d010894 // Zm00001d023681 // Zm00001d017982 // Zm00001d021871 // Zm00001d045724 // Zm00001d017742 // Zm00001d020686 // Zm00001d045427 // Zm00001d033612 // …
GO:0051052	P	regulation of DNA metabolic process	12	1770	87	30113	0.0087	0.4	// Zm00001d022267 // Zm00001d041083 // Zm00001d001806 // Zm00001d022028 // Zm00001d006838 // Zm00001d047946 // Zm00001d029123 // Zm00001d013887 // Zm00001d002784 // Zm00001d012956 // Zm00001d020312 // Zm00001d013757
GO:0044237	P	cellular metabolic process	854	1770	13654	30113	0.0092	0.41	// Zm00001d036925 // Zm00001d041083 // Zm00001d045724 // Zm00001d002429 // Zm00001d046112 // Zm00001d047217 // Zm00001d039133 // Zm00001d039131 // Zm00001d042845 // Zm00001d022193 // Zm00001d045296 // Zm00001d032311 // Zm00001d038812 // Zm00001d025575 // Zm00001d048454 // Zm00001d043286 // Zm00001d017153 // Zm00001d029483 // Zm00001d018030 // Zm00001d046168 // Zm00001d025773 // Zm00001d034091 // …
GO:1901699	P	cellular response to nitrogen compound	13	1770	99	30113	0.0093	0.42	// Zm00001d019905 // Zm00001d017461 // Zm00001d002669 // Zm00001d047054 // Zm00001d049049 // Zm00001d038223 // Zm00001d029573 // Zm00001d052327 // Zm00001d020686 // Zm00001d003378 // Zm00001d026130 // Zm00001d044397 // Zm00001d004416
GO:0050793	P	regulation of developmental process	24	1770	234	30113	0.0096	0.42	// Zm00001d030079 // Zm00001d009773 // Zm00001d038201 // Zm00001d029573 // Zm00001d028139 // Zm00001d022193 // Zm00001d010894 // Zm00001d043589 // Zm00001d019230 // Zm00001d032502 // Zm00001d013895 // Zm00001d017391 // Zm00001d014297 // Zm00001d007280 // Zm00001d052083 // Zm00001d011748 // Zm00001d007240 // Zm00001d041774 // Zm00001d020686 // Zm00001d044069 // Zm00001d048691 // Zm00001d018775 // …
GO:0043436	P	oxoacid metabolic process	79	1770	1011	30113	0.0096	0.42	// Zm00001d015444 // Zm00001d043649 // Zm00001d029307 // Zm00001d020206 // Zm00001d011889 // Zm00001d011486 // Zm00001d052444 // Zm00001d011610 // Zm00001d022073 // Zm00001d038755 // Zm00001d031019 // Zm00001d023779 // Zm00001d040166 // Zm00001d041700 // Zm00001d015497 // Zm00001d053149 // Zm00001d043607 // Zm00001d032948 // Zm00001d045965 // Zm00001d006886 // Zm00001d029723 // Zm00001d049049 // …
GO:0009408	P	response to heat	18	1770	159	30113	0.0098	0.43	// Zm00001d020381 // Zm00001d018298 // Zm00001d018941 // Zm00001d016255 // Zm00001d026094 // Zm00001d038806 // Zm00001d045724 // Zm00001d039469 // Zm00001d047841 // Zm00001d014486 // Zm00001d048073 // Zm00001d039933 // Zm00001d029207 // Zm00001d034368 // Zm00001d037941 // Zm00001d042117 // Zm00001d029270 // Zm00001d028311
GO:0032787	P	monocarboxylic acid metabolic process	41	1770	464	30113	0.01	0.44	// Zm00001d015444 // Zm00001d017941 // Zm00001d029307 // Zm00001d020206 // Zm00001d011889 // Zm00001d038755 // Zm00001d023779 // Zm00001d040166 // Zm00001d041700 // Zm00001d032948 // Zm00001d045965 // Zm00001d006886 // Zm00001d049049 // Zm00001d051870 // Zm00001d017078 // Zm00001d049380 // Zm00001d022144 // Zm00001d008976 // Zm00001d033148 // Zm00001d000316 // Zm00001d004123 // Zm00001d044748 // …
GO:0044282	P	small molecule catabolic process	24	1770	237	30113	0.011	0.45	// Zm00001d038511 // Zm00001d029307 // Zm00001d038996 // Zm00001d038755 // Zm00001d030348 // Zm00001d029025 // Zm00001d029341 // Zm00001d039394 // Zm00001d012712 // Zm00001d045606 // Zm00001d033160 // Zm00001d053800 // Zm00001d052444 // Zm00001d029723 // Zm00001d053776 // Zm00001d029151 // Zm00001d023779 // Zm00001d044211 // Zm00001d023968 // Zm00001d043376 // Zm00001d045965 // Zm00001d004123 // …
GO:0009642	P	response to light intensity	9	1770	57	30113	0.01	0.45	// Zm00001d027518 // Zm00001d003349 // Zm00001d005694 // Zm00001d033469 // Zm00001d028311 // Zm00001d048073 // Zm00001d040670 // Zm00001d018796 // Zm00001d033180
GO:0006282	P	regulation of DNA repair	5	1770	20	30113	0.011	0.45	// Zm00001d047946 // Zm00001d029123 // Zm00001d013757 // Zm00001d041083 // Zm00001d006838
GO:0006241	P	CTP biosynthetic process	5	1770	20	30113	0.011	0.45	// Zm00001d039081 // Zm00001d029968 // Zm00001d031602 // Zm00001d011486 // Zm00001d009631
GO:0046036	P	CTP metabolic process	5	1770	20	30113	0.011	0.45	// Zm00001d039081 // Zm00001d029968 // Zm00001d031602 // Zm00001d011486 // Zm00001d009631
GO:0048646	P	anatomical structure formation involved in morphogenesis	10	1770	68	30113	0.011	0.45	// Zm00001d030737 // Zm00001d023681 // Zm00001d022524 // Zm00001d041346 // Zm00001d046723 // Zm00001d031488 // Zm00001d018775 // Zm00001d053127 // Zm00001d022193 // Zm00001d036425
GO:0030154	P	cell differentiation	27	1770	276	30113	0.011	0.45	// Zm00001d044136 // Zm00001d033857 // Zm00001d051269 // Zm00001d013661 // Zm00001d038878 // Zm00001d023681 // Zm00001d052380 // Zm00001d032502 // Zm00001d013895 // Zm00001d007835 // Zm00001d017391 // Zm00001d025944 // Zm00001d002843 // Zm00001d053060 // Zm00001d040621 // Zm00001d010201 // Zm00001d031893 // Zm00001d014029 // Zm00001d028216 // Zm00001d020381 // Zm00001d047182 // Zm00001d004744 // …
GO:0009209	P	pyrimidine ribonucleoside triphosphate biosynthetic process	5	1770	20	30113	0.011	0.45	// Zm00001d039081 // Zm00001d029968 // Zm00001d031602 // Zm00001d011486 // Zm00001d009631
GO:0009208	P	pyrimidine ribonucleoside triphosphate metabolic process	5	1770	20	30113	0.011	0.45	// Zm00001d039081 // Zm00001d029968 // Zm00001d031602 // Zm00001d011486 // Zm00001d009631
GO:0009309	P	amine biosynthetic process	9	1770	58	30113	0.011	0.46	// Zm00001d034713 // Zm00001d046112 // Zm00001d020543 // Zm00001d025652 // Zm00001d003157 // Zm00001d025773 // Zm00001d019467 // Zm00001d016704 // Zm00001d007578
GO:0042401	P	cellular biogenic amine biosynthetic process	9	1770	58	30113	0.011	0.46	// Zm00001d034713 // Zm00001d046112 // Zm00001d020543 // Zm00001d025652 // Zm00001d003157 // Zm00001d025773 // Zm00001d019467 // Zm00001d016704 // Zm00001d007578
GO:0002376	P	immune system process	13	1770	102	30113	0.011	0.46	// Zm00001d019905 // Zm00001d014844 // Zm00001d029723 // Zm00001d049612 // Zm00001d039469 // Zm00001d004966 // Zm00001d030737 // Zm00001d012080 // Zm00001d029573 // Zm00001d052468 // Zm00001d049525 // Zm00001d029461 // Zm00001d019218
GO:0007389	P	pattern specification process	8	1770	48	30113	0.012	0.46	// Zm00001d033905 // Zm00001d052380 // Zm00001d030737 // Zm00001d008869 // Zm00001d013895 // Zm00001d032502 // Zm00001d036425 // Zm00001d017391
GO:0006541	P	glutamine metabolic process	8	1770	48	30113	0.012	0.46	// Zm00001d011486 // Zm00001d011610 // Zm00001d028750 // Zm00001d032815 // Zm00001d044608 // Zm00001d043845 // Zm00001d039081 // Zm00001d009631
GO:0034614	P	cellular response to reactive oxygen species	6	1770	29	30113	0.012	0.46	// Zm00001d029170 // Zm00001d052101 // Zm00001d002611 // Zm00001d025106 // Zm00001d014632 // Zm00001d020686
GO:0051239	P	regulation of multicellular organismal process	21	1770	201	30113	0.012	0.48	// Zm00001d010894 // Zm00001d014297 // Zm00001d043589 // Zm00001d030079 // Zm00001d007280 // Zm00001d051047 // Zm00001d009773 // Zm00001d038201 // Zm00001d011748 // Zm00001d019230 // Zm00001d018775 // Zm00001d007240 // Zm00001d041774 // Zm00001d032502 // Zm00001d028139 // Zm00001d044069 // Zm00001d020686 // Zm00001d013895 // Zm00001d022193 // Zm00001d048691 // Zm00001d017391
GO:0006357	P	regulation of transcription from RNA polymerase II promoter	41	1770	472	30113	0.013	0.49	// Zm00001d008404 // Zm00001d043589 // Zm00001d018941 // Zm00001d042315 // Zm00001d029270 // Zm00001d007064 // Zm00001d014337 // Zm00001d052038 // Zm00001d011748 // Zm00001d027425 // Zm00001d018374 // Zm00001d046388 // Zm00001d017986 // Zm00001d017078 // Zm00001d044242 // Zm00001d016456 // Zm00001d048474 // Zm00001d017700 // Zm00001d029473 // Zm00001d024733 // Zm00001d034091 // Zm00001d021751 // …
GO:0006576	P	cellular biogenic amine metabolic process	11	1770	81	30113	0.013	0.49	// Zm00001d034713 // Zm00001d024936 // Zm00001d046112 // Zm00001d020543 // Zm00001d025652 // Zm00001d032815 // Zm00001d003157 // Zm00001d025773 // Zm00001d019467 // Zm00001d016704 // Zm00001d007578
GO:0009148	P	pyrimidine nucleoside triphosphate biosynthetic process	5	1770	21	30113	0.013	0.49	// Zm00001d039081 // Zm00001d029968 // Zm00001d031602 // Zm00001d011486 // Zm00001d009631
GO:0006298	P	mismatch repair	6	1770	30	30113	0.013	0.5	// Zm00001d001806 // Zm00001d022028 // Zm00001d006382 // Zm00001d023969 // Zm00001d011829 // Zm00001d013887
GO:0048569	P	post-embryonic organ development	6	1770	30	30113	0.013	0.5	// Zm00001d023681 // Zm00001d022524 // Zm00001d041346 // Zm00001d018775 // Zm00001d053127 // Zm00001d036425
GO:0051172	P	negative regulation of nitrogen compound metabolic process	32	1770	349	30113	0.013	0.5	// Zm00001d041083 // Zm00001d022446 // Zm00001d026663 // Zm00001d002784 // Zm00001d010894 // Zm00001d017986 // Zm00001d001806 // Zm00001d045724 // Zm00001d021751 // Zm00001d019905 // Zm00001d022267 // Zm00001d047290 // Zm00001d043535 // Zm00001d017700 // Zm00001d022028 // Zm00001d034434 // Zm00001d052605 // Zm00001d030737 // Zm00001d037814 // Zm00001d003378 // Zm00001d004416 // Zm00001d033553 // …
GO:0048509	P	regulation of meristem development	6	1770	30	30113	0.013	0.5	// Zm00001d014297 // Zm00001d052083 // Zm00001d008869 // Zm00001d032502 // Zm00001d013895 // Zm00001d017391
GO:0010035	P	response to inorganic substance	29	1770	309	30113	0.014	0.51	// Zm00001d052101 // Zm00001d047841 // Zm00001d038223 // Zm00001d027394 // Zm00001d039685 // Zm00001d002669 // Zm00001d051478 // Zm00001d051932 // Zm00001d049046 // Zm00001d025106 // Zm00001d014632 // Zm00001d048073 // Zm00001d026130 // Zm00001d007581 // Zm00001d004123 // Zm00001d018298 // Zm00001d014297 // Zm00001d029170 // Zm00001d002611 // Zm00001d039933 // Zm00001d030737 // Zm00001d025984 // …
GO:0071704	P	organic substance metabolic process	888	1770	14289	30113	0.014	0.51	// Zm00001d030079 // Zm00001d041083 // Zm00001d039032 // Zm00001d002429 // Zm00001d046112 // Zm00001d047217 // Zm00001d039133 // Zm00001d039131 // Zm00001d042845 // Zm00001d022193 // Zm00001d045296 // Zm00001d032311 // Zm00001d038812 // Zm00001d019405 // Zm00001d025575 // Zm00001d048454 // Zm00001d043286 // Zm00001d017153 // Zm00001d029483 // Zm00001d046168 // Zm00001d025773 // Zm00001d034091 // …
GO:0071495	P	cellular response to endogenous stimulus	38	1770	433	30113	0.014	0.51	// Zm00001d045203 // Zm00001d011953 // Zm00001d048288 // Zm00001d039469 // Zm00001d002533 // Zm00001d028139 // Zm00001d052327 // Zm00001d001945 // Zm00001d045507 // Zm00001d010360 // Zm00001d049049 // Zm00001d047217 // Zm00001d050972 // Zm00001d052468 // Zm00001d030021 // Zm00001d033484 // Zm00001d014297 // Zm00001d043431 // Zm00001d052442 // Zm00001d043515 // Zm00001d053149 // Zm00001d047053 // …
GO:0090567	P	reproductive shoot system development	19	1770	179	30113	0.015	0.53	// Zm00001d010894 // Zm00001d014297 // Zm00001d023681 // Zm00001d008869 // Zm00001d011748 // Zm00001d009773 // Zm00001d043589 // Zm00001d019230 // Zm00001d033905 // Zm00001d031068 // Zm00001d022184 // Zm00001d051047 // Zm00001d018775 // Zm00001d028994 // Zm00001d006564 // Zm00001d007835 // Zm00001d036425 // Zm00001d048691 // Zm00001d028216
GO:0006334	P	nucleosome assembly	9	1770	61	30113	0.015	0.54	// Zm00001d007972 // Zm00001d016935 // Zm00001d009515 // Zm00001d040693 // Zm00001d027394 // Zm00001d033532 // Zm00001d036177 // Zm00001d051478 // Zm00001d002784
GO:0002098	P	tRNA wobble uridine modification	5	1770	22	30113	0.015	0.54	// Zm00001d041346 // Zm00001d045182 // Zm00001d040958 // Zm00001d018148 // Zm00001d005899
GO:0009147	P	pyrimidine nucleoside triphosphate metabolic process	5	1770	22	30113	0.015	0.54	// Zm00001d039081 // Zm00001d029968 // Zm00001d031602 // Zm00001d011486 // Zm00001d009631
GO:0009991	P	response to extracellular stimulus	10	1770	72	30113	0.015	0.54	// Zm00001d046500 // Zm00001d018568 // Zm00001d047217 // Zm00001d049046 // Zm00001d025984 // Zm00001d052327 // Zm00001d040670 // Zm00001d044541 // Zm00001d043291 // Zm00001d029460
GO:0006284	P	base-excision repair	8	1770	51	30113	0.016	0.55	// Zm00001d001864 // Zm00001d023430 // Zm00001d023969 // Zm00001d038855 // Zm00001d044780 // Zm00001d012918 // Zm00001d012571 // Zm00001d043188
GO:0045087	P	innate immune response	12	1770	95	30113	0.016	0.55	// Zm00001d014844 // Zm00001d029723 // Zm00001d049612 // Zm00001d039469 // Zm00001d004966 // Zm00001d030737 // Zm00001d012080 // Zm00001d029573 // Zm00001d052468 // Zm00001d049525 // Zm00001d029461 // Zm00001d019218
GO:0042446	P	hormone biosynthetic process	8	1770	51	30113	0.016	0.55	// Zm00001d021450 // Zm00001d002626 // Zm00001d003349 // Zm00001d033605 // Zm00001d043692 // Zm00001d044069 // Zm00001d006886 // Zm00001d033180
GO:0031497	P	chromatin assembly	9	1770	62	30113	0.016	0.57	// Zm00001d007972 // Zm00001d016935 // Zm00001d009515 // Zm00001d040693 // Zm00001d027394 // Zm00001d033532 // Zm00001d036177 // Zm00001d051478 // Zm00001d002784
GO:0044283	P	small molecule biosynthetic process	54	1770	671	30113	0.018	0.57	// Zm00001d015444 // Zm00001d017941 // Zm00001d029307 // Zm00001d020206 // Zm00001d039394 // Zm00001d027352 // Zm00001d011610 // Zm00001d021170 // Zm00001d032948 // Zm00001d041700 // Zm00001d039879 // Zm00001d012712 // Zm00001d012674 // Zm00001d038996 // Zm00001d006886 // Zm00001d042117 // Zm00001d031019 // Zm00001d052444 // Zm00001d017078 // Zm00001d043286 // Zm00001d032815 // Zm00001d048315 // …
GO:0071451	P	cellular response to superoxide	5	1770	23	30113	0.018	0.57	// Zm00001d002611 // Zm00001d029170 // Zm00001d025106 // Zm00001d052101 // Zm00001d014632
GO:0000305	P	response to oxygen radical	5	1770	23	30113	0.018	0.57	// Zm00001d002611 // Zm00001d029170 // Zm00001d025106 // Zm00001d052101 // Zm00001d014632
GO:0000303	P	response to superoxide	5	1770	23	30113	0.018	0.57	// Zm00001d002611 // Zm00001d029170 // Zm00001d025106 // Zm00001d052101 // Zm00001d014632
GO:2001020	P	regulation of response to DNA damage stimulus	6	1770	32	30113	0.017	0.57	// Zm00001d041083 // Zm00001d036797 // Zm00001d006838 // Zm00001d047946 // Zm00001d029123 // Zm00001d013757
GO:0006366	P	transcription from RNA polymerase II promoter	46	1770	555	30113	0.018	0.57	// Zm00001d008404 // Zm00001d043589 // Zm00001d018941 // Zm00001d042315 // Zm00001d029270 // Zm00001d007064 // Zm00001d014337 // Zm00001d021751 // Zm00001d052038 // Zm00001d011748 // Zm00001d018374 // Zm00001d046388 // Zm00001d017986 // Zm00001d017078 // Zm00001d044242 // Zm00001d016456 // Zm00001d023689 // Zm00001d048474 // Zm00001d017700 // Zm00001d029473 // Zm00001d024733 // Zm00001d022141 // …
GO:0048608	P	reproductive structure development	34	1770	383	30113	0.017	0.57	// Zm00001d043589 // Zm00001d011712 // Zm00001d009773 // Zm00001d038728 // Zm00001d028139 // Zm00001d006564 // Zm00001d019230 // Zm00001d010894 // Zm00001d023681 // Zm00001d017982 // Zm00001d021871 // Zm00001d045724 // Zm00001d017742 // Zm00001d045427 // Zm00001d033612 // Zm00001d032502 // Zm00001d013895 // Zm00001d007835 // Zm00001d017391 // Zm00001d033905 // Zm00001d014297 // Zm00001d011748 // …
GO:0016054	P	organic acid catabolic process	17	1770	157	30113	0.017	0.57	// Zm00001d023968 // Zm00001d038511 // Zm00001d033160 // Zm00001d029723 // Zm00001d053776 // Zm00001d045606 // Zm00001d038996 // Zm00001d052444 // Zm00001d043376 // Zm00001d038755 // Zm00001d023779 // Zm00001d045965 // Zm00001d039394 // Zm00001d012712 // Zm00001d047124 // Zm00001d007907 // Zm00001d053800
GO:0016053	P	organic acid biosynthetic process	43	1770	512	30113	0.018	0.57	// Zm00001d015444 // Zm00001d017941 // Zm00001d020206 // Zm00001d011610 // Zm00001d032948 // Zm00001d041700 // Zm00001d039394 // Zm00001d012712 // Zm00001d038996 // Zm00001d006886 // Zm00001d042117 // Zm00001d031019 // Zm00001d017078 // Zm00001d032815 // Zm00001d048315 // Zm00001d043845 // Zm00001d028766 // Zm00001d012391 // Zm00001d033148 // Zm00001d053149 // Zm00001d046168 // Zm00001d034713 // …
GO:0006955	P	immune response	12	1770	96	30113	0.017	0.57	// Zm00001d014844 // Zm00001d029723 // Zm00001d049612 // Zm00001d039469 // Zm00001d004966 // Zm00001d030737 // Zm00001d012080 // Zm00001d029573 // Zm00001d052468 // Zm00001d049525 // Zm00001d029461 // Zm00001d019218
GO:0019430	P	removal of superoxide radicals	5	1770	23	30113	0.018	0.57	// Zm00001d002611 // Zm00001d029170 // Zm00001d025106 // Zm00001d052101 // Zm00001d014632
GO:0045910	P	negative regulation of DNA recombination	5	1770	23	30113	0.018	0.57	// Zm00001d022028 // Zm00001d001806 // Zm00001d013887 // Zm00001d041083 // Zm00001d002784
GO:0071450	P	cellular response to oxygen radical	5	1770	23	30113	0.018	0.57	// Zm00001d002611 // Zm00001d029170 // Zm00001d025106 // Zm00001d052101 // Zm00001d014632
GO:0009908	P	flower development	18	1770	170	30113	0.017	0.57	// Zm00001d010894 // Zm00001d014297 // Zm00001d023681 // Zm00001d008869 // Zm00001d011748 // Zm00001d009773 // Zm00001d043589 // Zm00001d019230 // Zm00001d033905 // Zm00001d031068 // Zm00001d022184 // Zm00001d051047 // Zm00001d018775 // Zm00001d006564 // Zm00001d007835 // Zm00001d036425 // Zm00001d048691 // Zm00001d028216
GO:0031327	P	negative regulation of cellular biosynthetic process	31	1770	344	30113	0.018	0.57	// Zm00001d022446 // Zm00001d039879 // Zm00001d026663 // Zm00001d002784 // Zm00001d010894 // Zm00001d017986 // Zm00001d017078 // Zm00001d045724 // Zm00001d021751 // Zm00001d019905 // Zm00001d022267 // Zm00001d047290 // Zm00001d043535 // Zm00001d017700 // Zm00001d022028 // Zm00001d034434 // Zm00001d052605 // Zm00001d030737 // Zm00001d037814 // Zm00001d003378 // Zm00001d004416 // Zm00001d033553 // …
GO:0061458	P	reproductive system development	34	1770	386	30113	0.018	0.57	// Zm00001d043589 // Zm00001d011712 // Zm00001d009773 // Zm00001d038728 // Zm00001d028139 // Zm00001d006564 // Zm00001d019230 // Zm00001d010894 // Zm00001d023681 // Zm00001d017982 // Zm00001d021871 // Zm00001d045724 // Zm00001d017742 // Zm00001d045427 // Zm00001d033612 // Zm00001d032502 // Zm00001d013895 // Zm00001d007835 // Zm00001d017391 // Zm00001d033905 // Zm00001d014297 // Zm00001d011748 // …
GO:0032870	P	cellular response to hormone stimulus	37	1770	428	30113	0.018	0.57	// Zm00001d045203 // Zm00001d011953 // Zm00001d048288 // Zm00001d039469 // Zm00001d002533 // Zm00001d028139 // Zm00001d001945 // Zm00001d045507 // Zm00001d010360 // Zm00001d049049 // Zm00001d047217 // Zm00001d050972 // Zm00001d052468 // Zm00001d030021 // Zm00001d018429 // Zm00001d014297 // Zm00001d043431 // Zm00001d052442 // Zm00001d043515 // Zm00001d053149 // Zm00001d047053 // Zm00001d047054 // …
GO:0009890	P	negative regulation of biosynthetic process	31	1770	346	30113	0.019	0.6	// Zm00001d022446 // Zm00001d039879 // Zm00001d026663 // Zm00001d002784 // Zm00001d010894 // Zm00001d017986 // Zm00001d017078 // Zm00001d045724 // Zm00001d021751 // Zm00001d019905 // Zm00001d022267 // Zm00001d047290 // Zm00001d043535 // Zm00001d017700 // Zm00001d022028 // Zm00001d034434 // Zm00001d052605 // Zm00001d030737 // Zm00001d037814 // Zm00001d003378 // Zm00001d004416 // Zm00001d033553 // …
GO:0051053	P	negative regulation of DNA metabolic process	6	1770	33	30113	0.02	0.61	// Zm00001d022267 // Zm00001d041083 // Zm00001d001806 // Zm00001d022028 // Zm00001d013887 // Zm00001d002784
GO:0048869	P	cellular developmental process	32	1770	361	30113	0.02	0.62	// Zm00001d030079 // Zm00001d044136 // Zm00001d033857 // Zm00001d051269 // Zm00001d013661 // Zm00001d038878 // Zm00001d023681 // Zm00001d052380 // Zm00001d032502 // Zm00001d013895 // Zm00001d007835 // Zm00001d017391 // Zm00001d041269 // Zm00001d025944 // Zm00001d002843 // Zm00001d053060 // Zm00001d040621 // Zm00001d052273 // Zm00001d031488 // Zm00001d010201 // Zm00001d006089 // Zm00001d031893 // …
GO:0008283	P	cell proliferation	12	1770	99	30113	0.02	0.62	// Zm00001d033905 // Zm00001d018128 // Zm00001d033330 // Zm00001d031837 // Zm00001d017742 // Zm00001d019696 // Zm00001d012560 // Zm00001d027627 // Zm00001d023385 // Zm00001d021362 // Zm00001d041345 // Zm00001d022175
GO:0006801	P	superoxide metabolic process	5	1770	24	30113	0.02	0.62	// Zm00001d002611 // Zm00001d029170 // Zm00001d025106 // Zm00001d052101 // Zm00001d014632
GO:1901605	P	alpha-amino acid metabolic process	27	1770	293	30113	0.021	0.63	// Zm00001d011486 // Zm00001d011610 // Zm00001d016704 // Zm00001d009631 // Zm00001d031019 // Zm00001d033160 // Zm00001d013992 // Zm00001d032815 // Zm00001d046168 // Zm00001d043845 // Zm00001d028766 // Zm00001d012391 // Zm00001d039081 // Zm00001d053800 // Zm00001d007765 // Zm00001d034713 // Zm00001d029723 // Zm00001d041076 // Zm00001d044608 // Zm00001d038358 // Zm00001d006214 // Zm00001d005535 // …
GO:0009888	P	tissue development	16	1770	149	30113	0.022	0.64	// Zm00001d033905 // Zm00001d014297 // Zm00001d052083 // Zm00001d053391 // Zm00001d027627 // Zm00001d029573 // Zm00001d033857 // Zm00001d008869 // Zm00001d032502 // Zm00001d016816 // Zm00001d013895 // Zm00001d031893 // Zm00001d017391 // Zm00001d033484 // Zm00001d015815 // Zm00001d028216
GO:0065004	P	protein-DNA complex assembly	16	1770	149	30113	0.022	0.64	// Zm00001d011360 // Zm00001d026469 // Zm00001d036177 // Zm00001d007972 // Zm00001d023689 // Zm00001d044629 // Zm00001d016935 // Zm00001d009515 // Zm00001d011605 // Zm00001d040693 // Zm00001d027394 // Zm00001d033532 // Zm00001d025105 // Zm00001d029473 // Zm00001d051478 // Zm00001d002784
GO:0009755	P	hormone-mediated signaling pathway	35	1770	405	30113	0.021	0.64	// Zm00001d045203 // Zm00001d011953 // Zm00001d048288 // Zm00001d039469 // Zm00001d002533 // Zm00001d028139 // Zm00001d001945 // Zm00001d045507 // Zm00001d047217 // Zm00001d050972 // Zm00001d052468 // Zm00001d030021 // Zm00001d018429 // Zm00001d014297 // Zm00001d043431 // Zm00001d052442 // Zm00001d053149 // Zm00001d047053 // Zm00001d043515 // Zm00001d045026 // Zm00001d004966 // Zm00001d010360 // …
GO:0006112	P	energy reserve metabolic process	6	1770	34	30113	0.022	0.65	// Zm00001d042154 // Zm00001d044211 // Zm00001d033910 // Zm00001d014844 // Zm00001d039131 // Zm00001d049753
GO:0005977	P	glycogen metabolic process	6	1770	34	30113	0.022	0.65	// Zm00001d042154 // Zm00001d044211 // Zm00001d033910 // Zm00001d014844 // Zm00001d039131 // Zm00001d049753
GO:0006333	P	chromatin assembly or disassembly	9	1770	66	30113	0.023	0.66	// Zm00001d007972 // Zm00001d016935 // Zm00001d009515 // Zm00001d040693 // Zm00001d027394 // Zm00001d033532 // Zm00001d036177 // Zm00001d051478 // Zm00001d002784
GO:0071407	P	cellular response to organic cyclic compound	11	1770	89	30113	0.023	0.66	// Zm00001d019905 // Zm00001d047053 // Zm00001d039469 // Zm00001d047217 // Zm00001d018369 // Zm00001d029573 // Zm00001d003378 // Zm00001d030021 // Zm00001d045507 // Zm00001d044397 // Zm00001d004416
GO:0031667	P	response to nutrient levels	9	1770	66	30113	0.023	0.66	// Zm00001d046500 // Zm00001d018568 // Zm00001d049046 // Zm00001d025984 // Zm00001d052327 // Zm00001d040670 // Zm00001d044541 // Zm00001d043291 // Zm00001d029460
GO:1901698	P	response to nitrogen compound	14	1770	126	30113	0.024	0.69	// Zm00001d019905 // Zm00001d017461 // Zm00001d002669 // Zm00001d047054 // Zm00001d049049 // Zm00001d038223 // Zm00001d029573 // Zm00001d025984 // Zm00001d052327 // Zm00001d020686 // Zm00001d003378 // Zm00001d026130 // Zm00001d044397 // Zm00001d004416
GO:0009607	P	response to biotic stimulus	24	1770	257	30113	0.025	0.7	// Zm00001d039469 // Zm00001d012080 // Zm00001d029573 // Zm00001d037941 // Zm00001d001804 // Zm00001d045839 // Zm00001d024245 // Zm00001d020686 // Zm00001d052468 // Zm00001d007581 // Zm00001d019218 // Zm00001d019905 // Zm00001d053065 // Zm00001d029723 // Zm00001d024936 // Zm00001d004966 // Zm00001d030737 // Zm00001d053127 // Zm00001d028311 // Zm00001d003379 // Zm00001d003378 // Zm00001d049612 // …
GO:0009909	P	regulation of flower development	9	1770	67	30113	0.025	0.7	// Zm00001d010894 // Zm00001d014297 // Zm00001d011748 // Zm00001d009773 // Zm00001d043589 // Zm00001d019230 // Zm00001d018775 // Zm00001d051047 // Zm00001d048691
GO:0046132	P	pyrimidine ribonucleoside biosynthetic process	5	1770	26	30113	0.027	0.74	// Zm00001d039081 // Zm00001d029968 // Zm00001d031602 // Zm00001d011486 // Zm00001d009631
GO:0046134	P	pyrimidine nucleoside biosynthetic process	5	1770	26	30113	0.027	0.74	// Zm00001d039081 // Zm00001d029968 // Zm00001d031602 // Zm00001d011486 // Zm00001d009631
GO:0034599	P	cellular response to oxidative stress	9	1770	68	30113	0.027	0.74	// Zm00001d029170 // Zm00001d052101 // Zm00001d002611 // Zm00001d029965 // Zm00001d025106 // Zm00001d014632 // Zm00001d020686 // Zm00001d003081 // Zm00001d048693
GO:0080167	P	response to karrikin	5	1770	26	30113	0.027	0.74	// Zm00001d047335 // Zm00001d029590 // Zm00001d046723 // Zm00001d044136 // Zm00001d034884
GO:0006081	P	cellular aldehyde metabolic process	9	1770	68	30113	0.027	0.74	// Zm00001d029307 // Zm00001d053776 // Zm00001d023580 // Zm00001d029525 // Zm00001d025958 // Zm00001d030348 // Zm00001d033896 // Zm00001d007907 // Zm00001d004123
GO:0031324	P	negative regulation of cellular metabolic process	42	1770	512	30113	0.026	0.74	// Zm00001d041083 // Zm00001d022267 // Zm00001d022446 // Zm00001d002533 // Zm00001d029576 // Zm00001d017700 // Zm00001d039879 // Zm00001d040029 // Zm00001d026663 // Zm00001d002784 // Zm00001d010894 // Zm00001d010543 // Zm00001d017078 // Zm00001d001806 // Zm00001d045724 // Zm00001d021751 // Zm00001d019905 // Zm00001d034434 // Zm00001d047290 // Zm00001d043535 // Zm00001d017986 // Zm00001d022028 // …
GO:0040008	P	regulation of growth	8	1770	57	30113	0.027	0.74	// Zm00001d030079 // Zm00001d007280 // Zm00001d038201 // Zm00001d047217 // Zm00001d008869 // Zm00001d041774 // Zm00001d052327 // Zm00001d022193
GO:0005992	P	trehalose biosynthetic process	6	1770	36	30113	0.027	0.75	// Zm00001d047110 // Zm00001d050293 // Zm00001d052227 // Zm00001d038728 // Zm00001d022193 // Zm00001d032311
GO:0044763	P	single-organism cellular process	433	1770	6774	30113	0.03	0.82	// Zm00001d030079 // Zm00001d041083 // Zm00001d050293 // Zm00001d051269 // Zm00001d039131 // Zm00001d022193 // Zm00001d032311 // Zm00001d025575 // Zm00001d043286 // Zm00001d018030 // Zm00001d046168 // Zm00001d018034 // Zm00001d024465 // Zm00001d004123 // Zm00001d017391 // Zm00001d047290 // Zm00001d044021 // Zm00001d028992 // Zm00001d025984 // Zm00001d029464 // Zm00001d029461 // Zm00001d029460 // …
GO:0030422	P	production of siRNA involved in RNA interference	5	1770	27	30113	0.03	0.82	// Zm00001d019905 // Zm00001d003378 // Zm00001d029573 // Zm00001d044397 // Zm00001d004416
GO:0005991	P	trehalose metabolic process	6	1770	37	30113	0.03	0.82	// Zm00001d047110 // Zm00001d050293 // Zm00001d052227 // Zm00001d038728 // Zm00001d022193 // Zm00001d032311
GO:0010558	P	negative regulation of macromolecule biosynthetic process	29	1770	333	30113	0.031	0.84	// Zm00001d022446 // Zm00001d026663 // Zm00001d002784 // Zm00001d010894 // Zm00001d017986 // Zm00001d045724 // Zm00001d021751 // Zm00001d019905 // Zm00001d022267 // Zm00001d047290 // Zm00001d043535 // Zm00001d017700 // Zm00001d022028 // Zm00001d034434 // Zm00001d052605 // Zm00001d030737 // Zm00001d037814 // Zm00001d003378 // Zm00001d004416 // Zm00001d033553 // Zm00001d033360 // Zm00001d003762 // …
GO:1901701	P	cellular response to oxygen-containing compound	31	1770	362	30113	0.032	0.86	// Zm00001d052101 // Zm00001d039469 // Zm00001d002533 // Zm00001d028981 // Zm00001d020686 // Zm00001d038223 // Zm00001d028139 // Zm00001d052327 // Zm00001d002669 // Zm00001d045507 // Zm00001d049049 // Zm00001d047217 // Zm00001d025106 // Zm00001d014632 // Zm00001d052468 // Zm00001d030021 // Zm00001d018429 // Zm00001d014297 // Zm00001d029170 // Zm00001d002611 // Zm00001d053149 // Zm00001d047053 // …
GO:0000018	P	regulation of DNA recombination	5	1770	28	30113	0.034	0.88	// Zm00001d022028 // Zm00001d001806 // Zm00001d013887 // Zm00001d041083 // Zm00001d002784
GO:0009220	P	pyrimidine ribonucleotide biosynthetic process	5	1770	28	30113	0.034	0.88	// Zm00001d039081 // Zm00001d029968 // Zm00001d031602 // Zm00001d011486 // Zm00001d009631
GO:0009651	P	response to salt stress	15	1770	145	30113	0.033	0.88	// Zm00001d014297 // Zm00001d020381 // Zm00001d029965 // Zm00001d045883 // Zm00001d047841 // Zm00001d048526 // Zm00001d030737 // Zm00001d025984 // Zm00001d020686 // Zm00001d039933 // Zm00001d029207 // Zm00001d032736 // Zm00001d042117 // Zm00001d051932 // Zm00001d018298
GO:0009887	P	organ morphogenesis	5	1770	28	30113	0.034	0.88	// Zm00001d018775 // Zm00001d008869 // Zm00001d023681 // Zm00001d036425 // Zm00001d030737
GO:0022414	P	reproductive process	54	1770	700	30113	0.034	0.88	// Zm00001d008262 // Zm00001d043589 // Zm00001d040392 // Zm00001d041083 // Zm00001d030079 // Zm00001d009773 // Zm00001d044136 // Zm00001d038728 // Zm00001d028139 // Zm00001d006564 // Zm00001d013150 // Zm00001d019230 // Zm00001d010894 // Zm00001d023681 // Zm00001d047090 // Zm00001d017982 // Zm00001d025575 // Zm00001d006382 // Zm00001d031068 // Zm00001d021871 // Zm00001d045724 // Zm00001d017742 // …
GO:0009218	P	pyrimidine ribonucleotide metabolic process	5	1770	28	30113	0.034	0.88	// Zm00001d039081 // Zm00001d029968 // Zm00001d031602 // Zm00001d011486 // Zm00001d009631
GO:0046131	P	pyrimidine ribonucleoside metabolic process	5	1770	28	30113	0.034	0.88	// Zm00001d039081 // Zm00001d029968 // Zm00001d031602 // Zm00001d011486 // Zm00001d009631
GO:0006950	P	response to stress	144	1770	2093	30113	0.034	0.88	// Zm00001d042596 // Zm00001d041083 // Zm00001d045883 // Zm00001d030366 // Zm00001d029270 // Zm00001d045839 // Zm00001d039133 // Zm00001d029573 // Zm00001d027394 // Zm00001d032311 // Zm00001d001804 // Zm00001d001806 // Zm00001d048693 // Zm00001d025106 // Zm00001d017251 // Zm00001d037615 // Zm00001d022267 // Zm00001d029170 // Zm00001d011748 // Zm00001d052067 // Zm00001d004966 // Zm00001d028311 // …
GO:0016246	P	RNA interference	5	1770	28	30113	0.034	0.88	// Zm00001d019905 // Zm00001d003378 // Zm00001d029573 // Zm00001d044397 // Zm00001d004416
GO:0034728	P	nucleosome organization	9	1770	71	30113	0.033	0.88	// Zm00001d007972 // Zm00001d016935 // Zm00001d009515 // Zm00001d040693 // Zm00001d027394 // Zm00001d033532 // Zm00001d036177 // Zm00001d051478 // Zm00001d002784
GO:0010033	P	response to organic substance	67	1770	897	30113	0.035	0.89	// Zm00001d045203 // Zm00001d011953 // Zm00001d034828 // Zm00001d048288 // Zm00001d039469 // Zm00001d002533 // Zm00001d028981 // Zm00001d020686 // Zm00001d020605 // Zm00001d029573 // Zm00001d028139 // Zm00001d052327 // Zm00001d039685 // Zm00001d045507 // Zm00001d010360 // Zm00001d049049 // Zm00001d034372 // Zm00001d037941 // Zm00001d047217 // Zm00001d049046 // Zm00001d040644 // Zm00001d050972 // …
GO:0014070	P	response to organic cyclic compound	13	1770	121	30113	0.036	0.9	// Zm00001d019905 // Zm00001d003540 // Zm00001d047053 // Zm00001d039469 // Zm00001d047217 // Zm00001d030737 // Zm00001d018369 // Zm00001d029573 // Zm00001d003378 // Zm00001d030021 // Zm00001d045507 // Zm00001d044397 // Zm00001d004416
GO:0006323	P	DNA packaging	10	1770	84	30113	0.036	0.9	// Zm00001d007972 // Zm00001d016935 // Zm00001d009515 // Zm00001d040693 // Zm00001d027394 // Zm00001d033532 // Zm00001d006499 // Zm00001d036177 // Zm00001d051478 // Zm00001d002784
GO:0000003	P	reproduction	54	1770	704	30113	0.037	0.93	// Zm00001d008262 // Zm00001d043589 // Zm00001d040392 // Zm00001d041083 // Zm00001d030079 // Zm00001d009773 // Zm00001d044136 // Zm00001d038728 // Zm00001d028139 // Zm00001d006564 // Zm00001d013150 // Zm00001d019230 // Zm00001d010894 // Zm00001d023681 // Zm00001d047090 // Zm00001d017982 // Zm00001d025575 // Zm00001d006382 // Zm00001d031068 // Zm00001d021871 // Zm00001d045724 // Zm00001d017742 // …
GO:0044711	P	single-organism biosynthetic process	118	1770	1690	30113	0.037	0.94	// Zm00001d042596 // Zm00001d011610 // Zm00001d032948 // Zm00001d042192 // Zm00001d039131 // Zm00001d039879 // Zm00001d022193 // Zm00001d032311 // Zm00001d043286 // Zm00001d046168 // Zm00001d025773 // Zm00001d038996 // Zm00001d033148 // Zm00001d047110 // Zm00001d046742 // Zm00001d012674 // Zm00001d038728 // Zm00001d051787 // Zm00001d046691 // Zm00001d012394 // Zm00001d033896 // Zm00001d046363 // …
GO:0016441	P	posttranscriptional gene silencing	7	1770	50	30113	0.038	0.94	// Zm00001d019905 // Zm00001d017982 // Zm00001d029573 // Zm00001d003378 // Zm00001d044397 // Zm00001d048691 // Zm00001d004416
GO:0015914	P	phospholipid transport	7	1770	50	30113	0.038	0.94	// Zm00001d027401 // Zm00001d028987 // Zm00001d040360 // Zm00001d033837 // Zm00001d053939 // Zm00001d053936 // Zm00001d037794
GO:0002097	P	tRNA wobble base modification	5	1770	29	30113	0.038	0.94	// Zm00001d041346 // Zm00001d045182 // Zm00001d040958 // Zm00001d018148 // Zm00001d005899
GO:0033554	P	cellular response to stress	78	1770	1070	30113	0.038	0.94	// Zm00001d037615 // Zm00001d028757 // Zm00001d052101 // Zm00001d030366 // Zm00001d022267 // Zm00001d018568 // Zm00001d032311 // Zm00001d029270 // Zm00001d040166 // Zm00001d047946 // Zm00001d039133 // Zm00001d029123 // Zm00001d012571 // Zm00001d013757 // Zm00001d043540 // Zm00001d052327 // Zm00001d020686 // Zm00001d049046 // Zm00001d003081 // Zm00001d043188 // Zm00001d048693 // Zm00001d025738 // …
GO:0006213	P	pyrimidine nucleoside metabolic process	5	1770	29	30113	0.038	0.94	// Zm00001d039081 // Zm00001d029968 // Zm00001d031602 // Zm00001d011486 // Zm00001d009631
GO:0000302	P	response to reactive oxygen species	11	1770	98	30113	0.04	0.97	// Zm00001d029170 // Zm00001d052101 // Zm00001d002611 // Zm00001d047841 // Zm00001d020686 // Zm00001d025106 // Zm00001d014632 // Zm00001d048073 // Zm00001d039933 // Zm00001d018298 // Zm00001d007581
GO:0044281	P	small molecule metabolic process	132	1770	1916	30113	0.04	0.97	// Zm00001d047774 // Zm00001d011610 // Zm00001d032948 // Zm00001d039879 // Zm00001d016704 // Zm00001d043286 // Zm00001d013992 // Zm00001d005337 // Zm00001d050972 // Zm00001d046168 // Zm00001d025773 // Zm00001d033148 // Zm00001d036741 // Zm00001d004123 // Zm00001d044021 // Zm00001d047054 // Zm00001d043235 // Zm00001d025984 // Zm00001d017918 // Zm00001d047582 // Zm00001d034818 // Zm00001d010321 // …
GO:0051241	P	negative regulation of multicellular organismal process	6	1770	40	30113	0.041	0.98	// Zm00001d010894 // Zm00001d030079 // Zm00001d011748 // Zm00001d043589 // Zm00001d007240 // Zm00001d048691
GO:0009084	P	glutamine family amino acid biosynthetic process	6	1770	40	30113	0.041	0.98	// Zm00001d011610 // Zm00001d032815 // Zm00001d038358 // Zm00001d043845 // Zm00001d012391 // Zm00001d042117
GO:0006970	P	response to osmotic stress	16	1770	163	30113	0.041	0.99	// Zm00001d014297 // Zm00001d020381 // Zm00001d029965 // Zm00001d045883 // Zm00001d047841 // Zm00001d048526 // Zm00001d030737 // Zm00001d028311 // Zm00001d025984 // Zm00001d020686 // Zm00001d039933 // Zm00001d029207 // Zm00001d032736 // Zm00001d042117 // Zm00001d051932 // Zm00001d018298
GO:0071824	P	protein-DNA complex subunit organization	16	1770	163	30113	0.041	0.99	// Zm00001d011360 // Zm00001d026469 // Zm00001d036177 // Zm00001d007972 // Zm00001d023689 // Zm00001d044629 // Zm00001d016935 // Zm00001d009515 // Zm00001d011605 // Zm00001d040693 // Zm00001d027394 // Zm00001d033532 // Zm00001d025105 // Zm00001d029473 // Zm00001d051478 // Zm00001d002784
GO:0022622	P	root system development	7	1770	102	30113	0.4	1	// Zm00001d022524 // Zm00001d031068 // Zm00001d041346 // Zm00001d053127 // Zm00001d028311 // Zm00001d044069 // Zm00001d033484
GO:0051169	P	nuclear transport	6	1770	156	30113	0.89	1	// Zm00001d039554 // Zm00001d028695 // Zm00001d011167 // Zm00001d052453 // Zm00001d040153 // Zm00001d023264
GO:0034605	P	cellular response to heat	7	1770	75	30113	0.17	1	// Zm00001d038806 // Zm00001d016255 // Zm00001d018941 // Zm00001d045724 // Zm00001d026094 // Zm00001d048073 // Zm00001d029270
GO:0009167	P	purine ribonucleoside monophosphate metabolic process	11	1770	281	30113	0.94	1	// Zm00001d049049 // Zm00001d042673 // Zm00001d029307 // Zm00001d011889 // Zm00001d047054 // Zm00001d040166 // Zm00001d014778 // Zm00001d035883 // Zm00001d043607 // Zm00001d047720 // Zm00001d025659
GO:0043933	P	macromolecular complex subunit organization	75	1770	1267	30113	0.49	1	// Zm00001d029656 // Zm00001d019905 // Zm00001d009796 // Zm00001d026469 // Zm00001d048385 // Zm00001d027512 // Zm00001d004416 // Zm00001d016935 // Zm00001d005869 // Zm00001d009515 // Zm00001d004934 // Zm00001d027518 // Zm00001d040693 // Zm00001d027394 // Zm00001d039933 // Zm00001d051478 // Zm00001d046388 // Zm00001d034434 // Zm00001d017700 // Zm00001d006916 // Zm00001d017078 // Zm00001d053868 // …
GO:0009165	P	nucleotide biosynthetic process	10	1770	215	30113	0.81	1	// Zm00001d042673 // Zm00001d029968 // Zm00001d046742 // Zm00001d011486 // Zm00001d041076 // Zm00001d031602 // Zm00001d014778 // Zm00001d043552 // Zm00001d039081 // Zm00001d009631
GO:0098771	P	inorganic ion homeostasis	8	1770	162	30113	0.73	1	// Zm00001d045883 // Zm00001d047242 // Zm00001d028311 // Zm00001d030623 // Zm00001d039647 // Zm00001d028330 // Zm00001d021360 // Zm00001d024465
GO:0043603	P	cellular amide metabolic process	56	1770	1404	30113	1	1	// Zm00001d042154 // Zm00001d052619 // Zm00001d046952 // Zm00001d027512 // Zm00001d014337 // Zm00001d029340 // Zm00001d010566 // Zm00001d050199 // Zm00001d029473 // Zm00001d002263 // Zm00001d005030 // Zm00001d023968 // Zm00001d003198 // Zm00001d047217 // Zm00001d010631 // Zm00001d031927 // Zm00001d041075 // Zm00001d035051 // Zm00001d031743 // Zm00001d042102 // Zm00001d036741 // Zm00001d007287 // …
GO:0009698	P	phenylpropanoid metabolic process	6	1770	69	30113	0.24	1	// Zm00001d037849 // Zm00001d053149 // Zm00001d009858 // Zm00001d019850 // Zm00001d002346 // Zm00001d043174
GO:0034219	P	carbohydrate transmembrane transport	8	1770	110	30113	0.33	1	// Zm00001d021942 // Zm00001d021943 // Zm00001d016590 // Zm00001d018803 // Zm00001d015912 // Zm00001d044421 // Zm00001d043735 // Zm00001d025834
GO:0043043	P	peptide biosynthetic process	45	1770	1221	30113	1	1	// Zm00001d042154 // Zm00001d052619 // Zm00001d027512 // Zm00001d014337 // Zm00001d029340 // Zm00001d010566 // Zm00001d050199 // Zm00001d029473 // Zm00001d005030 // Zm00001d003198 // Zm00001d010631 // Zm00001d031927 // Zm00001d041075 // Zm00001d035051 // Zm00001d033767 // Zm00001d036741 // Zm00001d007287 // Zm00001d008610 // Zm00001d040622 // Zm00001d034223 // Zm00001d052602 // Zm00001d047912 // …
GO:0006302	P	double-strand break repair	12	1770	117	30113	0.055	1	// Zm00001d025738 // Zm00001d017078 // Zm00001d041083 // Zm00001d030366 // Zm00001d012611 // Zm00001d042640 // Zm00001d044629 // Zm00001d044780 // Zm00001d039133 // Zm00001d013757 // Zm00001d005168 // Zm00001d028757
GO:0043207	P	response to external biotic stimulus	20	1770	236	30113	0.079	1	// Zm00001d019905 // Zm00001d039469 // Zm00001d019218 // Zm00001d029723 // Zm00001d049612 // Zm00001d030737 // Zm00001d045839 // Zm00001d024245 // Zm00001d024936 // Zm00001d012080 // Zm00001d053127 // Zm00001d029573 // Zm00001d028311 // Zm00001d052468 // Zm00001d020686 // Zm00001d003378 // Zm00001d004966 // Zm00001d007581 // Zm00001d037941 // Zm00001d052893
GO:0044550	P	secondary metabolite biosynthetic process	5	1770	50	30113	0.19	1	// Zm00001d024245 // Zm00001d053149 // Zm00001d043174 // Zm00001d002346 // Zm00001d019850
GO:0009135	P	purine nucleoside diphosphate metabolic process	8	1770	117	30113	0.39	1	// Zm00001d049049 // Zm00001d029307 // Zm00001d011889 // Zm00001d047054 // Zm00001d040166 // Zm00001d035883 // Zm00001d043607 // Zm00001d025659
GO:0035825	P	reciprocal DNA recombination	6	1770	59	30113	0.15	1	// Zm00001d025575 // Zm00001d041083 // Zm00001d022028 // Zm00001d006382 // Zm00001d044629 // Zm00001d017387
GO:0033013	P	tetrapyrrole metabolic process	6	1770	76	30113	0.3	1	// Zm00001d014297 // Zm00001d047238 // Zm00001d036894 // Zm00001d049046 // Zm00001d018034 // Zm00001d006045
GO:0007088	P	regulation of mitotic nuclear division	8	1770	85	30113	0.14	1	// Zm00001d018128 // Zm00001d033330 // Zm00001d031837 // Zm00001d041345 // Zm00001d012560 // Zm00001d022175 // Zm00001d012956 // Zm00001d019696
GO:0051259	P	protein oligomerization	6	1770	46	30113	0.067	1	// Zm00001d027518 // Zm00001d029968 // Zm00001d047217 // Zm00001d047841 // Zm00001d039933 // Zm00001d018298
GO:0006281	P	DNA repair	42	1770	683	30113	0.41	1	// Zm00001d037615 // Zm00001d028757 // Zm00001d030366 // Zm00001d042640 // Zm00001d047946 // Zm00001d039133 // Zm00001d029123 // Zm00001d012571 // Zm00001d013757 // Zm00001d043540 // Zm00001d043188 // Zm00001d025738 // Zm00001d017078 // Zm00001d041083 // Zm00001d001806 // Zm00001d006382 // Zm00001d038855 // Zm00001d012918 // Zm00001d022141 // Zm00001d048667 // Zm00001d039554 // Zm00001d022267 // …
GO:0015849	P	organic acid transport	7	1770	125	30113	0.6	1	// Zm00001d052063 // Zm00001d033241 // Zm00001d028401 // Zm00001d025665 // Zm00001d003422 // Zm00001d017728 // Zm00001d035664
GO:0045859	P	regulation of protein kinase activity	14	1770	167	30113	0.13	1	// Zm00001d048363 // Zm00001d018128 // Zm00001d033330 // Zm00001d032732 // Zm00001d031837 // Zm00001d045480 // Zm00001d004856 // Zm00001d029576 // Zm00001d019696 // Zm00001d012560 // Zm00001d052327 // Zm00001d000052 // Zm00001d041345 // Zm00001d022175
GO:0050832	P	defense response to fungus	7	1770	66	30113	0.11	1	// Zm00001d049612 // Zm00001d039469 // Zm00001d024245 // Zm00001d030737 // Zm00001d053127 // Zm00001d003378 // Zm00001d052893
GO:0046488	P	phosphatidylinositol metabolic process	7	1770	157	30113	0.81	1	// Zm00001d014140 // Zm00001d048258 // Zm00001d047457 // Zm00001d033670 // Zm00001d027916 // Zm00001d038830 // Zm00001d029211
GO:0048581	P	negative regulation of post-embryonic development	5	1770	35	30113	0.069	1	// Zm00001d010894 // Zm00001d007240 // Zm00001d043589 // Zm00001d048691 // Zm00001d011748
GO:0046486	P	glycerolipid metabolic process	13	1770	217	30113	0.51	1	// Zm00001d043263 // Zm00001d014140 // Zm00001d033670 // Zm00001d048258 // Zm00001d003924 // Zm00001d047457 // Zm00001d031653 // Zm00001d009497 // Zm00001d016588 // Zm00001d027916 // Zm00001d038830 // Zm00001d019218 // Zm00001d029211
GO:0048580	P	regulation of post-embryonic development	12	1770	145	30113	0.16	1	// Zm00001d010894 // Zm00001d014297 // Zm00001d011748 // Zm00001d009773 // Zm00001d043589 // Zm00001d019230 // Zm00001d018775 // Zm00001d007240 // Zm00001d051047 // Zm00001d028139 // Zm00001d020686 // Zm00001d048691
GO:0009765	P	photosynthesis, light harvesting	5	1770	43	30113	0.13	1	// Zm00001d020002 // Zm00001d005814 // Zm00001d003426 // Zm00001d046786 // Zm00001d003459
GO:0042325	P	regulation of phosphorylation	15	1770	225	30113	0.36	1	// Zm00001d048363 // Zm00001d010543 // Zm00001d018128 // Zm00001d012560 // Zm00001d032732 // Zm00001d031837 // Zm00001d045480 // Zm00001d004856 // Zm00001d029576 // Zm00001d019696 // Zm00001d033330 // Zm00001d052327 // Zm00001d000052 // Zm00001d041345 // Zm00001d022175
GO:0006575	P	cellular modified amino acid metabolic process	11	1770	151	30113	0.29	1	// Zm00001d018454 // Zm00001d023968 // Zm00001d029708 // Zm00001d010950 // Zm00001d041710 // Zm00001d032220 // Zm00001d036951 // Zm00001d009497 // Zm00001d042102 // Zm00001d042104 // Zm00001d007765
GO:0019538	P	protein metabolic process	278	1770	6264	30113	1	1	// Zm00001d030079 // Zm00001d027415 // Zm00001d047068 // Zm00001d011288 // Zm00001d044015 // Zm00001d045480 // Zm00001d029576 // Zm00001d023316 // Zm00001d016066 // Zm00001d039879 // Zm00001d021336 // Zm00001d040029 // Zm00001d040334 // Zm00001d045124 // Zm00001d025526 // Zm00001d005030 // Zm00001d048683 // Zm00001d030875 // Zm00001d053652 // Zm00001d022439 // Zm00001d036110 // Zm00001d008815 // …
GO:0010639	P	negative regulation of organelle organization	5	1770	64	30113	0.34	1	// Zm00001d022028 // Zm00001d017078 // Zm00001d012956 // Zm00001d041083 // Zm00001d002784
GO:0051783	P	regulation of nuclear division	10	1770	97	30113	0.074	1	// Zm00001d018128 // Zm00001d033330 // Zm00001d041083 // Zm00001d022028 // Zm00001d031837 // Zm00001d041345 // Zm00001d012560 // Zm00001d019696 // Zm00001d012956 // Zm00001d022175
GO:0043331	P	response to dsRNA	5	1770	36	30113	0.075	1	// Zm00001d019905 // Zm00001d003378 // Zm00001d029573 // Zm00001d044397 // Zm00001d004416
GO:0009163	P	nucleoside biosynthetic process	8	1770	112	30113	0.35	1	// Zm00001d029968 // Zm00001d011486 // Zm00001d031602 // Zm00001d014778 // Zm00001d003157 // Zm00001d025773 // Zm00001d039081 // Zm00001d009631
GO:0009896	P	positive regulation of catabolic process	5	1770	41	30113	0.11	1	// Zm00001d046141 // Zm00001d030079 // Zm00001d048683 // Zm00001d007215 // Zm00001d048466
GO:0009894	P	regulation of catabolic process	6	1770	58	30113	0.14	1	// Zm00001d046141 // Zm00001d014297 // Zm00001d048683 // Zm00001d030079 // Zm00001d048466 // Zm00001d007215
GO:0006457	P	protein folding	20	1770	336	30113	0.51	1	// Zm00001d007069 // Zm00001d016017 // Zm00001d029997 // Zm00001d009796 // Zm00001d029722 // Zm00001d052101 // Zm00001d040215 // Zm00001d034368 // Zm00001d045544 // Zm00001d030106 // Zm00001d006126 // Zm00001d047841 // Zm00001d035285 // Zm00001d048073 // Zm00001d039933 // Zm00001d023292 // Zm00001d007826 // Zm00001d033484 // Zm00001d025614 // Zm00001d018298
GO:0009735	P	response to cytokinin	5	1770	70	30113	0.4	1	// Zm00001d020686 // Zm00001d014297 // Zm00001d037941 // Zm00001d033484 // Zm00001d037240
GO:0006458	P	'de novo' protein folding	6	1770	88	30113	0.42	1	// Zm00001d029997 // Zm00001d052101 // Zm00001d045544 // Zm00001d048073 // Zm00001d023292 // Zm00001d006126
GO:0006091	P	generation of precursor metabolites and energy	37	1770	666	30113	0.66	1	// Zm00001d042154 // Zm00001d029307 // Zm00001d011889 // Zm00001d033910 // Zm00001d040166 // Zm00001d049939 // Zm00001d039131 // Zm00001d015497 // Zm00001d003459 // Zm00001d043607 // Zm00001d005814 // Zm00001d014844 // Zm00001d045296 // Zm00001d049049 // Zm00001d046786 // Zm00001d015004 // Zm00001d018464 // Zm00001d049046 // Zm00001d053829 // Zm00001d018030 // Zm00001d037006 // Zm00001d047720 // …
GO:0035556	P	intracellular signal transduction	23	1770	485	30113	0.87	1	// Zm00001d014723 // Zm00001d003648 // Zm00001d038533 // Zm00001d052327 // Zm00001d011465 // Zm00001d003588 // Zm00001d018429 // Zm00001d021246 // Zm00001d041269 // Zm00001d014297 // Zm00001d052273 // Zm00001d048393 // Zm00001d039105 // Zm00001d007240 // Zm00001d038545 // Zm00001d007229 // Zm00001d019555 // Zm00001d017717 // Zm00001d021687 // Zm00001d034372 // Zm00001d002982 // Zm00001d028711 // …
GO:0071900	P	regulation of protein serine/threonine kinase activity	10	1770	107	30113	0.12	1	// Zm00001d048363 // Zm00001d018128 // Zm00001d033330 // Zm00001d032732 // Zm00001d031837 // Zm00001d041345 // Zm00001d012560 // Zm00001d052327 // Zm00001d022175 // Zm00001d019696
GO:0015992	P	proton transport	11	1770	374	30113	1	1	// Zm00001d045883 // Zm00001d021942 // Zm00001d021943 // Zm00001d018803 // Zm00001d014778 // Zm00001d050851 // Zm00001d042473 // Zm00001d014060 // Zm00001d028330 // Zm00001d025834 // Zm00001d024465
GO:0051346	P	negative regulation of hydrolase activity	5	1770	120	30113	0.83	1	// Zm00001d040029 // Zm00001d008268 // Zm00001d031940 // Zm00001d034673 // Zm00001d002533
GO:0051345	P	positive regulation of hydrolase activity	10	1770	145	30113	0.36	1	// Zm00001d006517 // Zm00001d045597 // Zm00001d021659 // Zm00001d022028 // Zm00001d051789 // Zm00001d047889 // Zm00001d028967 // Zm00001d017947 // Zm00001d015228 // Zm00001d030031
GO:0006886	P	intracellular protein transport	24	1770	677	30113	1	1	// Zm00001d027518 // Zm00001d020187 // Zm00001d038533 // Zm00001d039879 // Zm00001d021659 // Zm00001d016008 // Zm00001d035664 // Zm00001d042044 // Zm00001d022439 // Zm00001d041778 // Zm00001d021246 // Zm00001d040153 // Zm00001d047074 // Zm00001d042655 // Zm00001d048393 // Zm00001d006214 // Zm00001d003588 // Zm00001d017717 // Zm00001d006517 // Zm00001d023431 // Zm00001d011185 // Zm00001d035757 // …
GO:0042254	P	ribosome biogenesis	18	1770	495	30113	0.99	1	// Zm00001d044450 // Zm00001d049965 // Zm00001d017982 // Zm00001d049854 // Zm00001d034828 // Zm00001d048110 // Zm00001d027512 // Zm00001d002385 // Zm00001d012922 // Zm00001d049619 // Zm00001d028140 // Zm00001d020863 // Zm00001d010631 // Zm00001d030114 // Zm00001d034721 // Zm00001d053927 // Zm00001d017799 // Zm00001d020450
GO:0008643	P	carbohydrate transport	10	1770	166	30113	0.52	1	// Zm00001d006673 // Zm00001d021942 // Zm00001d021943 // Zm00001d016590 // Zm00001d018803 // Zm00001d015912 // Zm00001d050851 // Zm00001d044421 // Zm00001d043735 // Zm00001d025834
GO:0032259	P	methylation	36	1770	611	30113	0.52	1	// Zm00001d031265 // Zm00001d002385 // Zm00001d004934 // Zm00001d031539 // Zm00001d043734 // Zm00001d038812 // Zm00001d051870 // Zm00001d040958 // Zm00001d012794 // Zm00001d036274 // Zm00001d036275 // Zm00001d031104 // Zm00001d008976 // Zm00001d053927 // Zm00001d019483 // Zm00001d044397 // Zm00001d022045 // Zm00001d019905 // Zm00001d017798 // Zm00001d017700 // Zm00001d045312 // Zm00001d010678 // …
GO:0007623	P	circadian rhythm	5	1770	41	30113	0.11	1	// Zm00001d018796 // Zm00001d047204 // Zm00001d008222 // Zm00001d040959 // Zm00001d029378
GO:0006629	P	lipid metabolic process	68	1770	1070	30113	0.28	1	// Zm00001d042596 // Zm00001d043263 // Zm00001d038511 // Zm00001d020206 // Zm00001d003349 // Zm00001d017826 // Zm00001d028809 // Zm00001d012712 // Zm00001d038755 // Zm00001d002626 // Zm00001d023779 // Zm00001d042192 // Zm00001d033896 // Zm00001d031653 // Zm00001d041624 // Zm00001d039394 // Zm00001d019850 // Zm00001d009497 // Zm00001d044202 // Zm00001d038996 // Zm00001d051932 // Zm00001d029211 // …
GO:0019318	P	hexose metabolic process	9	1770	178	30113	0.72	1	// Zm00001d029307 // Zm00001d039879 // Zm00001d029151 // Zm00001d047582 // Zm00001d029025 // Zm00001d029341 // Zm00001d028931 // Zm00001d044211 // Zm00001d028471
GO:0009260	P	ribonucleotide biosynthetic process	7	1770	139	30113	0.71	1	// Zm00001d042673 // Zm00001d029968 // Zm00001d011486 // Zm00001d031602 // Zm00001d014778 // Zm00001d039081 // Zm00001d009631
GO:0043412	P	macromolecule modification	210	1770	4323	30113	1	1	// Zm00001d027415 // Zm00001d047068 // Zm00001d044015 // Zm00001d045480 // Zm00001d029576 // Zm00001d021336 // Zm00001d042845 // Zm00001d040334 // Zm00001d023292 // Zm00001d000040 // Zm00001d000041 // Zm00001d038812 // Zm00001d048683 // Zm00001d030875 // Zm00001d053652 // Zm00001d022439 // Zm00001d036110 // Zm00001d008815 // Zm00001d028728 // Zm00001d023339 // Zm00001d007915 // Zm00001d053927 // …
GO:0043413	P	macromolecule glycosylation	6	1770	200	30113	0.97	1	// Zm00001d016891 // Zm00001d038533 // Zm00001d005168 // Zm00001d005169 // Zm00001d032795 // Zm00001d032794
GO:0043414	P	macromolecule methylation	18	1770	235	30113	0.17	1	// Zm00001d019905 // Zm00001d038812 // Zm00001d017798 // Zm00001d040958 // Zm00001d031265 // Zm00001d012794 // Zm00001d036110 // Zm00001d020863 // Zm00001d004934 // Zm00001d043649 // Zm00001d020038 // Zm00001d032343 // Zm00001d053927 // Zm00001d022045 // Zm00001d015228 // Zm00001d044397 // Zm00001d048691 // Zm00001d036112
GO:0044723	P	single-organism carbohydrate metabolic process	50	1770	935	30113	0.77	1	// Zm00001d047774 // Zm00001d042154 // Zm00001d029307 // Zm00001d011889 // Zm00001d033910 // Zm00001d014150 // Zm00001d038533 // Zm00001d021170 // Zm00001d040166 // Zm00001d029025 // Zm00001d029341 // Zm00001d052227 // Zm00001d039131 // Zm00001d039879 // Zm00001d043607 // Zm00001d039685 // Zm00001d022193 // Zm00001d032311 // Zm00001d049049 // Zm00001d043286 // Zm00001d050293 // Zm00001d014844 // …
GO:0007059	P	chromosome segregation	9	1770	161	30113	0.61	1	// Zm00001d025738 // Zm00001d034164 // Zm00001d026469 // Zm00001d025575 // Zm00001d006382 // Zm00001d039133 // Zm00001d037582 // Zm00001d006089 // Zm00001d006499
GO:0044724	P	single-organism carbohydrate catabolic process	12	1770	180	30113	0.38	1	// Zm00001d049049 // Zm00001d029307 // Zm00001d011889 // Zm00001d029151 // Zm00001d047054 // Zm00001d040166 // Zm00001d029025 // Zm00001d029341 // Zm00001d035883 // Zm00001d044211 // Zm00001d043607 // Zm00001d025659
GO:0044042	P	glucan metabolic process	20	1770	285	30113	0.25	1	// Zm00001d044211 // Zm00001d042154 // Zm00001d014867 // Zm00001d033910 // Zm00001d046691 // Zm00001d014150 // Zm00001d037338 // Zm00001d009097 // Zm00001d014844 // Zm00001d019479 // Zm00001d051526 // Zm00001d039131 // Zm00001d014865 // Zm00001d027472 // Zm00001d014866 // Zm00001d052651 // Zm00001d027313 // Zm00001d035082 // Zm00001d048458 // Zm00001d049753
GO:0016071	P	mRNA metabolic process	23	1770	548	30113	0.96	1	// Zm00001d047607 // Zm00001d042445 // Zm00001d029380 // Zm00001d034578 // Zm00001d017982 // Zm00001d013489 // Zm00001d021871 // Zm00001d017153 // Zm00001d029483 // Zm00001d022141 // Zm00001d053591 // Zm00001d008951 // Zm00001d053927 // Zm00001d019339 // Zm00001d044450 // Zm00001d006181 // Zm00001d028994 // Zm00001d007784 // Zm00001d012865 // Zm00001d049854 // Zm00001d049636 // Zm00001d035922 // …
GO:0016072	P	rRNA metabolic process	10	1770	316	30113	0.99	1	// Zm00001d044450 // Zm00001d017799 // Zm00001d017982 // Zm00001d049854 // Zm00001d034828 // Zm00001d002385 // Zm00001d020863 // Zm00001d049965 // Zm00001d053927 // Zm00001d030114
GO:1902170	P	cellular response to reactive nitrogen species	5	1770	45	30113	0.14	1	// Zm00001d020686 // Zm00001d017461 // Zm00001d026130 // Zm00001d038223 // Zm00001d002669
GO:0003333	P	amino acid transmembrane transport	7	1770	111	30113	0.48	1	// Zm00001d052063 // Zm00001d033241 // Zm00001d028401 // Zm00001d025665 // Zm00001d003422 // Zm00001d017728 // Zm00001d035664
GO:0010268	P	brassinosteroid homeostasis	5	1770	33	30113	0.058	1	// Zm00001d002626 // Zm00001d039650 // Zm00001d015721 // Zm00001d003349 // Zm00001d033180
GO:0048364	P	root development	7	1770	102	30113	0.4	1	// Zm00001d022524 // Zm00001d031068 // Zm00001d041346 // Zm00001d053127 // Zm00001d028311 // Zm00001d044069 // Zm00001d033484
GO:0006694	P	steroid biosynthetic process	8	1770	97	30113	0.23	1	// Zm00001d002626 // Zm00001d003349 // Zm00001d017826 // Zm00001d044104 // Zm00001d044122 // Zm00001d051626 // Zm00001d012394 // Zm00001d033180
GO:0000160	P	phosphorelay signal transduction system	6	1770	89	30113	0.43	1	// Zm00001d014297 // Zm00001d019555 // Zm00001d014723 // Zm00001d021687 // Zm00001d007240 // Zm00001d002982
GO:0006753	P	nucleoside phosphate metabolic process	26	1770	507	30113	0.78	1	// Zm00001d029307 // Zm00001d011889 // Zm00001d011486 // Zm00001d040166 // Zm00001d017826 // Zm00001d043607 // Zm00001d009631 // Zm00001d049049 // Zm00001d045488 // Zm00001d014778 // Zm00001d050972 // Zm00001d047720 // Zm00001d039081 // Zm00001d019218 // Zm00001d042673 // Zm00001d044021 // Zm00001d029525 // Zm00001d041076 // Zm00001d047054 // Zm00001d031602 // Zm00001d035883 // Zm00001d051626 // …
GO:0097305	P	response to alcohol	13	1770	225	30113	0.56	1	// Zm00001d014297 // Zm00001d037894 // Zm00001d048466 // Zm00001d034828 // Zm00001d037985 // Zm00001d002533 // Zm00001d037988 // Zm00001d034372 // Zm00001d005168 // Zm00001d039685 // Zm00001d017251 // Zm00001d018429 // Zm00001d028311
GO:0006757	P	ATP generation from ADP	8	1770	115	30113	0.37	1	// Zm00001d049049 // Zm00001d029307 // Zm00001d011889 // Zm00001d047054 // Zm00001d040166 // Zm00001d035883 // Zm00001d043607 // Zm00001d025659
GO:0048638	P	regulation of developmental growth	5	1770	37	30113	0.082	1	// Zm00001d030079 // Zm00001d038201 // Zm00001d041774 // Zm00001d007280 // Zm00001d008869
GO:0010016	P	shoot system morphogenesis	5	1770	57	30113	0.26	1	// Zm00001d033857 // Zm00001d008869 // Zm00001d027627 // Zm00001d022193 // Zm00001d030737
GO:0051246	P	regulation of protein metabolic process	32	1770	625	30113	0.8	1	// Zm00001d030079 // Zm00001d002533 // Zm00001d029340 // Zm00001d029576 // Zm00001d052327 // Zm00001d040029 // Zm00001d007215 // Zm00001d038812 // Zm00001d017078 // Zm00001d003198 // Zm00001d045480 // Zm00001d033330 // Zm00001d019696 // Zm00001d036741 // Zm00001d046141 // Zm00001d008268 // Zm00001d008610 // Zm00001d034673 // Zm00001d041345 // Zm00001d048683 // Zm00001d012560 // Zm00001d004856 // …
GO:1902600	P	hydrogen ion transmembrane transport	10	1770	359	30113	1	1	// Zm00001d045883 // Zm00001d021942 // Zm00001d021943 // Zm00001d018803 // Zm00001d014778 // Zm00001d042473 // Zm00001d014060 // Zm00001d028330 // Zm00001d025834 // Zm00001d024465
GO:0071241	P	cellular response to inorganic substance	5	1770	51	30113	0.2	1	// Zm00001d020686 // Zm00001d017461 // Zm00001d026130 // Zm00001d038223 // Zm00001d002669
GO:0051129	P	negative regulation of cellular component organization	5	1770	65	30113	0.35	1	// Zm00001d022028 // Zm00001d017078 // Zm00001d012956 // Zm00001d041083 // Zm00001d002784
GO:0051128	P	regulation of cellular component organization	20	1770	321	30113	0.43	1	// Zm00001d038812 // Zm00001d011680 // Zm00001d017078 // Zm00001d018128 // Zm00001d012560 // Zm00001d041083 // Zm00001d022028 // Zm00001d052273 // Zm00001d008610 // Zm00001d031837 // Zm00001d047217 // Zm00001d046304 // Zm00001d019696 // Zm00001d002115 // Zm00001d033330 // Zm00001d052327 // Zm00001d002784 // Zm00001d012956 // Zm00001d041345 // Zm00001d022175
GO:0042176	P	regulation of protein catabolic process	5	1770	52	30113	0.21	1	// Zm00001d046141 // Zm00001d030079 // Zm00001d048683 // Zm00001d007215 // Zm00001d048466
GO:1901565	P	organonitrogen compound catabolic process	19	1770	207	30113	0.048	1	// Zm00001d014297 // Zm00001d046952 // Zm00001d023968 // Zm00001d029723 // Zm00001d053776 // Zm00001d052444 // Zm00001d049948 // Zm00001d034884 // Zm00001d033160 // Zm00001d047238 // Zm00001d049046 // Zm00001d005337 // Zm00001d032815 // Zm00001d032220 // Zm00001d036894 // Zm00001d047124 // Zm00001d032736 // Zm00001d053800 // Zm00001d002263
GO:0009416	P	response to light stimulus	26	1770	307	30113	0.051	1	// Zm00001d006198 // Zm00001d027518 // Zm00001d003349 // Zm00001d011712 // Zm00001d033469 // Zm00001d005814 // Zm00001d015342 // Zm00001d046786 // Zm00001d005694 // Zm00001d049046 // Zm00001d048073 // Zm00001d034343 // Zm00001d012378 // Zm00001d023314 // Zm00001d008597 // Zm00001d007240 // Zm00001d028311 // Zm00001d033799 // Zm00001d033180 // Zm00001d051966 // Zm00001d044780 // Zm00001d018775 // …
GO:0098732	P	macromolecule deacylation	5	1770	37	30113	0.082	1	// Zm00001d033360 // Zm00001d046348 // Zm00001d046388 // Zm00001d000040 // Zm00001d000041
GO:0006163	P	purine nucleotide metabolic process	16	1770	345	30113	0.85	1	// Zm00001d049049 // Zm00001d042673 // Zm00001d029307 // Zm00001d029968 // Zm00001d011889 // Zm00001d017826 // Zm00001d050972 // Zm00001d047054 // Zm00001d040166 // Zm00001d014778 // Zm00001d035883 // Zm00001d051626 // Zm00001d043607 // Zm00001d047720 // Zm00001d025659 // Zm00001d046742
GO:0048229	P	gametophyte development	9	1770	106	30113	0.19	1	// Zm00001d031312 // Zm00001d030079 // Zm00001d020381 // Zm00001d006564 // Zm00001d044136 // Zm00001d023681 // Zm00001d031488 // Zm00001d034343 // Zm00001d006089
GO:0007126	P	meiotic nuclear division	11	1770	121	30113	0.12	1	// Zm00001d041083 // Zm00001d025575 // Zm00001d022028 // Zm00001d006382 // Zm00001d044629 // Zm00001d005874 // Zm00001d018227 // Zm00001d052130 // Zm00001d013150 // Zm00001d006089 // Zm00001d017387
GO:0007127	P	meiosis I	7	1770	76	30113	0.18	1	// Zm00001d025575 // Zm00001d041083 // Zm00001d022028 // Zm00001d006382 // Zm00001d044629 // Zm00001d006089 // Zm00001d017387
GO:0032446	P	protein modification by small protein conjugation	46	1770	756	30113	0.43	1	// Zm00001d046890 // Zm00001d045313 // Zm00001d047068 // Zm00001d008237 // Zm00001d011500 // Zm00001d038224 // Zm00001d039400 // Zm00001d027675 // Zm00001d002572 // Zm00001d002519 // Zm00001d003575 // Zm00001d017078 // Zm00001d016764 // Zm00001d017335 // Zm00001d041291 // Zm00001d040644 // Zm00001d022439 // Zm00001d018391 // Zm00001d007915 // Zm00001d032830 // Zm00001d006874 // Zm00001d046141 // …
GO:0009653	P	anatomical structure morphogenesis	20	1770	218	30113	0.043	1	// Zm00001d041269 // Zm00001d018775 // Zm00001d046723 // Zm00001d022524 // Zm00001d052083 // Zm00001d023681 // Zm00001d052273 // Zm00001d030737 // Zm00001d041346 // Zm00001d020381 // Zm00001d031488 // Zm00001d033857 // Zm00001d008869 // Zm00001d053127 // Zm00001d028311 // Zm00001d027627 // Zm00001d031893 // Zm00001d022193 // Zm00001d036425 // Zm00001d015815
GO:0000280	P	nuclear division	22	1770	264	30113	0.077	1	// Zm00001d026469 // Zm00001d041083 // Zm00001d005874 // Zm00001d013150 // Zm00001d012956 // Zm00001d025575 // Zm00001d006382 // Zm00001d033330 // Zm00001d037582 // Zm00001d022028 // Zm00001d052130 // Zm00001d041345 // Zm00001d018227 // Zm00001d012560 // Zm00001d006089 // Zm00001d006499 // Zm00001d019696 // Zm00001d018128 // Zm00001d044629 // Zm00001d031837 // Zm00001d017387 // Zm00001d022175
GO:0009199	P	ribonucleoside triphosphate metabolic process	15	1770	268	30113	0.61	1	// Zm00001d049049 // Zm00001d025659 // Zm00001d029968 // Zm00001d011889 // Zm00001d011486 // Zm00001d047054 // Zm00001d031602 // Zm00001d040166 // Zm00001d014778 // Zm00001d029307 // Zm00001d035883 // Zm00001d043607 // Zm00001d047720 // Zm00001d039081 // Zm00001d009631
GO:0046148	P	pigment biosynthetic process	8	1770	90	30113	0.18	1	// Zm00001d042673 // Zm00001d017204 // Zm00001d044122 // Zm00001d049046 // Zm00001d018034 // Zm00001d026109 // Zm00001d045055 // Zm00001d012394
GO:0015672	P	monovalent inorganic cation transport	15	1770	460	30113	0.99	1	// Zm00001d045883 // Zm00001d025303 // Zm00001d027768 // Zm00001d021942 // Zm00001d021943 // Zm00001d002333 // Zm00001d018803 // Zm00001d014778 // Zm00001d011473 // Zm00001d050851 // Zm00001d042473 // Zm00001d014060 // Zm00001d028330 // Zm00001d025834 // Zm00001d024465
GO:0008284	P	positive regulation of cell proliferation	7	1770	72	30113	0.15	1	// Zm00001d018128 // Zm00001d033330 // Zm00001d031837 // Zm00001d041345 // Zm00001d012560 // Zm00001d022175 // Zm00001d019696
GO:0070727	P	cellular macromolecule localization	30	1770	830	30113	1	1	// Zm00001d027518 // Zm00001d020187 // Zm00001d038533 // Zm00001d004856 // Zm00001d052380 // Zm00001d039879 // Zm00001d013489 // Zm00001d021659 // Zm00001d016008 // Zm00001d035664 // Zm00001d042044 // Zm00001d022439 // Zm00001d021246 // Zm00001d040153 // Zm00001d040051 // Zm00001d047074 // Zm00001d042655 // Zm00001d048393 // Zm00001d045024 // Zm00001d002115 // Zm00001d017717 // Zm00001d006214 // …
GO:0072329	P	monocarboxylic acid catabolic process	5	1770	65	30113	0.35	1	// Zm00001d007907 // Zm00001d038755 // Zm00001d045606 // Zm00001d023779 // Zm00001d045965
GO:0006873	P	cellular ion homeostasis	6	1770	133	30113	0.79	1	// Zm00001d045883 // Zm00001d047242 // Zm00001d039647 // Zm00001d028330 // Zm00001d030623 // Zm00001d024465
GO:0006974	P	cellular response to DNA damage stimulus	43	1770	706	30113	0.43	1	// Zm00001d037615 // Zm00001d028757 // Zm00001d030366 // Zm00001d042640 // Zm00001d040166 // Zm00001d047946 // Zm00001d039133 // Zm00001d029123 // Zm00001d012571 // Zm00001d013757 // Zm00001d043540 // Zm00001d043188 // Zm00001d025738 // Zm00001d017078 // Zm00001d041083 // Zm00001d001806 // Zm00001d006382 // Zm00001d038855 // Zm00001d012918 // Zm00001d022141 // Zm00001d048667 // Zm00001d039554 // …
GO:0034637	P	cellular carbohydrate biosynthetic process	20	1770	292	30113	0.29	1	// Zm00001d044211 // Zm00001d047110 // Zm00001d008250 // Zm00001d014867 // Zm00001d033910 // Zm00001d046691 // Zm00001d014150 // Zm00001d014866 // Zm00001d050293 // Zm00001d014844 // Zm00001d019479 // Zm00001d052227 // Zm00001d039131 // Zm00001d014865 // Zm00001d027472 // Zm00001d028180 // Zm00001d038728 // Zm00001d022193 // Zm00001d048458 // Zm00001d032311
GO:0044257	P	cellular protein catabolic process	46	1770	804	30113	0.59	1	// Zm00001d046890 // Zm00001d047068 // Zm00001d041291 // Zm00001d008237 // Zm00001d013005 // Zm00001d002455 // Zm00001d042193 // Zm00001d049911 // Zm00001d016066 // Zm00001d039879 // Zm00001d027675 // Zm00001d002519 // Zm00001d050704 // Zm00001d003575 // Zm00001d039772 // Zm00001d029996 // Zm00001d040334 // Zm00001d040644 // Zm00001d022439 // Zm00001d018391 // Zm00001d027302 // Zm00001d032830 // …
GO:0044255	P	cellular lipid metabolic process	48	1770	750	30113	0.3	1	// Zm00001d043263 // Zm00001d038511 // Zm00001d020206 // Zm00001d017826 // Zm00001d028809 // Zm00001d038755 // Zm00001d017941 // Zm00001d023779 // Zm00001d042192 // Zm00001d031653 // Zm00001d039394 // Zm00001d012712 // Zm00001d009497 // Zm00001d038996 // Zm00001d051932 // Zm00001d029211 // Zm00001d045606 // Zm00001d017078 // Zm00001d003750 // Zm00001d014140 // Zm00001d038830 // Zm00001d049046 // …
GO:0009132	P	nucleoside diphosphate metabolic process	9	1770	135	30113	0.41	1	// Zm00001d049049 // Zm00001d029307 // Zm00001d029968 // Zm00001d011889 // Zm00001d047054 // Zm00001d040166 // Zm00001d035883 // Zm00001d043607 // Zm00001d025659
GO:0030258	P	lipid modification	8	1770	160	30113	0.72	1	// Zm00001d043263 // Zm00001d045606 // Zm00001d038755 // Zm00001d023779 // Zm00001d047457 // Zm00001d033670 // Zm00001d038830 // Zm00001d029211
GO:0006979	P	response to oxidative stress	24	1770	348	30113	0.25	1	// Zm00001d019387 // Zm00001d052101 // Zm00001d027512 // Zm00001d047841 // Zm00001d002533 // Zm00001d029238 // Zm00001d039933 // Zm00001d039685 // Zm00001d049046 // Zm00001d025106 // Zm00001d014632 // Zm00001d048073 // Zm00001d018298 // Zm00001d007581 // Zm00001d029170 // Zm00001d002611 // Zm00001d010950 // Zm00001d041710 // Zm00001d020686 // Zm00001d003081 // Zm00001d048693 // Zm00001d029965 // …
GO:0008213	P	protein alkylation	10	1770	136	30113	0.29	1	// Zm00001d038812 // Zm00001d017798 // Zm00001d036110 // Zm00001d004934 // Zm00001d043649 // Zm00001d032343 // Zm00001d015228 // Zm00001d020038 // Zm00001d048691 // Zm00001d036112
GO:0007049	P	cell cycle	45	1770	675	30113	0.22	1	// Zm00001d030079 // Zm00001d032732 // Zm00001d026469 // Zm00001d041083 // Zm00001d005874 // Zm00001d041353 // Zm00001d011615 // Zm00001d047946 // Zm00001d039133 // Zm00001d029123 // Zm00001d013150 // Zm00001d012956 // Zm00001d017986 // Zm00001d023681 // Zm00001d017078 // Zm00001d025575 // Zm00001d006382 // Zm00001d045480 // Zm00001d038881 // Zm00001d008815 // Zm00001d033330 // Zm00001d037582 // …
GO:0072511	P	divalent inorganic cation transport	6	1770	119	30113	0.7	1	// Zm00001d052457 // Zm00001d017201 // Zm00001d033446 // Zm00001d051069 // Zm00001d047242 // Zm00001d033334
GO:0042542	P	response to hydrogen peroxide	5	1770	44	30113	0.13	1	// Zm00001d048073 // Zm00001d039933 // Zm00001d018298 // Zm00001d029170 // Zm00001d047841
GO:0018105	P	peptidyl-serine phosphorylation	6	1770	122	30113	0.72	1	// Zm00001d041269 // Zm00001d003198 // Zm00001d034372 // Zm00001d008815 // Zm00001d018429 // Zm00001d014038
GO:0010498	P	proteasomal protein catabolic process	17	1770	300	30113	0.59	1	// Zm00001d046141 // Zm00001d008261 // Zm00001d039879 // Zm00001d038881 // Zm00001d045313 // Zm00001d045403 // Zm00001d040644 // Zm00001d038224 // Zm00001d048683 // Zm00001d022151 // Zm00001d048466 // Zm00001d043989 // Zm00001d053358 // Zm00001d007215 // Zm00001d040334 // Zm00001d006874 // Zm00001d016066
GO:0042592	P	homeostatic process	32	1770	815	30113	0.99	1	// Zm00001d045883 // Zm00001d003349 // Zm00001d002626 // Zm00001d028981 // Zm00001d029459 // Zm00001d043540 // Zm00001d039647 // Zm00001d051851 // Zm00001d028330 // Zm00001d030623 // Zm00001d011889 // Zm00001d045606 // Zm00001d033180 // Zm00001d052442 // Zm00001d020312 // Zm00001d031948 // Zm00001d016017 // Zm00001d013348 // Zm00001d039650 // Zm00001d028992 // Zm00001d030554 // Zm00001d028311 // …
GO:0022402	P	cell cycle process	39	1770	489	30113	0.043	1	// Zm00001d032732 // Zm00001d026469 // Zm00001d041083 // Zm00001d005874 // Zm00001d041353 // Zm00001d011615 // Zm00001d047946 // Zm00001d039133 // Zm00001d029123 // Zm00001d013150 // Zm00001d012956 // Zm00001d025738 // Zm00001d017078 // Zm00001d025575 // Zm00001d006382 // Zm00001d045480 // Zm00001d008815 // Zm00001d033330 // Zm00001d037582 // Zm00001d034164 // Zm00001d052083 // Zm00001d022028 // …
GO:0043632	P	modification-dependent macromolecule catabolic process	40	1770	661	30113	0.45	1	// Zm00001d046890 // Zm00001d047068 // Zm00001d041291 // Zm00001d008237 // Zm00001d013005 // Zm00001d002455 // Zm00001d042193 // Zm00001d049911 // Zm00001d016066 // Zm00001d039879 // Zm00001d027675 // Zm00001d002519 // Zm00001d050704 // Zm00001d003575 // Zm00001d044450 // Zm00001d029996 // Zm00001d040334 // Zm00001d040644 // Zm00001d022439 // Zm00001d018391 // Zm00001d027302 // Zm00001d032830 // …
GO:0006090	P	pyruvate metabolic process	13	1770	144	30113	0.098	1	// Zm00001d049049 // Zm00001d044748 // Zm00001d029307 // Zm00001d011889 // Zm00001d047054 // Zm00001d040166 // Zm00001d033896 // Zm00001d035883 // Zm00001d043607 // Zm00001d038163 // Zm00001d025659 // Zm00001d000316 // Zm00001d010321
GO:0051301	P	cell division	16	1770	219	30113	0.23	1	// Zm00001d030737 // Zm00001d034164 // Zm00001d027401 // Zm00001d026469 // Zm00001d052083 // Zm00001d038881 // Zm00001d041353 // Zm00001d011615 // Zm00001d052380 // Zm00001d042044 // Zm00001d038728 // Zm00001d024833 // Zm00001d016998 // Zm00001d008815 // Zm00001d016816 // Zm00001d046691
GO:0009733	P	response to auxin	20	1770	253	30113	0.13	1	// Zm00001d010360 // Zm00001d011953 // Zm00001d020605 // Zm00001d032683 // Zm00001d052442 // Zm00001d049715 // Zm00001d043431 // Zm00001d048288 // Zm00001d048289 // Zm00001d045026 // Zm00001d030737 // Zm00001d050972 // Zm00001d014690 // Zm00001d039006 // Zm00001d016277 // Zm00001d001945 // Zm00001d045203 // Zm00001d043515 // Zm00001d037691 // Zm00001d026530
GO:0002682	P	regulation of immune system process	6	1770	48	30113	0.078	1	// Zm00001d029723 // Zm00001d039469 // Zm00001d004966 // Zm00001d030737 // Zm00001d052468 // Zm00001d049525
GO:0009737	P	response to abscisic acid	13	1770	224	30113	0.56	1	// Zm00001d014297 // Zm00001d037894 // Zm00001d048466 // Zm00001d034828 // Zm00001d037985 // Zm00001d002533 // Zm00001d037988 // Zm00001d034372 // Zm00001d005168 // Zm00001d039685 // Zm00001d017251 // Zm00001d018429 // Zm00001d028311
GO:0006486	P	protein glycosylation	6	1770	200	30113	0.97	1	// Zm00001d016891 // Zm00001d038533 // Zm00001d005168 // Zm00001d005169 // Zm00001d032795 // Zm00001d032794
GO:0033993	P	response to lipid	22	1770	302	30113	0.19	1	// Zm00001d034828 // Zm00001d002533 // Zm00001d028139 // Zm00001d039685 // Zm00001d045507 // Zm00001d037988 // Zm00001d047217 // Zm00001d017251 // Zm00001d030021 // Zm00001d037894 // Zm00001d018429 // Zm00001d014297 // Zm00001d005168 // Zm00001d047053 // Zm00001d030737 // Zm00001d018369 // Zm00001d028311 // Zm00001d020686 // Zm00001d048185 // Zm00001d034372 // Zm00001d048466 // Zm00001d037985
GO:0006520	P	cellular amino acid metabolic process	36	1770	478	30113	0.091	1	// Zm00001d011486 // Zm00001d011610 // Zm00001d012674 // Zm00001d016704 // Zm00001d009631 // Zm00001d003198 // Zm00001d033160 // Zm00001d053281 // Zm00001d032815 // Zm00001d043845 // Zm00001d028766 // Zm00001d012391 // Zm00001d034343 // Zm00001d039081 // Zm00001d036741 // Zm00001d053800 // Zm00001d052444 // Zm00001d049380 // Zm00001d053776 // Zm00001d041076 // Zm00001d029723 // Zm00001d044608 // …
GO:2000113	P	negative regulation of cellular macromolecule biosynthetic process	27	1770	315	30113	0.043	1	// Zm00001d022446 // Zm00001d026663 // Zm00001d002784 // Zm00001d010894 // Zm00001d017986 // Zm00001d021751 // Zm00001d019905 // Zm00001d022267 // Zm00001d047290 // Zm00001d043535 // Zm00001d017700 // Zm00001d022028 // Zm00001d034434 // Zm00001d052605 // Zm00001d030737 // Zm00001d037814 // Zm00001d003378 // Zm00001d004416 // Zm00001d033553 // Zm00001d003762 // Zm00001d001933 // Zm00001d038283 // …
GO:0006096	P	glycolytic process	8	1770	115	30113	0.37	1	// Zm00001d049049 // Zm00001d029307 // Zm00001d011889 // Zm00001d047054 // Zm00001d040166 // Zm00001d035883 // Zm00001d043607 // Zm00001d025659
GO:0045814	P	negative regulation of gene expression, epigenetic	5	1770	53	30113	0.22	1	// Zm00001d019905 // Zm00001d003378 // Zm00001d004416 // Zm00001d034434 // Zm00001d002784
GO:0006468	P	protein phosphorylation	84	1770	1855	30113	0.99	1	// Zm00001d045480 // Zm00001d020183 // Zm00001d027415 // Zm00001d008468 // Zm00001d030942 // Zm00001d002481 // Zm00001d018352 // Zm00001d003110 // Zm00001d052340 // Zm00001d011520 // Zm00001d045445 // Zm00001d038494 // Zm00001d040166 // Zm00001d011465 // Zm00001d029576 // Zm00001d040695 // Zm00001d041215 // Zm00001d052327 // Zm00001d021336 // Zm00001d052998 // Zm00001d040567 // Zm00001d014038 // …
GO:0000278	P	mitotic cell cycle	21	1770	342	30113	0.45	1	// Zm00001d034164 // Zm00001d018128 // Zm00001d026469 // Zm00001d052083 // Zm00001d012786 // Zm00001d041353 // Zm00001d031837 // Zm00001d045480 // Zm00001d041345 // Zm00001d047946 // Zm00001d046691 // Zm00001d024833 // Zm00001d029123 // Zm00001d008815 // Zm00001d033330 // Zm00001d037582 // Zm00001d012560 // Zm00001d006499 // Zm00001d019696 // Zm00001d012956 // Zm00001d022175
GO:0006397	P	mRNA processing	19	1770	399	30113	0.84	1	// Zm00001d034578 // Zm00001d012865 // Zm00001d017982 // Zm00001d013489 // Zm00001d006181 // Zm00001d007784 // Zm00001d047607 // Zm00001d021871 // Zm00001d049636 // Zm00001d017153 // Zm00001d029483 // Zm00001d042445 // Zm00001d053591 // Zm00001d028994 // Zm00001d021510 // Zm00001d008951 // Zm00001d053927 // Zm00001d029380 // Zm00001d019339
GO:0006461	P	protein complex assembly	33	1770	461	30113	0.16	1	// Zm00001d009796 // Zm00001d044036 // Zm00001d016935 // Zm00001d009515 // Zm00001d027518 // Zm00001d040693 // Zm00001d027394 // Zm00001d039933 // Zm00001d051478 // Zm00001d002784 // Zm00001d053868 // Zm00001d007972 // Zm00001d024241 // Zm00001d015004 // Zm00001d047217 // Zm00001d037582 // Zm00001d018298 // Zm00001d033484 // Zm00001d005869 // Zm00001d002455 // Zm00001d052273 // Zm00001d007153 // …
GO:0070085	P	glycosylation	6	1770	252	30113	1	1	// Zm00001d016891 // Zm00001d038533 // Zm00001d005168 // Zm00001d005169 // Zm00001d032795 // Zm00001d032794
GO:0006464	P	cellular protein modification process	190	1770	3847	30113	1	1	// Zm00001d027415 // Zm00001d047068 // Zm00001d044015 // Zm00001d045480 // Zm00001d029576 // Zm00001d021336 // Zm00001d042845 // Zm00001d040334 // Zm00001d023292 // Zm00001d038812 // Zm00001d048683 // Zm00001d030875 // Zm00001d053652 // Zm00001d022439 // Zm00001d036110 // Zm00001d008815 // Zm00001d023339 // Zm00001d007915 // Zm00001d032830 // Zm00001d036112 // Zm00001d020038 // Zm00001d003399 // …
GO:0000272	P	polysaccharide catabolic process	8	1770	140	30113	0.58	1	// Zm00001d012766 // Zm00001d043509 // Zm00001d029983 // Zm00001d047077 // Zm00001d037338 // Zm00001d009097 // Zm00001d035082 // Zm00001d021702
GO:0000375	P	RNA splicing, via transesterification reactions	18	1770	272	30113	0.35	1	// Zm00001d034578 // Zm00001d012865 // Zm00001d017982 // Zm00001d013489 // Zm00001d006181 // Zm00001d007784 // Zm00001d049636 // Zm00001d017153 // Zm00001d029483 // Zm00001d012922 // Zm00001d042445 // Zm00001d028994 // Zm00001d021510 // Zm00001d008951 // Zm00001d053927 // Zm00001d029380 // Zm00001d034721 // Zm00001d019339
GO:0044765	P	single-organism transport	71	1770	1464	30113	0.96	1	// Zm00001d045883 // Zm00001d027518 // Zm00001d028987 // Zm00001d002333 // Zm00001d053234 // Zm00001d016590 // Zm00001d013055 // Zm00001d043049 // Zm00001d017728 // Zm00001d025665 // Zm00001d033837 // Zm00001d043735 // Zm00001d011167 // Zm00001d009494 // Zm00001d028330 // Zm00001d040360 // Zm00001d053939 // Zm00001d025303 // Zm00001d044650 // Zm00001d032279 // Zm00001d052442 // Zm00001d028401 // …
GO:0000377	P	RNA splicing, via transesterification reactions with bulged adenosine as nucleophile	18	1770	272	30113	0.35	1	// Zm00001d034578 // Zm00001d012865 // Zm00001d017982 // Zm00001d013489 // Zm00001d006181 // Zm00001d007784 // Zm00001d049636 // Zm00001d017153 // Zm00001d029483 // Zm00001d012922 // Zm00001d042445 // Zm00001d028994 // Zm00001d021510 // Zm00001d008951 // Zm00001d053927 // Zm00001d029380 // Zm00001d034721 // Zm00001d019339
GO:0010228	P	vegetative to reproductive phase transition of meristem	5	1770	76	30113	0.47	1	// Zm00001d045427 // Zm00001d007240 // Zm00001d048693 // Zm00001d011712 // Zm00001d019230
GO:0009639	P	response to red or far red light	7	1770	66	30113	0.11	1	// Zm00001d006198 // Zm00001d049046 // Zm00001d020002 // Zm00001d005814 // Zm00001d021278 // Zm00001d033799 // Zm00001d012378
GO:0051273	P	beta-glucan metabolic process	9	1770	126	30113	0.34	1	// Zm00001d027472 // Zm00001d046691 // Zm00001d037338 // Zm00001d009097 // Zm00001d014865 // Zm00001d014867 // Zm00001d014866 // Zm00001d035082 // Zm00001d048458
GO:0051276	P	chromosome organization	54	1770	1010	30113	0.77	1	// Zm00001d026469 // Zm00001d030366 // Zm00001d034828 // Zm00001d048385 // Zm00001d016935 // Zm00001d009515 // Zm00001d039133 // Zm00001d004934 // Zm00001d040693 // Zm00001d027394 // Zm00001d043540 // Zm00001d003378 // Zm00001d051478 // Zm00001d046388 // Zm00001d034434 // Zm00001d025738 // Zm00001d004416 // Zm00001d017078 // Zm00001d025575 // Zm00001d006382 // Zm00001d023689 // Zm00001d017700 // …
GO:0051274	P	beta-glucan biosynthetic process	6	1770	100	30113	0.54	1	// Zm00001d014867 // Zm00001d046691 // Zm00001d014865 // Zm00001d027472 // Zm00001d014866 // Zm00001d048458
GO:0035194	P	posttranscriptional gene silencing by RNA	5	1770	43	30113	0.13	1	// Zm00001d019905 // Zm00001d003378 // Zm00001d029573 // Zm00001d044397 // Zm00001d004416
GO:0019693	P	ribose phosphate metabolic process	22	1770	393	30113	0.62	1	// Zm00001d029307 // Zm00001d011889 // Zm00001d011486 // Zm00001d040166 // Zm00001d017826 // Zm00001d043607 // Zm00001d009631 // Zm00001d049049 // Zm00001d045488 // Zm00001d014778 // Zm00001d050972 // Zm00001d047720 // Zm00001d039081 // Zm00001d042673 // Zm00001d046742 // Zm00001d029525 // Zm00001d047054 // Zm00001d031602 // Zm00001d035883 // Zm00001d051626 // Zm00001d029968 // Zm00001d025659
GO:0006066	P	alcohol metabolic process	6	1770	90	30113	0.44	1	// Zm00001d043286 // Zm00001d024936 // Zm00001d028180 // Zm00001d021170 // Zm00001d029307 // Zm00001d012394
GO:0006796	P	phosphate-containing compound metabolic process	197	1770	3564	30113	0.82	1	// Zm00001d036925 // Zm00001d027415 // Zm00001d030765 // Zm00001d044015 // Zm00001d045839 // Zm00001d029576 // Zm00001d007793 // Zm00001d012573 // Zm00001d021336 // Zm00001d022193 // Zm00001d032311 // Zm00001d043286 // Zm00001d028319 // Zm00001d050972 // Zm00001d019123 // Zm00001d000052 // Zm00001d044395 // Zm00001d047110 // Zm00001d016907 // Zm00001d044021 // Zm00001d002712 // Zm00001d011746 // …
GO:0006790	P	sulfur compound metabolic process	17	1770	236	30113	0.24	1	// Zm00001d018454 // Zm00001d044748 // Zm00001d045436 // Zm00001d023968 // Zm00001d041710 // Zm00001d029708 // Zm00001d010950 // Zm00001d031019 // Zm00001d013296 // Zm00001d003157 // Zm00001d032220 // Zm00001d036951 // Zm00001d025773 // Zm00001d019850 // Zm00001d045294 // Zm00001d042102 // Zm00001d042104
GO:0006793	P	phosphorus metabolic process	198	1770	3578	30113	0.82	1	// Zm00001d036925 // Zm00001d027415 // Zm00001d030765 // Zm00001d044015 // Zm00001d045839 // Zm00001d029576 // Zm00001d007793 // Zm00001d012573 // Zm00001d021336 // Zm00001d022193 // Zm00001d032311 // Zm00001d043286 // Zm00001d028319 // Zm00001d050972 // Zm00001d019123 // Zm00001d000052 // Zm00001d044395 // Zm00001d047110 // Zm00001d016907 // Zm00001d044021 // Zm00001d002712 // Zm00001d011746 // …
GO:0006417	P	regulation of translation	6	1770	193	30113	0.97	1	// Zm00001d033553 // Zm00001d003198 // Zm00001d008610 // Zm00001d001933 // Zm00001d029340 // Zm00001d036741
GO:0006414	P	translational elongation	6	1770	128	30113	0.76	1	// Zm00001d041075 // Zm00001d025948 // Zm00001d029340 // Zm00001d040673 // Zm00001d036741 // Zm00001d006907
GO:0006413	P	translational initiation	9	1770	194	30113	0.8	1	// Zm00001d040622 // Zm00001d041389 // Zm00001d003198 // Zm00001d047912 // Zm00001d014337 // Zm00001d011605 // Zm00001d031927 // Zm00001d010711 // Zm00001d029473
GO:0006412	P	translation	43	1770	1203	30113	1	1	// Zm00001d042154 // Zm00001d052619 // Zm00001d027512 // Zm00001d014337 // Zm00001d029340 // Zm00001d010566 // Zm00001d050199 // Zm00001d029473 // Zm00001d005030 // Zm00001d003198 // Zm00001d031927 // Zm00001d041075 // Zm00001d035051 // Zm00001d033767 // Zm00001d036741 // Zm00001d007287 // Zm00001d008610 // Zm00001d040622 // Zm00001d034223 // Zm00001d052602 // Zm00001d047912 // Zm00001d006838 // …
GO:0048523	P	negative regulation of cellular process	48	1770	628	30113	0.049	1	// Zm00001d041083 // Zm00001d022267 // Zm00001d022446 // Zm00001d002533 // Zm00001d047946 // Zm00001d029576 // Zm00001d029123 // Zm00001d017700 // Zm00001d039879 // Zm00001d040029 // Zm00001d026663 // Zm00001d002784 // Zm00001d010894 // Zm00001d010543 // Zm00001d017078 // Zm00001d001806 // Zm00001d045724 // Zm00001d012956 // Zm00001d021751 // Zm00001d033484 // Zm00001d019905 // Zm00001d034434 // …
GO:0008104	P	protein localization	35	1770	986	30113	1	1	// Zm00001d027518 // Zm00001d020187 // Zm00001d038533 // Zm00001d014521 // Zm00001d004856 // Zm00001d021453 // Zm00001d052380 // Zm00001d039879 // Zm00001d017717 // Zm00001d044650 // Zm00001d021659 // Zm00001d016008 // Zm00001d035664 // Zm00001d006126 // Zm00001d042044 // Zm00001d050972 // Zm00001d022439 // Zm00001d021246 // Zm00001d040153 // Zm00001d040051 // Zm00001d047074 // Zm00001d042655 // …
GO:0009636	P	response to toxic substance	20	1770	296	30113	0.3	1	// Zm00001d019387 // Zm00001d014297 // Zm00001d029170 // Zm00001d011035 // Zm00001d018454 // Zm00001d002611 // Zm00001d027512 // Zm00001d013348 // Zm00001d037240 // Zm00001d002533 // Zm00001d041710 // Zm00001d010950 // Zm00001d014632 // Zm00001d025106 // Zm00001d003248 // Zm00001d003081 // Zm00001d003198 // Zm00001d030685 // Zm00001d042104 // Zm00001d052101
GO:2000241	P	regulation of reproductive process	12	1770	126	30113	0.083	1	// Zm00001d010894 // Zm00001d014297 // Zm00001d043589 // Zm00001d041083 // Zm00001d007240 // Zm00001d009773 // Zm00001d011748 // Zm00001d019230 // Zm00001d018775 // Zm00001d022028 // Zm00001d051047 // Zm00001d048691
GO:0009451	P	RNA modification	18	1770	454	30113	0.97	1	// Zm00001d020541 // Zm00001d045182 // Zm00001d029563 // Zm00001d040958 // Zm00001d031265 // Zm00001d012794 // Zm00001d016595 // Zm00001d017706 // Zm00001d041346 // Zm00001d044397 // Zm00001d005899 // Zm00001d020863 // Zm00001d028728 // Zm00001d018148 // Zm00001d053927 // Zm00001d035922 // Zm00001d051532 // Zm00001d022045
GO:0007165	P	signal transduction	85	1770	1321	30113	0.22	1	// Zm00001d045203 // Zm00001d011953 // Zm00001d043263 // Zm00001d021687 // Zm00001d014723 // Zm00001d018369 // Zm00001d008177 // Zm00001d011288 // Zm00001d049715 // Zm00001d038533 // Zm00001d011520 // Zm00001d039469 // Zm00001d023314 // Zm00001d002533 // Zm00001d011465 // Zm00001d038728 // Zm00001d047889 // Zm00001d028139 // Zm00001d052327 // Zm00001d001945 // Zm00001d040695 // Zm00001d023385 // …
GO:0007166	P	cell surface receptor signaling pathway	12	1770	304	30113	0.94	1	// Zm00001d008177 // Zm00001d011520 // Zm00001d046941 // Zm00001d044405 // Zm00001d045839 // Zm00001d040695 // Zm00001d034257 // Zm00001d030941 // Zm00001d030942 // Zm00001d015527 // Zm00001d028319 // Zm00001d011288
GO:0007167	P	enzyme linked receptor protein signaling pathway	10	1770	212	30113	0.79	1	// Zm00001d008177 // Zm00001d044405 // Zm00001d046941 // Zm00001d011520 // Zm00001d045839 // Zm00001d040695 // Zm00001d034257 // Zm00001d015527 // Zm00001d028319 // Zm00001d011288
GO:0007005	P	mitochondrion organization	8	1770	283	30113	0.99	1	// Zm00001d007153 // Zm00001d008610 // Zm00001d045544 // Zm00001d004856 // Zm00001d028495 // Zm00001d013531 // Zm00001d045296 // Zm00001d007822
GO:0044712	P	single-organism catabolic process	45	1770	626	30113	0.11	1	// Zm00001d038511 // Zm00001d029307 // Zm00001d011889 // Zm00001d052444 // Zm00001d046952 // Zm00001d038996 // Zm00001d038755 // Zm00001d030348 // Zm00001d040166 // Zm00001d029025 // Zm00001d029341 // Zm00001d031653 // Zm00001d039394 // Zm00001d012712 // Zm00001d043607 // Zm00001d032736 // Zm00001d049049 // Zm00001d040644 // Zm00001d033160 // Zm00001d049046 // Zm00001d005337 // Zm00001d018788 // …
GO:0044710	P	single-organism metabolic process	304	1770	5053	30113	0.34	1	// Zm00001d042596 // Zm00001d047774 // Zm00001d042869 // Zm00001d037849 // Zm00001d011930 // Zm00001d011610 // Zm00001d038511 // Zm00001d032948 // Zm00001d047217 // Zm00001d049939 // Zm00001d017918 // Zm00001d039131 // Zm00001d039879 // Zm00001d020206 // Zm00001d022193 // Zm00001d011422 // Zm00001d032311 // Zm00001d038954 // Zm00001d031653 // Zm00001d053829 // Zm00001d047582 // Zm00001d038830 // …
GO:0045786	P	negative regulation of cell cycle	8	1770	73	30113	0.08	1	// Zm00001d048363 // Zm00001d017078 // Zm00001d041083 // Zm00001d022028 // Zm00001d032732 // Zm00001d047946 // Zm00001d029123 // Zm00001d012956
GO:0045787	P	positive regulation of cell cycle	8	1770	101	30113	0.26	1	// Zm00001d017078 // Zm00001d018128 // Zm00001d033330 // Zm00001d031837 // Zm00001d041345 // Zm00001d012560 // Zm00001d022175 // Zm00001d019696
GO:0070271	P	protein complex biogenesis	33	1770	463	30113	0.16	1	// Zm00001d009796 // Zm00001d044036 // Zm00001d016935 // Zm00001d009515 // Zm00001d027518 // Zm00001d040693 // Zm00001d027394 // Zm00001d039933 // Zm00001d051478 // Zm00001d002784 // Zm00001d053868 // Zm00001d007972 // Zm00001d024241 // Zm00001d015004 // Zm00001d047217 // Zm00001d037582 // Zm00001d018298 // Zm00001d033484 // Zm00001d005869 // Zm00001d002455 // Zm00001d052273 // Zm00001d007153 // …
GO:0098869	P	cellular oxidant detoxification	15	1770	279	30113	0.67	1	// Zm00001d019387 // Zm00001d018454 // Zm00001d029170 // Zm00001d011035 // Zm00001d052101 // Zm00001d002611 // Zm00001d027512 // Zm00001d013348 // Zm00001d037240 // Zm00001d002533 // Zm00001d025106 // Zm00001d003248 // Zm00001d014632 // Zm00001d030685 // Zm00001d003081
GO:0042455	P	ribonucleoside biosynthetic process	8	1770	112	30113	0.35	1	// Zm00001d029968 // Zm00001d011486 // Zm00001d031602 // Zm00001d014778 // Zm00001d003157 // Zm00001d025773 // Zm00001d039081 // Zm00001d009631
GO:0044093	P	positive regulation of molecular function	17	1770	283	30113	0.5	1	// Zm00001d006517 // Zm00001d029170 // Zm00001d045597 // Zm00001d052101 // Zm00001d021659 // Zm00001d022028 // Zm00001d027824 // Zm00001d045480 // Zm00001d051789 // Zm00001d004856 // Zm00001d002611 // Zm00001d047889 // Zm00001d052327 // Zm00001d028967 // Zm00001d017947 // Zm00001d015228 // Zm00001d030031
GO:0044092	P	negative regulation of molecular function	11	1770	235	30113	0.81	1	// Zm00001d048363 // Zm00001d010543 // Zm00001d008268 // Zm00001d032732 // Zm00001d034673 // Zm00001d002533 // Zm00001d029576 // Zm00001d031940 // Zm00001d040029 // Zm00001d041403 // Zm00001d041404
GO:0033036	P	macromolecule localization	53	1770	1205	30113	0.99	1	// Zm00001d027518 // Zm00001d028987 // Zm00001d020187 // Zm00001d038533 // Zm00001d014521 // Zm00001d004856 // Zm00001d043049 // Zm00001d011630 // Zm00001d052380 // Zm00001d033837 // Zm00001d011167 // Zm00001d052453 // Zm00001d017717 // Zm00001d044650 // Zm00001d032279 // Zm00001d039879 // Zm00001d021659 // Zm00001d016008 // Zm00001d035664 // Zm00001d006126 // Zm00001d042044 // Zm00001d050972 // …
GO:0046034	P	ATP metabolic process	10	1770	242	30113	0.9	1	// Zm00001d049049 // Zm00001d029307 // Zm00001d011889 // Zm00001d047054 // Zm00001d040166 // Zm00001d014778 // Zm00001d035883 // Zm00001d043607 // Zm00001d047720 // Zm00001d025659
GO:0046031	P	ADP metabolic process	8	1770	115	30113	0.37	1	// Zm00001d049049 // Zm00001d029307 // Zm00001d011889 // Zm00001d047054 // Zm00001d040166 // Zm00001d035883 // Zm00001d043607 // Zm00001d025659
GO:0010038	P	response to metal ion	5	1770	85	30113	0.56	1	// Zm00001d020686 // Zm00001d030737 // Zm00001d025984 // Zm00001d011001 // Zm00001d004123
GO:0009179	P	purine ribonucleoside diphosphate metabolic process	8	1770	117	30113	0.39	1	// Zm00001d049049 // Zm00001d029307 // Zm00001d011889 // Zm00001d047054 // Zm00001d040166 // Zm00001d035883 // Zm00001d043607 // Zm00001d025659
GO:0009072	P	aromatic amino acid family metabolic process	8	1770	90	30113	0.18	1	// Zm00001d046168 // Zm00001d034713 // Zm00001d023968 // Zm00001d012674 // Zm00001d025652 // Zm00001d048315 // Zm00001d043649 // Zm00001d018061
GO:0051704	P	multi-organism process	24	1770	429	30113	0.62	1	// Zm00001d044136 // Zm00001d039469 // Zm00001d012080 // Zm00001d029573 // Zm00001d037941 // Zm00001d047090 // Zm00001d045839 // Zm00001d024245 // Zm00001d047468 // Zm00001d052468 // Zm00001d007581 // Zm00001d052893 // Zm00001d019905 // Zm00001d029723 // Zm00001d024936 // Zm00001d004966 // Zm00001d030737 // Zm00001d053127 // Zm00001d028311 // Zm00001d020686 // Zm00001d003378 // Zm00001d020381 // …
GO:0009658	P	chloroplast organization	10	1770	136	30113	0.29	1	// Zm00001d007164 // Zm00001d002951 // Zm00001d053868 // Zm00001d012922 // Zm00001d049046 // Zm00001d047442 // Zm00001d047516 // Zm00001d016816 // Zm00001d007581 // Zm00001d034721
GO:0018209	P	peptidyl-serine modification	6	1770	124	30113	0.73	1	// Zm00001d041269 // Zm00001d003198 // Zm00001d034372 // Zm00001d008815 // Zm00001d018429 // Zm00001d014038
GO:0018208	P	peptidyl-proline modification	7	1770	106	30113	0.44	1	// Zm00001d047973 // Zm00001d053652 // Zm00001d054015 // Zm00001d023292 // Zm00001d007826 // Zm00001d006126 // Zm00001d007765
GO:0018205	P	peptidyl-lysine modification	12	1770	201	30113	0.52	1	// Zm00001d034434 // Zm00001d038812 // Zm00001d017798 // Zm00001d017078 // Zm00001d023689 // Zm00001d029473 // Zm00001d004934 // Zm00001d043649 // Zm00001d032343 // Zm00001d002572 // Zm00001d020038 // Zm00001d048691
GO:0016567	P	protein ubiquitination	43	1770	722	30113	0.49	1	// Zm00001d046890 // Zm00001d045313 // Zm00001d047068 // Zm00001d008237 // Zm00001d011500 // Zm00001d038224 // Zm00001d039400 // Zm00001d027675 // Zm00001d002519 // Zm00001d003575 // Zm00001d017078 // Zm00001d016764 // Zm00001d017335 // Zm00001d041291 // Zm00001d040644 // Zm00001d022439 // Zm00001d018391 // Zm00001d007915 // Zm00001d032830 // Zm00001d006874 // Zm00001d046141 // Zm00001d047395 // …
GO:0023052	P	signaling	86	1770	1335	30113	0.21	1	// Zm00001d014723 // Zm00001d047217 // Zm00001d047889 // Zm00001d050972 // Zm00001d047290 // Zm00001d052273 // Zm00001d047053 // Zm00001d004966 // Zm00001d007240 // Zm00001d030941 // Zm00001d030942 // Zm00001d038728 // Zm00001d029464 // Zm00001d037691 // Zm00001d028319 // Zm00001d019555 // Zm00001d048288 // Zm00001d048289 // Zm00001d034257 // Zm00001d028711 // Zm00001d011953 // Zm00001d014297 // …
GO:0016114	P	terpenoid biosynthetic process	6	1770	72	30113	0.26	1	// Zm00001d038996 // Zm00001d049046 // Zm00001d042192 // Zm00001d039394 // Zm00001d012712 // Zm00001d012394
GO:0016569	P	covalent chromatin modification	21	1770	278	30113	0.16	1	// Zm00001d034434 // Zm00001d038812 // Zm00001d017798 // Zm00001d017078 // Zm00001d008597 // Zm00001d048385 // Zm00001d033360 // Zm00001d023689 // Zm00001d017700 // Zm00001d029473 // Zm00001d043296 // Zm00001d004934 // Zm00001d008815 // Zm00001d040831 // Zm00001d032343 // Zm00001d043649 // Zm00001d046348 // Zm00001d015228 // Zm00001d020038 // Zm00001d048691 // Zm00001d046388
GO:0043401	P	steroid hormone mediated signaling pathway	5	1770	42	30113	0.12	1	// Zm00001d045507 // Zm00001d030021 // Zm00001d047053 // Zm00001d047217 // Zm00001d018369
GO:0046351	P	disaccharide biosynthetic process	6	1770	46	30113	0.067	1	// Zm00001d047110 // Zm00001d050293 // Zm00001d052227 // Zm00001d038728 // Zm00001d022193 // Zm00001d032311
GO:0034660	P	ncRNA metabolic process	24	1770	578	30113	0.97	1	// Zm00001d020541 // Zm00001d030114 // Zm00001d034828 // Zm00001d002385 // Zm00001d005899 // Zm00001d044450 // Zm00001d040958 // Zm00001d017982 // Zm00001d012794 // Zm00001d031265 // Zm00001d053591 // Zm00001d053927 // Zm00001d044397 // Zm00001d022045 // Zm00001d045182 // Zm00001d017799 // Zm00001d016877 // Zm00001d041346 // Zm00001d020863 // Zm00001d049965 // Zm00001d049854 // Zm00001d015037 // …
GO:0045088	P	regulation of innate immune response	6	1770	44	30113	0.057	1	// Zm00001d029723 // Zm00001d039469 // Zm00001d004966 // Zm00001d030737 // Zm00001d052468 // Zm00001d049525
GO:0044267	P	cellular protein metabolic process	257	1770	5508	30113	1	1	// Zm00001d027415 // Zm00001d047068 // Zm00001d044015 // Zm00001d045480 // Zm00001d029576 // Zm00001d016066 // Zm00001d039879 // Zm00001d021336 // Zm00001d040029 // Zm00001d040334 // Zm00001d045124 // Zm00001d005030 // Zm00001d048683 // Zm00001d030875 // Zm00001d053652 // Zm00001d022439 // Zm00001d036110 // Zm00001d008815 // Zm00001d048691 // Zm00001d023339 // Zm00001d027302 // Zm00001d031743 // …
GO:0044264	P	cellular polysaccharide metabolic process	21	1770	327	30113	0.38	1	// Zm00001d044211 // Zm00001d042154 // Zm00001d014867 // Zm00001d033910 // Zm00001d046691 // Zm00001d014150 // Zm00001d037338 // Zm00001d009097 // Zm00001d014844 // Zm00001d019479 // Zm00001d051526 // Zm00001d039131 // Zm00001d014865 // Zm00001d027472 // Zm00001d014866 // Zm00001d052651 // Zm00001d027313 // Zm00001d008250 // Zm00001d035082 // Zm00001d048458 // Zm00001d049753
GO:0051186	P	cofactor metabolic process	32	1770	505	30113	0.36	1	// Zm00001d045436 // Zm00001d029307 // Zm00001d011889 // Zm00001d044748 // Zm00001d036894 // Zm00001d016866 // Zm00001d040166 // Zm00001d017826 // Zm00001d019850 // Zm00001d043607 // Zm00001d049049 // Zm00001d027352 // Zm00001d047238 // Zm00001d049046 // Zm00001d050972 // Zm00001d049380 // Zm00001d008976 // Zm00001d019218 // Zm00001d014297 // Zm00001d045182 // Zm00001d044021 // Zm00001d029525 // …
GO:0044262	P	cellular carbohydrate metabolic process	37	1770	519	30113	0.15	1	// Zm00001d042154 // Zm00001d029307 // Zm00001d011889 // Zm00001d033910 // Zm00001d014150 // Zm00001d037338 // Zm00001d021170 // Zm00001d050293 // Zm00001d029025 // Zm00001d051526 // Zm00001d052227 // Zm00001d039131 // Zm00001d039879 // Zm00001d043607 // Zm00001d052651 // Zm00001d022193 // Zm00001d035082 // Zm00001d032311 // Zm00001d043286 // Zm00001d009097 // Zm00001d014844 // Zm00001d014865 // …
GO:0044260	P	cellular macromolecule metabolic process	622	1770	10299	30113	0.22	1	// Zm00001d041083 // Zm00001d039032 // Zm00001d002429 // Zm00001d033166 // Zm00001d039133 // Zm00001d039131 // Zm00001d042845 // Zm00001d038812 // Zm00001d025575 // Zm00001d048454 // Zm00001d043286 // Zm00001d017153 // Zm00001d029483 // Zm00001d034091 // Zm00001d041791 // Zm00001d022517 // Zm00001d022045 // Zm00001d047290 // Zm00001d016907 // Zm00001d003399 // Zm00001d011748 // Zm00001d011746 // …
GO:0009126	P	purine nucleoside monophosphate metabolic process	11	1770	281	30113	0.94	1	// Zm00001d049049 // Zm00001d042673 // Zm00001d029307 // Zm00001d011889 // Zm00001d047054 // Zm00001d040166 // Zm00001d014778 // Zm00001d035883 // Zm00001d043607 // Zm00001d047720 // Zm00001d025659
GO:0051188	P	cofactor biosynthetic process	12	1770	232	30113	0.71	1	// Zm00001d044748 // Zm00001d045182 // Zm00001d045436 // Zm00001d027352 // Zm00001d041076 // Zm00001d047238 // Zm00001d016866 // Zm00001d049046 // Zm00001d018034 // Zm00001d008976 // Zm00001d025819 // Zm00001d041407
GO:0048589	P	developmental growth	8	1770	82	30113	0.13	1	// Zm00001d041269 // Zm00001d030079 // Zm00001d020381 // Zm00001d007280 // Zm00001d038201 // Zm00001d008869 // Zm00001d041774 // Zm00001d033484
GO:0006364	P	rRNA processing	10	1770	310	30113	0.99	1	// Zm00001d044450 // Zm00001d017799 // Zm00001d017982 // Zm00001d049854 // Zm00001d034828 // Zm00001d002385 // Zm00001d020863 // Zm00001d049965 // Zm00001d053927 // Zm00001d030114
GO:0006367	P	transcription initiation from RNA polymerase II promoter	7	1770	69	30113	0.13	1	// Zm00001d011680 // Zm00001d023689 // Zm00001d014337 // Zm00001d011605 // Zm00001d022141 // Zm00001d010711 // Zm00001d029473
GO:0019748	P	secondary metabolic process	9	1770	98	30113	0.14	1	// Zm00001d037849 // Zm00001d053149 // Zm00001d025249 // Zm00001d009858 // Zm00001d024245 // Zm00001d025526 // Zm00001d019850 // Zm00001d002346 // Zm00001d043174
GO:0000271	P	polysaccharide biosynthetic process	14	1770	260	30113	0.66	1	// Zm00001d044211 // Zm00001d014867 // Zm00001d033910 // Zm00001d046691 // Zm00001d014150 // Zm00001d014844 // Zm00001d019479 // Zm00001d039131 // Zm00001d014865 // Zm00001d027472 // Zm00001d014866 // Zm00001d006210 // Zm00001d008250 // Zm00001d048458
GO:0050790	P	regulation of catalytic activity	39	1770	681	30113	0.59	1	// Zm00001d017947 // Zm00001d052101 // Zm00001d002533 // Zm00001d029576 // Zm00001d047889 // Zm00001d052327 // Zm00001d040029 // Zm00001d012955 // Zm00001d010543 // Zm00001d045480 // Zm00001d049046 // Zm00001d002611 // Zm00001d028588 // Zm00001d033330 // Zm00001d031940 // Zm00001d019696 // Zm00001d029170 // Zm00001d045597 // Zm00001d021659 // Zm00001d022028 // Zm00001d008268 // Zm00001d034673 // …
GO:0031347	P	regulation of defense response	7	1770	107	30113	0.45	1	// Zm00001d030737 // Zm00001d029723 // Zm00001d039469 // Zm00001d004966 // Zm00001d047946 // Zm00001d052468 // Zm00001d049525
GO:0051234	P	establishment of localization	161	1770	3264	30113	0.99	1	// Zm00001d045883 // Zm00001d014521 // Zm00001d043049 // Zm00001d017728 // Zm00001d040534 // Zm00001d043735 // Zm00001d044650 // Zm00001d028401 // Zm00001d025665 // Zm00001d042044 // Zm00001d050972 // Zm00001d021521 // Zm00001d038155 // Zm00001d044826 // Zm00001d027468 // Zm00001d018915 // Zm00001d040726 // Zm00001d022474 // Zm00001d027401 // Zm00001d017698 // Zm00001d052063 // Zm00001d021659 // …
GO:0090407	P	organophosphate biosynthetic process	21	1770	416	30113	0.78	1	// Zm00001d042673 // Zm00001d045182 // Zm00001d021170 // Zm00001d029968 // Zm00001d046742 // Zm00001d011486 // Zm00001d009497 // Zm00001d028180 // Zm00001d041076 // Zm00001d043286 // Zm00001d016866 // Zm00001d031602 // Zm00001d048258 // Zm00001d014778 // Zm00001d029307 // Zm00001d033896 // Zm00001d043552 // Zm00001d027916 // Zm00001d039081 // Zm00001d014140 // Zm00001d009631
GO:0061077	P	chaperone-mediated protein folding	6	1770	89	30113	0.43	1	// Zm00001d029997 // Zm00001d052101 // Zm00001d040215 // Zm00001d048073 // Zm00001d023292 // Zm00001d006126
GO:0051336	P	regulation of hydrolase activity	16	1770	301	30113	0.69	1	// Zm00001d006517 // Zm00001d045597 // Zm00001d021659 // Zm00001d022028 // Zm00001d015665 // Zm00001d008268 // Zm00001d034673 // Zm00001d051789 // Zm00001d002533 // Zm00001d047889 // Zm00001d031940 // Zm00001d028967 // Zm00001d040029 // Zm00001d017947 // Zm00001d015228 // Zm00001d030031
GO:0051174	P	regulation of phosphorus metabolic process	17	1770	284	30113	0.51	1	// Zm00001d048363 // Zm00001d010543 // Zm00001d004856 // Zm00001d012560 // Zm00001d015665 // Zm00001d032732 // Zm00001d031837 // Zm00001d045480 // Zm00001d002533 // Zm00001d029576 // Zm00001d019696 // Zm00001d033330 // Zm00001d052327 // Zm00001d018128 // Zm00001d000052 // Zm00001d041345 // Zm00001d022175
GO:0042546	P	cell wall biogenesis	6	1770	200	30113	0.97	1	// Zm00001d046691 // Zm00001d038728 // Zm00001d052651 // Zm00001d027313 // Zm00001d008250 // Zm00001d021246
GO:0015980	P	energy derivation by oxidation of organic compounds	11	1770	194	30113	0.59	1	// Zm00001d044211 // Zm00001d042154 // Zm00001d044021 // Zm00001d033910 // Zm00001d014844 // Zm00001d049753 // Zm00001d039131 // Zm00001d015497 // Zm00001d037006 // Zm00001d047720 // Zm00001d045296
GO:0034220	P	ion transmembrane transport	28	1770	696	30113	0.99	1	// Zm00001d052457 // Zm00001d045883 // Zm00001d033446 // Zm00001d039647 // Zm00001d030623 // Zm00001d025303 // Zm00001d003555 // Zm00001d014778 // Zm00001d033334 // Zm00001d013364 // Zm00001d027768 // Zm00001d042651 // Zm00001d014060 // Zm00001d011473 // Zm00001d041594 // Zm00001d028311 // Zm00001d042473 // Zm00001d028330 // Zm00001d052845 // Zm00001d024465 // Zm00001d018242 // Zm00001d021942 // …
GO:0046394	P	carboxylic acid biosynthetic process	34	1770	436	30113	0.07	1	// Zm00001d017941 // Zm00001d020206 // Zm00001d011610 // Zm00001d032948 // Zm00001d041700 // Zm00001d006886 // Zm00001d042117 // Zm00001d017078 // Zm00001d032815 // Zm00001d043845 // Zm00001d028766 // Zm00001d012391 // Zm00001d033148 // Zm00001d053149 // Zm00001d049380 // Zm00001d041076 // Zm00001d022144 // Zm00001d008976 // Zm00001d044608 // Zm00001d012674 // Zm00001d034343 // Zm00001d006214 // …
GO:0046395	P	carboxylic acid catabolic process	13	1770	133	30113	0.063	1	// Zm00001d023968 // Zm00001d052444 // Zm00001d033160 // Zm00001d029723 // Zm00001d053776 // Zm00001d045606 // Zm00001d043376 // Zm00001d038755 // Zm00001d023779 // Zm00001d045965 // Zm00001d047124 // Zm00001d007907 // Zm00001d053800
GO:0009814	P	defense response, incompatible interaction	5	1770	39	30113	0.095	1	// Zm00001d012080 // Zm00001d019218 // Zm00001d029723 // Zm00001d049612 // Zm00001d039469
GO:0046390	P	ribose phosphate biosynthetic process	8	1770	145	30113	0.62	1	// Zm00001d042673 // Zm00001d029968 // Zm00001d046742 // Zm00001d011486 // Zm00001d031602 // Zm00001d014778 // Zm00001d039081 // Zm00001d009631
GO:0051338	P	regulation of transferase activity	15	1770	226	30113	0.36	1	// Zm00001d048363 // Zm00001d010543 // Zm00001d018128 // Zm00001d012560 // Zm00001d032732 // Zm00001d031837 // Zm00001d045480 // Zm00001d004856 // Zm00001d029576 // Zm00001d019696 // Zm00001d033330 // Zm00001d052327 // Zm00001d000052 // Zm00001d041345 // Zm00001d022175
GO:0006511	P	ubiquitin-dependent protein catabolic process	38	1770	632	30113	0.47	1	// Zm00001d046890 // Zm00001d047068 // Zm00001d041291 // Zm00001d008237 // Zm00001d013005 // Zm00001d002455 // Zm00001d042193 // Zm00001d049911 // Zm00001d016066 // Zm00001d039879 // Zm00001d027675 // Zm00001d002519 // Zm00001d050704 // Zm00001d003575 // Zm00001d029996 // Zm00001d040334 // Zm00001d040644 // Zm00001d022439 // Zm00001d018391 // Zm00001d027302 // Zm00001d032830 // Zm00001d006874 // …
GO:0009161	P	ribonucleoside monophosphate metabolic process	13	1770	291	30113	0.87	1	// Zm00001d049049 // Zm00001d042673 // Zm00001d029307 // Zm00001d011889 // Zm00001d047054 // Zm00001d031602 // Zm00001d040166 // Zm00001d014778 // Zm00001d035883 // Zm00001d043607 // Zm00001d047720 // Zm00001d025659 // Zm00001d046742
GO:0006518	P	peptide metabolic process	53	1770	1338	30113	1	1	// Zm00001d042154 // Zm00001d052619 // Zm00001d027512 // Zm00001d014337 // Zm00001d029340 // Zm00001d010566 // Zm00001d050199 // Zm00001d029473 // Zm00001d002263 // Zm00001d005030 // Zm00001d023968 // Zm00001d003198 // Zm00001d010631 // Zm00001d031927 // Zm00001d041075 // Zm00001d035051 // Zm00001d031743 // Zm00001d042102 // Zm00001d036741 // Zm00001d007287 // Zm00001d008610 // Zm00001d040622 // …
GO:0006633	P	fatty acid biosynthetic process	9	1770	124	30113	0.32	1	// Zm00001d051787 // Zm00001d017941 // Zm00001d017078 // Zm00001d020206 // Zm00001d043376 // Zm00001d032948 // Zm00001d022144 // Zm00001d033148 // Zm00001d006866
GO:0071103	P	DNA conformation change	17	1770	496	30113	0.99	1	// Zm00001d022267 // Zm00001d033532 // Zm00001d030366 // Zm00001d034828 // Zm00001d007972 // Zm00001d016935 // Zm00001d009515 // Zm00001d040693 // Zm00001d034360 // Zm00001d027394 // Zm00001d043540 // Zm00001d013006 // Zm00001d006499 // Zm00001d036624 // Zm00001d036177 // Zm00001d051478 // Zm00001d002784
GO:0006631	P	fatty acid metabolic process	14	1770	196	30113	0.28	1	// Zm00001d051787 // Zm00001d045606 // Zm00001d017941 // Zm00001d017078 // Zm00001d020206 // Zm00001d043376 // Zm00001d038755 // Zm00001d023779 // Zm00001d053127 // Zm00001d032948 // Zm00001d022144 // Zm00001d033148 // Zm00001d006866 // Zm00001d034818
GO:0033043	P	regulation of organelle organization	16	1770	259	30113	0.46	1	// Zm00001d038812 // Zm00001d017078 // Zm00001d018128 // Zm00001d012560 // Zm00001d041083 // Zm00001d022028 // Zm00001d052273 // Zm00001d008610 // Zm00001d031837 // Zm00001d041345 // Zm00001d019696 // Zm00001d002115 // Zm00001d033330 // Zm00001d002784 // Zm00001d012956 // Zm00001d022175
GO:0006732	P	coenzyme metabolic process	24	1770	367	30113	0.34	1	// Zm00001d029307 // Zm00001d011889 // Zm00001d027352 // Zm00001d016866 // Zm00001d040166 // Zm00001d017826 // Zm00001d019850 // Zm00001d043607 // Zm00001d049049 // Zm00001d050972 // Zm00001d008976 // Zm00001d019218 // Zm00001d044748 // Zm00001d045182 // Zm00001d044021 // Zm00001d029525 // Zm00001d041076 // Zm00001d047054 // Zm00001d035883 // Zm00001d051626 // Zm00001d031019 // Zm00001d025659 // …
GO:0009314	P	response to radiation	27	1770	329	30113	0.063	1	// Zm00001d006198 // Zm00001d027518 // Zm00001d003349 // Zm00001d011712 // Zm00001d029123 // Zm00001d005814 // Zm00001d015342 // Zm00001d046786 // Zm00001d005694 // Zm00001d049046 // Zm00001d048073 // Zm00001d034343 // Zm00001d012378 // Zm00001d023314 // Zm00001d008597 // Zm00001d007240 // Zm00001d028311 // Zm00001d033799 // Zm00001d033180 // Zm00001d051966 // Zm00001d044780 // Zm00001d018775 // …
GO:0051649	P	establishment of localization in cell	32	1770	908	30113	1	1	// Zm00001d007164 // Zm00001d027518 // Zm00001d052453 // Zm00001d020187 // Zm00001d038533 // Zm00001d047516 // Zm00001d039879 // Zm00001d017717 // Zm00001d021659 // Zm00001d016008 // Zm00001d035664 // Zm00001d042044 // Zm00001d022439 // Zm00001d021246 // Zm00001d039554 // Zm00001d011167 // Zm00001d040153 // Zm00001d047074 // Zm00001d042655 // Zm00001d048393 // Zm00001d006214 // Zm00001d003588 // …
GO:0009311	P	oligosaccharide metabolic process	9	1770	121	30113	0.3	1	// Zm00001d047110 // Zm00001d029091 // Zm00001d050293 // Zm00001d052227 // Zm00001d038728 // Zm00001d039685 // Zm00001d022193 // Zm00001d032311 // Zm00001d003277
GO:0009312	P	oligosaccharide biosynthetic process	8	1770	68	30113	0.06	1	// Zm00001d047110 // Zm00001d050293 // Zm00001d052227 // Zm00001d038728 // Zm00001d039685 // Zm00001d022193 // Zm00001d032311 // Zm00001d003277
GO:0009250	P	glucan biosynthetic process	12	1770	181	30113	0.39	1	// Zm00001d044211 // Zm00001d014867 // Zm00001d033910 // Zm00001d046691 // Zm00001d014150 // Zm00001d014844 // Zm00001d019479 // Zm00001d039131 // Zm00001d014865 // Zm00001d027472 // Zm00001d014866 // Zm00001d048458
GO:0009259	P	ribonucleotide metabolic process	19	1770	356	30113	0.69	1	// Zm00001d049049 // Zm00001d042673 // Zm00001d025659 // Zm00001d029968 // Zm00001d011889 // Zm00001d011486 // Zm00001d050972 // Zm00001d047054 // Zm00001d017826 // Zm00001d040166 // Zm00001d014778 // Zm00001d029307 // Zm00001d035883 // Zm00001d051626 // Zm00001d043607 // Zm00001d047720 // Zm00001d039081 // Zm00001d031602 // Zm00001d009631
GO:0000413	P	protein peptidyl-prolyl isomerization	6	1770	94	30113	0.48	1	// Zm00001d047973 // Zm00001d053652 // Zm00001d054015 // Zm00001d023292 // Zm00001d007826 // Zm00001d006126
GO:0071804	P	cellular potassium ion transport	5	1770	89	30113	0.6	1	// Zm00001d045883 // Zm00001d028330 // Zm00001d025303 // Zm00001d011473 // Zm00001d002333
GO:0071805	P	potassium ion transmembrane transport	5	1770	89	30113	0.6	1	// Zm00001d045883 // Zm00001d028330 // Zm00001d025303 // Zm00001d011473 // Zm00001d002333
GO:0010563	P	negative regulation of phosphorus metabolic process	5	1770	58	30113	0.27	1	// Zm00001d048363 // Zm00001d010543 // Zm00001d032732 // Zm00001d029576 // Zm00001d002533
GO:0010564	P	regulation of cell cycle process	15	1770	174	30113	0.1	1	// Zm00001d034164 // Zm00001d017078 // Zm00001d018128 // Zm00001d033330 // Zm00001d041083 // Zm00001d022028 // Zm00001d031837 // Zm00001d045480 // Zm00001d041345 // Zm00001d047946 // Zm00001d008815 // Zm00001d012560 // Zm00001d019696 // Zm00001d012956 // Zm00001d022175
GO:0051247	P	positive regulation of protein metabolic process	12	1770	191	30113	0.45	1	// Zm00001d046141 // Zm00001d030079 // Zm00001d017078 // Zm00001d038812 // Zm00001d008610 // Zm00001d045480 // Zm00001d004856 // Zm00001d029340 // Zm00001d048683 // Zm00001d048466 // Zm00001d052327 // Zm00001d007215
GO:0051179	P	localization	169	1770	3404	30113	0.99	1	// Zm00001d045883 // Zm00001d014521 // Zm00001d043049 // Zm00001d017728 // Zm00001d040534 // Zm00001d043735 // Zm00001d031893 // Zm00001d044650 // Zm00001d028401 // Zm00001d025665 // Zm00001d042044 // Zm00001d050972 // Zm00001d021521 // Zm00001d038155 // Zm00001d044826 // Zm00001d027468 // Zm00001d018915 // Zm00001d040726 // Zm00001d022474 // Zm00001d027401 // Zm00001d017698 // Zm00001d052063 // …
GO:0006749	P	glutathione metabolic process	9	1770	91	30113	0.1	1	// Zm00001d018454 // Zm00001d023968 // Zm00001d029708 // Zm00001d010950 // Zm00001d041710 // Zm00001d032220 // Zm00001d036951 // Zm00001d042102 // Zm00001d042104
GO:0031399	P	regulation of protein modification process	18	1770	296	30113	0.48	1	// Zm00001d048363 // Zm00001d038812 // Zm00001d017078 // Zm00001d004856 // Zm00001d012560 // Zm00001d015665 // Zm00001d032732 // Zm00001d031837 // Zm00001d045480 // Zm00001d002533 // Zm00001d029576 // Zm00001d019696 // Zm00001d033330 // Zm00001d052327 // Zm00001d018128 // Zm00001d000052 // Zm00001d041345 // Zm00001d022175
GO:0051641	P	cellular localization	38	1770	1061	30113	1	1	// Zm00001d007164 // Zm00001d027518 // Zm00001d052453 // Zm00001d020187 // Zm00001d038533 // Zm00001d004856 // Zm00001d047516 // Zm00001d035664 // Zm00001d039879 // Zm00001d013489 // Zm00001d021659 // Zm00001d016008 // Zm00001d052380 // Zm00001d042044 // Zm00001d022439 // Zm00001d021246 // Zm00001d039554 // Zm00001d011167 // Zm00001d040153 // Zm00001d040051 // Zm00001d047074 // Zm00001d042655 // …
GO:0016125	P	sterol metabolic process	7	1770	95	30113	0.34	1	// Zm00001d002626 // Zm00001d033180 // Zm00001d017826 // Zm00001d053586 // Zm00001d051626 // Zm00001d012394 // Zm00001d003349
GO:0072594	P	establishment of protein localization to organelle	11	1770	283	30113	0.94	1	// Zm00001d027518 // Zm00001d023431 // Zm00001d040153 // Zm00001d011185 // Zm00001d047074 // Zm00001d042655 // Zm00001d035664 // Zm00001d042044 // Zm00001d022439 // Zm00001d039879 // Zm00001d006214
GO:0071396	P	cellular response to lipid	13	1770	189	30113	0.33	1	// Zm00001d014297 // Zm00001d048185 // Zm00001d047053 // Zm00001d047217 // Zm00001d002533 // Zm00001d034372 // Zm00001d018369 // Zm00001d028139 // Zm00001d048466 // Zm00001d020686 // Zm00001d030021 // Zm00001d045507 // Zm00001d018429
GO:0016128	P	phytosteroid metabolic process	6	1770	46	30113	0.067	1	// Zm00001d002626 // Zm00001d033180 // Zm00001d039650 // Zm00001d015721 // Zm00001d012394 // Zm00001d003349
GO:0034248	P	regulation of cellular amide metabolic process	6	1770	197	30113	0.97	1	// Zm00001d033553 // Zm00001d003198 // Zm00001d008610 // Zm00001d001933 // Zm00001d029340 // Zm00001d036741
GO:0007131	P	reciprocal meiotic recombination	6	1770	59	30113	0.15	1	// Zm00001d025575 // Zm00001d041083 // Zm00001d022028 // Zm00001d006382 // Zm00001d044629 // Zm00001d017387
GO:0051707	P	response to other organism	20	1770	236	30113	0.079	1	// Zm00001d019905 // Zm00001d039469 // Zm00001d019218 // Zm00001d029723 // Zm00001d049612 // Zm00001d030737 // Zm00001d045839 // Zm00001d024245 // Zm00001d024936 // Zm00001d012080 // Zm00001d053127 // Zm00001d029573 // Zm00001d028311 // Zm00001d052468 // Zm00001d020686 // Zm00001d003378 // Zm00001d004966 // Zm00001d007581 // Zm00001d037941 // Zm00001d052893
GO:0070838	P	divalent metal ion transport	6	1770	119	30113	0.7	1	// Zm00001d052457 // Zm00001d017201 // Zm00001d033446 // Zm00001d051069 // Zm00001d047242 // Zm00001d033334
GO:0007034	P	vacuolar transport	5	1770	121	30113	0.83	1	// Zm00001d047074 // Zm00001d006905 // Zm00001d022439 // Zm00001d039879 // Zm00001d021521
GO:1901137	P	carbohydrate derivative biosynthetic process	22	1770	488	30113	0.91	1	// Zm00001d029307 // Zm00001d011486 // Zm00001d038533 // Zm00001d003157 // Zm00001d046742 // Zm00001d003750 // Zm00001d014778 // Zm00001d025773 // Zm00001d039081 // Zm00001d053149 // Zm00001d042673 // Zm00001d049753 // Zm00001d016891 // Zm00001d014140 // Zm00001d031602 // Zm00001d045294 // Zm00001d029968 // Zm00001d009631 // Zm00001d005168 // Zm00001d005169 // Zm00001d032795 // Zm00001d032794
GO:1901135	P	carbohydrate derivative metabolic process	43	1770	863	30113	0.88	1	// Zm00001d042154 // Zm00001d029307 // Zm00001d023715 // Zm00001d011889 // Zm00001d011486 // Zm00001d038533 // Zm00001d040166 // Zm00001d003157 // Zm00001d050972 // Zm00001d017826 // Zm00001d043607 // Zm00001d009631 // Zm00001d049049 // Zm00001d045488 // Zm00001d003750 // Zm00001d014140 // Zm00001d005337 // Zm00001d014778 // Zm00001d025773 // Zm00001d047720 // Zm00001d039081 // Zm00001d019218 // …
GO:0033692	P	cellular polysaccharide biosynthetic process	13	1770	235	30113	0.62	1	// Zm00001d044211 // Zm00001d014867 // Zm00001d033910 // Zm00001d046691 // Zm00001d014150 // Zm00001d014844 // Zm00001d019479 // Zm00001d039131 // Zm00001d014865 // Zm00001d027472 // Zm00001d014866 // Zm00001d008250 // Zm00001d048458
GO:1905039	P	carboxylic acid transmembrane transport	7	1770	112	30113	0.49	1	// Zm00001d052063 // Zm00001d033241 // Zm00001d028401 // Zm00001d025665 // Zm00001d003422 // Zm00001d017728 // Zm00001d035664
GO:0033365	P	protein localization to organelle	14	1770	346	30113	0.94	1	// Zm00001d027518 // Zm00001d023431 // Zm00001d040153 // Zm00001d011185 // Zm00001d047074 // Zm00001d042655 // Zm00001d035664 // Zm00001d045024 // Zm00001d042044 // Zm00001d022439 // Zm00001d002115 // Zm00001d052380 // Zm00001d039879 // Zm00001d006214
GO:0072528	P	pyrimidine-containing compound biosynthetic process	5	1770	69	30113	0.39	1	// Zm00001d039081 // Zm00001d029968 // Zm00001d031602 // Zm00001d011486 // Zm00001d009631
GO:0009108	P	coenzyme biosynthetic process	8	1770	136	30113	0.55	1	// Zm00001d044748 // Zm00001d045182 // Zm00001d027352 // Zm00001d041076 // Zm00001d016866 // Zm00001d008976 // Zm00001d025819 // Zm00001d041407
GO:0034622	P	cellular macromolecular complex assembly	39	1770	711	30113	0.69	1	// Zm00001d009796 // Zm00001d026469 // Zm00001d027512 // Zm00001d016935 // Zm00001d009515 // Zm00001d040693 // Zm00001d027394 // Zm00001d051478 // Zm00001d044036 // Zm00001d053868 // Zm00001d013489 // Zm00001d007972 // Zm00001d023689 // Zm00001d024241 // Zm00001d015004 // Zm00001d017153 // Zm00001d029483 // Zm00001d025105 // Zm00001d002784 // Zm00001d033484 // Zm00001d005869 // Zm00001d052273 // …
GO:0008033	P	tRNA processing	11	1770	155	30113	0.32	1	// Zm00001d020541 // Zm00001d045182 // Zm00001d040958 // Zm00001d031265 // Zm00001d012794 // Zm00001d016877 // Zm00001d041346 // Zm00001d005899 // Zm00001d053591 // Zm00001d018148 // Zm00001d022045
GO:0072522	P	purine-containing compound biosynthetic process	7	1770	138	30113	0.7	1	// Zm00001d042673 // Zm00001d029968 // Zm00001d046742 // Zm00001d017204 // Zm00001d014778 // Zm00001d003157 // Zm00001d025773
GO:0009100	P	glycoprotein metabolic process	8	1770	204	30113	0.91	1	// Zm00001d023715 // Zm00001d016891 // Zm00001d038533 // Zm00001d005168 // Zm00001d005169 // Zm00001d045294 // Zm00001d032795 // Zm00001d032794
GO:0009101	P	glycoprotein biosynthetic process	7	1770	202	30113	0.95	1	// Zm00001d016891 // Zm00001d038533 // Zm00001d005168 // Zm00001d005169 // Zm00001d045294 // Zm00001d032795 // Zm00001d032794
GO:0072527	P	pyrimidine-containing compound metabolic process	5	1770	77	30113	0.48	1	// Zm00001d039081 // Zm00001d029968 // Zm00001d031602 // Zm00001d011486 // Zm00001d009631
GO:0006325	P	chromatin organization	35	1770	442	30113	0.058	1	// Zm00001d048385 // Zm00001d016935 // Zm00001d009515 // Zm00001d004934 // Zm00001d040693 // Zm00001d027394 // Zm00001d051478 // Zm00001d046388 // Zm00001d034434 // Zm00001d017700 // Zm00001d004416 // Zm00001d017078 // Zm00001d007972 // Zm00001d023689 // Zm00001d029473 // Zm00001d008815 // Zm00001d040831 // Zm00001d002784 // Zm00001d020038 // Zm00001d019905 // Zm00001d038812 // Zm00001d017798 // …
GO:0072330	P	monocarboxylic acid biosynthetic process	15	1770	195	30113	0.19	1	// Zm00001d051787 // Zm00001d017941 // Zm00001d017078 // Zm00001d020206 // Zm00001d015444 // Zm00001d043376 // Zm00001d032948 // Zm00001d025545 // Zm00001d049380 // Zm00001d022144 // Zm00001d008976 // Zm00001d033148 // Zm00001d006866 // Zm00001d029594 // Zm00001d006886
GO:0097306	P	cellular response to alcohol	5	1770	127	30113	0.86	1	// Zm00001d014297 // Zm00001d034372 // Zm00001d018429 // Zm00001d048466 // Zm00001d002533
GO:2000026	P	regulation of multicellular organismal development	17	1770	189	30113	0.067	1	// Zm00001d010894 // Zm00001d014297 // Zm00001d011748 // Zm00001d009773 // Zm00001d043589 // Zm00001d019230 // Zm00001d018775 // Zm00001d007240 // Zm00001d051047 // Zm00001d032502 // Zm00001d028139 // Zm00001d044069 // Zm00001d020686 // Zm00001d013895 // Zm00001d022193 // Zm00001d048691 // Zm00001d017391
GO:0045936	P	negative regulation of phosphate metabolic process	5	1770	58	30113	0.27	1	// Zm00001d048363 // Zm00001d010543 // Zm00001d032732 // Zm00001d029576 // Zm00001d002533
GO:0022411	P	cellular component disassembly	5	1770	148	30113	0.93	1	// Zm00001d049694 // Zm00001d029656 // Zm00001d035051 // Zm00001d025948 // Zm00001d004856
GO:0072593	P	reactive oxygen species metabolic process	8	1770	208	30113	0.92	1	// Zm00001d029170 // Zm00001d052101 // Zm00001d002611 // Zm00001d027512 // Zm00001d025106 // Zm00001d014632 // Zm00001d048693 // Zm00001d021360
GO:0055065	P	metal ion homeostasis	5	1770	95	30113	0.66	1	// Zm00001d028311 // Zm00001d045883 // Zm00001d021360 // Zm00001d030623 // Zm00001d047242
GO:0007265	P	Ras protein signal transduction	5	1770	73	30113	0.44	1	// Zm00001d052273 // Zm00001d006905 // Zm00001d048393 // Zm00001d003588 // Zm00001d021246
GO:0007264	P	small GTPase mediated signal transduction	7	1770	120	30113	0.56	1	// Zm00001d017717 // Zm00001d052273 // Zm00001d038533 // Zm00001d048393 // Zm00001d006905 // Zm00001d003588 // Zm00001d021246
GO:0043623	P	cellular protein complex assembly	17	1770	316	30113	0.67	1	// Zm00001d011360 // Zm00001d005869 // Zm00001d009796 // Zm00001d053868 // Zm00001d044036 // Zm00001d052273 // Zm00001d007153 // Zm00001d024241 // Zm00001d015004 // Zm00001d037582 // Zm00001d002455 // Zm00001d028295 // Zm00001d052008 // Zm00001d006916 // Zm00001d045296 // Zm00001d033484 // Zm00001d007822
GO:0006996	P	organelle organization	115	1770	2289	30113	0.96	1	// Zm00001d027415 // Zm00001d030366 // Zm00001d005874 // Zm00001d016935 // Zm00001d039133 // Zm00001d027394 // Zm00001d013150 // Zm00001d029473 // Zm00001d038812 // Zm00001d041083 // Zm00001d025575 // Zm00001d045544 // Zm00001d022599 // Zm00001d008815 // Zm00001d043707 // Zm00001d020038 // Zm00001d022267 // Zm00001d011615 // Zm00001d007153 // Zm00001d018227 // Zm00001d028495 // Zm00001d048691 // …
GO:0044238	P	primary metabolic process	804	1770	13559	30113	0.38	1	// Zm00001d030079 // Zm00001d041083 // Zm00001d039032 // Zm00001d002429 // Zm00001d047217 // Zm00001d039133 // Zm00001d039131 // Zm00001d042845 // Zm00001d022193 // Zm00001d045296 // Zm00001d032311 // Zm00001d038812 // Zm00001d019405 // Zm00001d025575 // Zm00001d048454 // Zm00001d043286 // Zm00001d017153 // Zm00001d029483 // Zm00001d025773 // Zm00001d034091 // Zm00001d041791 // Zm00001d022517 // …
GO:0009742	P	brassinosteroid mediated signaling pathway	5	1770	42	30113	0.12	1	// Zm00001d045507 // Zm00001d030021 // Zm00001d047053 // Zm00001d047217 // Zm00001d018369
GO:0009743	P	response to carbohydrate	5	1770	47	30113	0.16	1	// Zm00001d028981 // Zm00001d040670 // Zm00001d038728 // Zm00001d030554 // Zm00001d035883
GO:0009741	P	response to brassinosteroid	5	1770	51	30113	0.2	1	// Zm00001d045507 // Zm00001d030021 // Zm00001d047053 // Zm00001d047217 // Zm00001d018369
GO:0009620	P	response to fungus	8	1770	76	30113	0.094	1	// Zm00001d049612 // Zm00001d039469 // Zm00001d024245 // Zm00001d030737 // Zm00001d053127 // Zm00001d020686 // Zm00001d003378 // Zm00001d052893
GO:0006399	P	tRNA metabolic process	15	1770	276	30113	0.65	1	// Zm00001d020541 // Zm00001d044450 // Zm00001d045182 // Zm00001d040958 // Zm00001d049854 // Zm00001d031265 // Zm00001d012794 // Zm00001d015037 // Zm00001d016877 // Zm00001d041346 // Zm00001d005899 // Zm00001d053591 // Zm00001d018148 // Zm00001d036741 // Zm00001d022045
GO:0008299	P	isoprenoid biosynthetic process	11	1770	124	30113	0.13	1	// Zm00001d051626 // Zm00001d017826 // Zm00001d028809 // Zm00001d012712 // Zm00001d049046 // Zm00001d042192 // Zm00001d033896 // Zm00001d039394 // Zm00001d038996 // Zm00001d052297 // Zm00001d012394
GO:0006259	P	DNA metabolic process	61	1770	991	30113	0.38	1	// Zm00001d019905 // Zm00001d028757 // Zm00001d026469 // Zm00001d030366 // Zm00001d042640 // Zm00001d000027 // Zm00001d047946 // Zm00001d039133 // Zm00001d029123 // Zm00001d012571 // Zm00001d046935 // Zm00001d043540 // Zm00001d012956 // Zm00001d043188 // Zm00001d002784 // Zm00001d025738 // Zm00001d017078 // Zm00001d041083 // Zm00001d025575 // Zm00001d001806 // Zm00001d006382 // Zm00001d038855 // …
GO:0019362	P	pyridine nucleotide metabolic process	12	1770	183	30113	0.4	1	// Zm00001d049049 // Zm00001d029307 // Zm00001d044021 // Zm00001d029525 // Zm00001d041076 // Zm00001d047054 // Zm00001d040166 // Zm00001d035883 // Zm00001d043607 // Zm00001d025659 // Zm00001d019218 // Zm00001d011889
GO:0006396	P	RNA processing	45	1770	942	30113	0.93	1	// Zm00001d020541 // Zm00001d030114 // Zm00001d034828 // Zm00001d012922 // Zm00001d002385 // Zm00001d005899 // Zm00001d029573 // Zm00001d042445 // Zm00001d029380 // Zm00001d034578 // Zm00001d040958 // Zm00001d017982 // Zm00001d047607 // Zm00001d013489 // Zm00001d012794 // Zm00001d021871 // Zm00001d017153 // Zm00001d029483 // Zm00001d053591 // Zm00001d017175 // Zm00001d008951 // Zm00001d053927 // …
GO:0006479	P	protein methylation	10	1770	136	30113	0.29	1	// Zm00001d038812 // Zm00001d017798 // Zm00001d036110 // Zm00001d004934 // Zm00001d043649 // Zm00001d032343 // Zm00001d015228 // Zm00001d020038 // Zm00001d048691 // Zm00001d036112
GO:0019220	P	regulation of phosphate metabolic process	17	1770	284	30113	0.51	1	// Zm00001d048363 // Zm00001d010543 // Zm00001d004856 // Zm00001d012560 // Zm00001d015665 // Zm00001d032732 // Zm00001d031837 // Zm00001d045480 // Zm00001d002533 // Zm00001d029576 // Zm00001d019696 // Zm00001d033330 // Zm00001d052327 // Zm00001d018128 // Zm00001d000052 // Zm00001d041345 // Zm00001d022175
GO:0006470	P	protein dephosphorylation	15	1770	367	30113	0.94	1	// Zm00001d015504 // Zm00001d017866 // Zm00001d007050 // Zm00001d009181 // Zm00001d015665 // Zm00001d025055 // Zm00001d044015 // Zm00001d007064 // Zm00001d002533 // Zm00001d046369 // Zm00001d024733 // Zm00001d037949 // Zm00001d005071 // Zm00001d028615 // Zm00001d004357
GO:0048585	P	negative regulation of response to stimulus	6	1770	73	30113	0.27	1	// Zm00001d039469 // Zm00001d007240 // Zm00001d048466 // Zm00001d049525 // Zm00001d033484 // Zm00001d029203
GO:0048584	P	positive regulation of response to stimulus	8	1770	106	30113	0.3	1	// Zm00001d029723 // Zm00001d036797 // Zm00001d046500 // Zm00001d006838 // Zm00001d004966 // Zm00001d052468 // Zm00001d045507 // Zm00001d052101
GO:0048583	P	regulation of response to stimulus	22	1770	336	30113	0.34	1	// Zm00001d052101 // Zm00001d041083 // Zm00001d039469 // Zm00001d047946 // Zm00001d029123 // Zm00001d013757 // Zm00001d045507 // Zm00001d023385 // Zm00001d046500 // Zm00001d052468 // Zm00001d033484 // Zm00001d029723 // Zm00001d052442 // Zm00001d006838 // Zm00001d004966 // Zm00001d030737 // Zm00001d007240 // Zm00001d029203 // Zm00001d036797 // Zm00001d048466 // Zm00001d049525 // Zm00001d028139
GO:0006778	P	porphyrin-containing compound metabolic process	5	1770	71	30113	0.42	1	// Zm00001d014297 // Zm00001d036894 // Zm00001d047238 // Zm00001d018034 // Zm00001d049046
GO:0042440	P	pigment metabolic process	11	1770	112	30113	0.08	1	// Zm00001d042673 // Zm00001d014297 // Zm00001d017204 // Zm00001d036894 // Zm00001d044122 // Zm00001d047238 // Zm00001d049046 // Zm00001d018034 // Zm00001d026109 // Zm00001d045055 // Zm00001d012394
GO:0031050	P	dsRNA fragmentation	5	1770	36	30113	0.075	1	// Zm00001d019905 // Zm00001d003378 // Zm00001d029573 // Zm00001d044397 // Zm00001d004416
GO:1901361	P	organic cyclic compound catabolic process	15	1770	260	30113	0.57	1	// Zm00001d014297 // Zm00001d015367 // Zm00001d038855 // Zm00001d017982 // Zm00001d049854 // Zm00001d034578 // Zm00001d049948 // Zm00001d036894 // Zm00001d013489 // Zm00001d047238 // Zm00001d044450 // Zm00001d012918 // Zm00001d005337 // Zm00001d046952 // Zm00001d049046
GO:0009966	P	regulation of signal transduction	7	1770	163	30113	0.84	1	// Zm00001d023385 // Zm00001d052442 // Zm00001d039469 // Zm00001d028139 // Zm00001d048466 // Zm00001d045507 // Zm00001d033484
GO:0071840	P	cellular component organization or biogenesis	179	1770	3818	30113	1	1	// Zm00001d047516 // Zm00001d027415 // Zm00001d030366 // Zm00001d005874 // Zm00001d016935 // Zm00001d039133 // Zm00001d027394 // Zm00001d013150 // Zm00001d046691 // Zm00001d029473 // Zm00001d041269 // Zm00001d038812 // Zm00001d041083 // Zm00001d025575 // Zm00001d013489 // Zm00001d045544 // Zm00001d022599 // Zm00001d017153 // Zm00001d029483 // Zm00001d018031 // Zm00001d008815 // Zm00001d025105 // …
GO:0040029	P	regulation of gene expression, epigenetic	9	1770	104	30113	0.18	1	// Zm00001d019905 // Zm00001d034434 // Zm00001d017982 // Zm00001d029573 // Zm00001d003378 // Zm00001d004416 // Zm00001d044397 // Zm00001d048691 // Zm00001d002784
GO:0048511	P	rhythmic process	5	1770	41	30113	0.11	1	// Zm00001d018796 // Zm00001d047204 // Zm00001d008222 // Zm00001d040959 // Zm00001d029378
GO:0022900	P	electron transport chain	12	1770	362	30113	0.99	1	// Zm00001d018454 // Zm00001d018802 // Zm00001d003081 // Zm00001d018464 // Zm00001d049046 // Zm00001d049939 // Zm00001d053829 // Zm00001d018030 // Zm00001d033469 // Zm00001d047720 // Zm00001d038946 // Zm00001d031948
GO:0055086	P	nucleobase-containing small molecule metabolic process	34	1770	578	30113	0.52	1	// Zm00001d029307 // Zm00001d011889 // Zm00001d011486 // Zm00001d046952 // Zm00001d040166 // Zm00001d003157 // Zm00001d017826 // Zm00001d043607 // Zm00001d009631 // Zm00001d049049 // Zm00001d045488 // Zm00001d050972 // Zm00001d047217 // Zm00001d005337 // Zm00001d014778 // Zm00001d025773 // Zm00001d047720 // Zm00001d039081 // Zm00001d019218 // Zm00001d042673 // Zm00001d044021 // Zm00001d029525 // …
GO:0006073	P	cellular glucan metabolic process	20	1770	277	30113	0.22	1	// Zm00001d044211 // Zm00001d042154 // Zm00001d014867 // Zm00001d033910 // Zm00001d046691 // Zm00001d014150 // Zm00001d037338 // Zm00001d009097 // Zm00001d014844 // Zm00001d019479 // Zm00001d051526 // Zm00001d039131 // Zm00001d014865 // Zm00001d027472 // Zm00001d014866 // Zm00001d052651 // Zm00001d027313 // Zm00001d035082 // Zm00001d048458 // Zm00001d049753
GO:0042127	P	regulation of cell proliferation	8	1770	85	30113	0.14	1	// Zm00001d018128 // Zm00001d033330 // Zm00001d031837 // Zm00001d041345 // Zm00001d012560 // Zm00001d027627 // Zm00001d022175 // Zm00001d019696
GO:0034470	P	ncRNA processing	21	1770	454	30113	0.88	1	// Zm00001d020541 // Zm00001d044450 // Zm00001d045182 // Zm00001d049965 // Zm00001d040958 // Zm00001d017982 // Zm00001d049854 // Zm00001d034828 // Zm00001d012794 // Zm00001d002385 // Zm00001d016877 // Zm00001d041346 // Zm00001d005899 // Zm00001d020863 // Zm00001d030114 // Zm00001d031265 // Zm00001d053591 // Zm00001d018148 // Zm00001d053927 // Zm00001d017799 // Zm00001d022045
GO:0015711	P	organic anion transport	5	1770	76	30113	0.47	1	// Zm00001d033241 // Zm00001d007079 // Zm00001d018554 // Zm00001d024333 // Zm00001d006511
GO:0006605	P	protein targeting	11	1770	319	30113	0.98	1	// Zm00001d027518 // Zm00001d023431 // Zm00001d040153 // Zm00001d011185 // Zm00001d047074 // Zm00001d042655 // Zm00001d035664 // Zm00001d042044 // Zm00001d022439 // Zm00001d039879 // Zm00001d006214
GO:0045184	P	establishment of protein localization	31	1770	869	30113	1	1	// Zm00001d027518 // Zm00001d020187 // Zm00001d038533 // Zm00001d014521 // Zm00001d021453 // Zm00001d039879 // Zm00001d017717 // Zm00001d044650 // Zm00001d021659 // Zm00001d016008 // Zm00001d035664 // Zm00001d006126 // Zm00001d042044 // Zm00001d050972 // Zm00001d022439 // Zm00001d021246 // Zm00001d040153 // Zm00001d047074 // Zm00001d042655 // Zm00001d048393 // Zm00001d045024 // Zm00001d023292 // …
GO:1990748	P	cellular detoxification	15	1770	280	30113	0.67	1	// Zm00001d019387 // Zm00001d018454 // Zm00001d029170 // Zm00001d011035 // Zm00001d052101 // Zm00001d002611 // Zm00001d027512 // Zm00001d013348 // Zm00001d037240 // Zm00001d002533 // Zm00001d025106 // Zm00001d003248 // Zm00001d014632 // Zm00001d030685 // Zm00001d003081
GO:0072657	P	protein localization to membrane	7	1770	167	30113	0.86	1	// Zm00001d027518 // Zm00001d023431 // Zm00001d040051 // Zm00001d042655 // Zm00001d045024 // Zm00001d042044 // Zm00001d011185
GO:0055114	P	oxidation-reduction process	150	1770	2315	30113	0.12	1	// Zm00001d042869 // Zm00001d037849 // Zm00001d011930 // Zm00001d011610 // Zm00001d038511 // Zm00001d049939 // Zm00001d039131 // Zm00001d011422 // Zm00001d038954 // Zm00001d033018 // Zm00001d050972 // Zm00001d018030 // Zm00001d020238 // Zm00001d025106 // Zm00001d043845 // Zm00001d026371 // Zm00001d020984 // Zm00001d042026 // Zm00001d029170 // Zm00001d044021 // Zm00001d036894 // Zm00001d020728 // …
GO:0007178	P	transmembrane receptor protein serine/threonine kinase signaling pathway	10	1770	212	30113	0.79	1	// Zm00001d008177 // Zm00001d044405 // Zm00001d046941 // Zm00001d011520 // Zm00001d045839 // Zm00001d040695 // Zm00001d034257 // Zm00001d015527 // Zm00001d028319 // Zm00001d011288
GO:0044700	P	single organism signaling	86	1770	1334	30113	0.21	1	// Zm00001d014723 // Zm00001d047217 // Zm00001d047889 // Zm00001d050972 // Zm00001d047290 // Zm00001d052273 // Zm00001d047053 // Zm00001d004966 // Zm00001d007240 // Zm00001d030941 // Zm00001d030942 // Zm00001d038728 // Zm00001d029464 // Zm00001d037691 // Zm00001d028319 // Zm00001d019555 // Zm00001d048288 // Zm00001d048289 // Zm00001d034257 // Zm00001d028711 // Zm00001d011953 // Zm00001d014297 // …
GO:0044702	P	single organism reproductive process	43	1770	571	30113	0.071	1	// Zm00001d030079 // Zm00001d043589 // Zm00001d041083 // Zm00001d009773 // Zm00001d044136 // Zm00001d038728 // Zm00001d028139 // Zm00001d006564 // Zm00001d013150 // Zm00001d019230 // Zm00001d010894 // Zm00001d023681 // Zm00001d017982 // Zm00001d025575 // Zm00001d006382 // Zm00001d021871 // Zm00001d045724 // Zm00001d017742 // Zm00001d031068 // Zm00001d033612 // Zm00001d037582 // Zm00001d007835 // …
GO:1901564	P	organonitrogen compound metabolic process	146	1770	2612	30113	0.74	1	// Zm00001d011610 // Zm00001d046112 // Zm00001d012674 // Zm00001d047124 // Zm00001d016704 // Zm00001d005030 // Zm00001d031602 // Zm00001d013992 // Zm00001d005337 // Zm00001d050972 // Zm00001d046168 // Zm00001d025773 // Zm00001d031743 // Zm00001d036741 // Zm00001d044021 // Zm00001d047054 // Zm00001d003620 // Zm00001d022184 // Zm00001d025984 // Zm00001d017918 // Zm00001d015204 // Zm00001d015037 // …
GO:0016192	P	vesicle-mediated transport	14	1770	597	30113	1	1	// Zm00001d026164 // Zm00001d008742 // Zm00001d017717 // Zm00001d050972 // Zm00001d006905 // Zm00001d038533 // Zm00001d035757 // Zm00001d022439 // Zm00001d013055 // Zm00001d041778 // Zm00001d006916 // Zm00001d030031 // Zm00001d014038 // Zm00001d030154
GO:1901566	P	organonitrogen compound biosynthetic process	96	1770	1903	30113	0.94	1	// Zm00001d011610 // Zm00001d046112 // Zm00001d012674 // Zm00001d029473 // Zm00001d016704 // Zm00001d005030 // Zm00001d031602 // Zm00001d046168 // Zm00001d017251 // Zm00001d031743 // Zm00001d036741 // Zm00001d046742 // Zm00001d003620 // Zm00001d015204 // Zm00001d015037 // Zm00001d001933 // Zm00001d033951 // Zm00001d042117 // Zm00001d020543 // Zm00001d011486 // Zm00001d014337 // Zm00001d029340 // …
GO:0016052	P	carbohydrate catabolic process	20	1770	308	30113	0.37	1	// Zm00001d049049 // Zm00001d012766 // Zm00001d043509 // Zm00001d029983 // Zm00001d029151 // Zm00001d047077 // Zm00001d037338 // Zm00001d047054 // Zm00001d009097 // Zm00001d040166 // Zm00001d029025 // Zm00001d029341 // Zm00001d029307 // Zm00001d035883 // Zm00001d044211 // Zm00001d043607 // Zm00001d025659 // Zm00001d035082 // Zm00001d021702 // Zm00001d011889
GO:0000398	P	mRNA splicing, via spliceosome	15	1770	257	30113	0.55	1	// Zm00001d034578 // Zm00001d012865 // Zm00001d013489 // Zm00001d006181 // Zm00001d007784 // Zm00001d049636 // Zm00001d017153 // Zm00001d029483 // Zm00001d042445 // Zm00001d028994 // Zm00001d021510 // Zm00001d008951 // Zm00001d053927 // Zm00001d029380 // Zm00001d019339
GO:0016051	P	carbohydrate biosynthetic process	26	1770	382	30113	0.26	1	// Zm00001d029307 // Zm00001d033910 // Zm00001d014150 // Zm00001d052227 // Zm00001d039131 // Zm00001d039879 // Zm00001d039685 // Zm00001d022193 // Zm00001d032311 // Zm00001d050293 // Zm00001d014844 // Zm00001d014865 // Zm00001d014867 // Zm00001d014866 // Zm00001d048458 // Zm00001d047110 // Zm00001d028180 // Zm00001d019479 // Zm00001d044211 // Zm00001d038728 // Zm00001d006210 // Zm00001d003277 // …
GO:0000725	P	recombinational repair	6	1770	78	30113	0.32	1	// Zm00001d017078 // Zm00001d030366 // Zm00001d041083 // Zm00001d042640 // Zm00001d044629 // Zm00001d052845
GO:0009725	P	response to hormone	51	1770	699	30113	0.079	1	// Zm00001d045203 // Zm00001d011953 // Zm00001d034828 // Zm00001d048288 // Zm00001d039469 // Zm00001d002533 // Zm00001d020605 // Zm00001d028139 // Zm00001d001945 // Zm00001d039685 // Zm00001d045507 // Zm00001d010360 // Zm00001d049049 // Zm00001d034372 // Zm00001d037941 // Zm00001d047217 // Zm00001d050972 // Zm00001d017251 // Zm00001d052468 // Zm00001d030021 // Zm00001d037894 // Zm00001d033484 // …
GO:0019637	P	organophosphate metabolic process	45	1770	821	30113	0.7	1	// Zm00001d029307 // Zm00001d011889 // Zm00001d011486 // Zm00001d021170 // Zm00001d016866 // Zm00001d040166 // Zm00001d031653 // Zm00001d017826 // Zm00001d043607 // Zm00001d009497 // Zm00001d038830 // Zm00001d009631 // Zm00001d049049 // Zm00001d045488 // Zm00001d050972 // Zm00001d014140 // Zm00001d043286 // Zm00001d029211 // Zm00001d014778 // Zm00001d029525 // Zm00001d003924 // Zm00001d047720 // …
GO:0022607	P	cellular component assembly	53	1770	968	30113	0.71	1	// Zm00001d045436 // Zm00001d027415 // Zm00001d026469 // Zm00001d027512 // Zm00001d016935 // Zm00001d009515 // Zm00001d004856 // Zm00001d027518 // Zm00001d009796 // Zm00001d027394 // Zm00001d039933 // Zm00001d051478 // Zm00001d044036 // Zm00001d053868 // Zm00001d013489 // Zm00001d006382 // Zm00001d023689 // Zm00001d024241 // Zm00001d015004 // Zm00001d047217 // Zm00001d017153 // Zm00001d029483 // …
GO:0009141	P	nucleoside triphosphate metabolic process	15	1770	286	30113	0.7	1	// Zm00001d049049 // Zm00001d025659 // Zm00001d029968 // Zm00001d011889 // Zm00001d011486 // Zm00001d047054 // Zm00001d031602 // Zm00001d040166 // Zm00001d014778 // Zm00001d029307 // Zm00001d035883 // Zm00001d043607 // Zm00001d047720 // Zm00001d039081 // Zm00001d009631
GO:0009142	P	nucleoside triphosphate biosynthetic process	6	1770	88	30113	0.42	1	// Zm00001d029968 // Zm00001d011486 // Zm00001d031602 // Zm00001d014778 // Zm00001d039081 // Zm00001d009631
GO:0009144	P	purine nucleoside triphosphate metabolic process	11	1770	259	30113	0.89	1	// Zm00001d049049 // Zm00001d029307 // Zm00001d029968 // Zm00001d011889 // Zm00001d047054 // Zm00001d040166 // Zm00001d014778 // Zm00001d035883 // Zm00001d043607 // Zm00001d047720 // Zm00001d025659
GO:0006928	P	movement of cell or subcellular component	15	1770	152	30113	0.046	1	// Zm00001d022276 // Zm00001d039617 // Zm00001d028669 // Zm00001d012763 // Zm00001d045759 // Zm00001d052273 // Zm00001d041353 // Zm00001d020515 // Zm00001d020516 // Zm00001d041323 // Zm00001d025149 // Zm00001d038131 // Zm00001d029390 // Zm00001d040312 // Zm00001d034927
GO:0009063	P	cellular amino acid catabolic process	7	1770	61	30113	0.082	1	// Zm00001d052444 // Zm00001d053776 // Zm00001d023968 // Zm00001d033160 // Zm00001d047124 // Zm00001d053800 // Zm00001d029723
GO:0009067	P	aspartate family amino acid biosynthetic process	7	1770	64	30113	0.098	1	// Zm00001d005535 // Zm00001d028750 // Zm00001d031019 // Zm00001d044608 // Zm00001d028766 // Zm00001d006214 // Zm00001d047736
GO:0009066	P	aspartate family amino acid metabolic process	9	1770	84	30113	0.073	1	// Zm00001d005535 // Zm00001d041076 // Zm00001d033160 // Zm00001d028750 // Zm00001d031019 // Zm00001d044608 // Zm00001d028766 // Zm00001d006214 // Zm00001d047736
GO:0098754	P	detoxification	15	1770	281	30113	0.68	1	// Zm00001d019387 // Zm00001d018454 // Zm00001d029170 // Zm00001d011035 // Zm00001d052101 // Zm00001d002611 // Zm00001d027512 // Zm00001d013348 // Zm00001d037240 // Zm00001d002533 // Zm00001d025106 // Zm00001d003248 // Zm00001d014632 // Zm00001d030685 // Zm00001d003081
GO:0048316	P	seed development	9	1770	149	30113	0.52	1	// Zm00001d033905 // Zm00001d017982 // Zm00001d021871 // Zm00001d045724 // Zm00001d017742 // Zm00001d038728 // Zm00001d033612 // Zm00001d028139 // Zm00001d016816
GO:0070918	P	production of small RNA involved in gene silencing by RNA	5	1770	36	30113	0.075	1	// Zm00001d019905 // Zm00001d003378 // Zm00001d029573 // Zm00001d044397 // Zm00001d004416
GO:0043547	P	positive regulation of GTPase activity	6	1770	103	30113	0.57	1	// Zm00001d006517 // Zm00001d045597 // Zm00001d021659 // Zm00001d047889 // Zm00001d028967 // Zm00001d030031
GO:0043549	P	regulation of kinase activity	15	1770	192	30113	0.18	1	// Zm00001d048363 // Zm00001d010543 // Zm00001d018128 // Zm00001d012560 // Zm00001d032732 // Zm00001d031837 // Zm00001d045480 // Zm00001d004856 // Zm00001d029576 // Zm00001d019696 // Zm00001d033330 // Zm00001d052327 // Zm00001d000052 // Zm00001d041345 // Zm00001d022175
GO:0018022	P	peptidyl-lysine methylation	7	1770	96	30113	0.35	1	// Zm00001d038812 // Zm00001d017798 // Zm00001d004934 // Zm00001d043649 // Zm00001d032343 // Zm00001d020038 // Zm00001d048691
GO:0016571	P	histone methylation	8	1770	102	30113	0.27	1	// Zm00001d038812 // Zm00001d017798 // Zm00001d004934 // Zm00001d043649 // Zm00001d032343 // Zm00001d015228 // Zm00001d020038 // Zm00001d048691
GO:0016570	P	histone modification	19	1770	268	30113	0.25	1	// Zm00001d034434 // Zm00001d038812 // Zm00001d017798 // Zm00001d017078 // Zm00001d008597 // Zm00001d043296 // Zm00001d033360 // Zm00001d023689 // Zm00001d017700 // Zm00001d029473 // Zm00001d004934 // Zm00001d008815 // Zm00001d032343 // Zm00001d043649 // Zm00001d046348 // Zm00001d015228 // Zm00001d020038 // Zm00001d048691 // Zm00001d046388
GO:0071215	P	cellular response to abscisic acid stimulus	5	1770	127	30113	0.86	1	// Zm00001d014297 // Zm00001d034372 // Zm00001d018429 // Zm00001d048466 // Zm00001d002533
GO:0016579	P	protein deubiquitination	6	1770	97	30113	0.51	1	// Zm00001d026551 // Zm00001d049911 // Zm00001d023339 // Zm00001d018512 // Zm00001d042845 // Zm00001d040334
GO:0071669	P	plant-type cell wall organization or biogenesis	5	1770	230	30113	1	1	// Zm00001d038728 // Zm00001d046691 // Zm00001d046723 // Zm00001d018031 // Zm00001d008250
GO:0006818	P	hydrogen transport	11	1770	374	30113	1	1	// Zm00001d045883 // Zm00001d021942 // Zm00001d021943 // Zm00001d018803 // Zm00001d014778 // Zm00001d050851 // Zm00001d042473 // Zm00001d014060 // Zm00001d028330 // Zm00001d025834 // Zm00001d024465
GO:0006813	P	potassium ion transport	6	1770	94	30113	0.48	1	// Zm00001d045883 // Zm00001d025303 // Zm00001d027768 // Zm00001d002333 // Zm00001d011473 // Zm00001d028330
GO:0006812	P	cation transport	35	1770	748	30113	0.93	1	// Zm00001d052457 // Zm00001d045883 // Zm00001d002333 // Zm00001d033446 // Zm00001d030623 // Zm00001d025303 // Zm00001d014778 // Zm00001d033334 // Zm00001d050851 // Zm00001d018075 // Zm00001d014297 // Zm00001d022474 // Zm00001d027768 // Zm00001d024465 // Zm00001d002611 // Zm00001d014060 // Zm00001d007130 // Zm00001d011473 // Zm00001d041594 // Zm00001d028311 // Zm00001d042473 // Zm00001d028330 // …
GO:0006811	P	ion transport	47	1770	994	30113	0.94	1	// Zm00001d052457 // Zm00001d045883 // Zm00001d033241 // Zm00001d002333 // Zm00001d018554 // Zm00001d033446 // Zm00001d022474 // Zm00001d018557 // Zm00001d039647 // Zm00001d030623 // Zm00001d042651 // Zm00001d025303 // Zm00001d003555 // Zm00001d014778 // Zm00001d033334 // Zm00001d050851 // Zm00001d013364 // Zm00001d014297 // Zm00001d007079 // Zm00001d027768 // Zm00001d024465 // Zm00001d002611 // …
GO:0006810	P	transport	158	1770	3223	30113	0.99	1	// Zm00001d045883 // Zm00001d014521 // Zm00001d043049 // Zm00001d017728 // Zm00001d040534 // Zm00001d043735 // Zm00001d044650 // Zm00001d028401 // Zm00001d025665 // Zm00001d042044 // Zm00001d050972 // Zm00001d021521 // Zm00001d038155 // Zm00001d044826 // Zm00001d027468 // Zm00001d018915 // Zm00001d040726 // Zm00001d022474 // Zm00001d027401 // Zm00001d017698 // Zm00001d052063 // Zm00001d021659 // …
GO:0006816	P	calcium ion transport	5	1770	49	30113	0.18	1	// Zm00001d052457 // Zm00001d033334 // Zm00001d051069 // Zm00001d017201 // Zm00001d047242
GO:0046700	P	heterocycle catabolic process	15	1770	239	30113	0.44	1	// Zm00001d014297 // Zm00001d015367 // Zm00001d038855 // Zm00001d017982 // Zm00001d049854 // Zm00001d034578 // Zm00001d049948 // Zm00001d036894 // Zm00001d013489 // Zm00001d047238 // Zm00001d044450 // Zm00001d012918 // Zm00001d005337 // Zm00001d046952 // Zm00001d049046
GO:0006952	P	defense response	29	1770	374	30113	0.093	1	// Zm00001d043263 // Zm00001d039469 // Zm00001d047946 // Zm00001d012080 // Zm00001d029573 // Zm00001d014844 // Zm00001d039173 // Zm00001d001804 // Zm00001d045839 // Zm00001d024245 // Zm00001d052468 // Zm00001d007581 // Zm00001d052893 // Zm00001d019905 // Zm00001d053065 // Zm00001d029723 // Zm00001d024936 // Zm00001d004966 // Zm00001d030737 // Zm00001d053127 // Zm00001d003569 // Zm00001d003379 // …
GO:0045333	P	cellular respiration	5	1770	160	30113	0.96	1	// Zm00001d045296 // Zm00001d015497 // Zm00001d047720 // Zm00001d037006 // Zm00001d044021
GO:0034655	P	nucleobase-containing compound catabolic process	10	1770	204	30113	0.76	1	// Zm00001d034578 // Zm00001d015367 // Zm00001d017982 // Zm00001d049854 // Zm00001d013489 // Zm00001d049948 // Zm00001d038855 // Zm00001d044450 // Zm00001d012918 // Zm00001d005337
GO:0043094	P	cellular metabolic compound salvage	5	1770	53	30113	0.22	1	// Zm00001d017204 // Zm00001d031019 // Zm00001d031602 // Zm00001d041407 // Zm00001d027352
GO:0051603	P	proteolysis involved in cellular protein catabolic process	46	1770	798	30113	0.57	1	// Zm00001d046890 // Zm00001d047068 // Zm00001d041291 // Zm00001d008237 // Zm00001d013005 // Zm00001d002455 // Zm00001d042193 // Zm00001d049911 // Zm00001d016066 // Zm00001d039879 // Zm00001d027675 // Zm00001d002519 // Zm00001d050704 // Zm00001d003575 // Zm00001d039772 // Zm00001d029996 // Zm00001d040334 // Zm00001d040644 // Zm00001d022439 // Zm00001d018391 // Zm00001d027302 // Zm00001d032830 // …
GO:0046903	P	secretion	5	1770	149	30113	0.93	1	// Zm00001d013055 // Zm00001d050972 // Zm00001d007079 // Zm00001d018554 // Zm00001d030154
GO:0010154	P	fruit development	12	1770	155	30113	0.22	1	// Zm00001d033905 // Zm00001d017982 // Zm00001d021871 // Zm00001d045724 // Zm00001d017742 // Zm00001d038728 // Zm00001d033612 // Zm00001d032502 // Zm00001d028139 // Zm00001d016816 // Zm00001d013895 // Zm00001d017391
GO:0046907	P	intracellular transport	30	1770	873	30113	1	1	// Zm00001d027518 // Zm00001d052453 // Zm00001d020187 // Zm00001d038533 // Zm00001d039879 // Zm00001d021659 // Zm00001d016008 // Zm00001d035664 // Zm00001d042044 // Zm00001d022439 // Zm00001d041778 // Zm00001d021246 // Zm00001d039554 // Zm00001d011167 // Zm00001d040153 // Zm00001d047074 // Zm00001d042655 // Zm00001d048393 // Zm00001d006214 // Zm00001d003588 // Zm00001d017717 // Zm00001d028695 // …
GO:0044272	P	sulfur compound biosynthetic process	7	1770	60	30113	0.078	1	// Zm00001d044748 // Zm00001d010950 // Zm00001d031019 // Zm00001d041710 // Zm00001d003157 // Zm00001d025773 // Zm00001d045294
GO:0031400	P	negative regulation of protein modification process	5	1770	59	30113	0.28	1	// Zm00001d048363 // Zm00001d029576 // Zm00001d032732 // Zm00001d017078 // Zm00001d002533
GO:0031401	P	positive regulation of protein modification process	5	1770	120	30113	0.83	1	// Zm00001d038812 // Zm00001d017078 // Zm00001d004856 // Zm00001d045480 // Zm00001d052327
GO:0006354	P	DNA-templated transcription, elongation	5	1770	56	30113	0.25	1	// Zm00001d043296 // Zm00001d022141 // Zm00001d010711 // Zm00001d006907 // Zm00001d014337
GO:0006352	P	DNA-templated transcription, initiation	9	1770	113	30113	0.24	1	// Zm00001d011680 // Zm00001d023689 // Zm00001d051682 // Zm00001d014337 // Zm00001d011605 // Zm00001d022141 // Zm00001d025105 // Zm00001d010711 // Zm00001d029473
GO:1901617	P	organic hydroxy compound biosynthetic process	10	1770	141	30113	0.33	1	// Zm00001d002626 // Zm00001d043286 // Zm00001d033180 // Zm00001d017826 // Zm00001d027352 // Zm00001d028180 // Zm00001d021170 // Zm00001d051626 // Zm00001d012394 // Zm00001d003349
GO:1901615	P	organic hydroxy compound metabolic process	15	1770	198	30113	0.21	1	// Zm00001d002626 // Zm00001d021170 // Zm00001d003349 // Zm00001d024936 // Zm00001d027352 // Zm00001d028180 // Zm00001d043286 // Zm00001d017826 // Zm00001d039650 // Zm00001d029307 // Zm00001d053586 // Zm00001d051626 // Zm00001d015721 // Zm00001d012394 // Zm00001d033180
GO:0046777	P	protein autophosphorylation	14	1770	334	30113	0.92	1	// Zm00001d041298 // Zm00001d027415 // Zm00001d024430 // Zm00001d002712 // Zm00001d043075 // Zm00001d003110 // Zm00001d037114 // Zm00001d039824 // Zm00001d034372 // Zm00001d043649 // Zm00001d041215 // Zm00001d018429 // Zm00001d018261 // Zm00001d042362
GO:0042273	P	ribosomal large subunit biogenesis	6	1770	156	30113	0.89	1	// Zm00001d030114 // Zm00001d048110 // Zm00001d027512 // Zm00001d049619 // Zm00001d028140 // Zm00001d010631
GO:0051321	P	meiotic cell cycle	15	1770	152	30113	0.046	1	// Zm00001d030079 // Zm00001d023681 // Zm00001d041083 // Zm00001d025575 // Zm00001d022028 // Zm00001d006382 // Zm00001d044629 // Zm00001d037582 // Zm00001d005874 // Zm00001d018227 // Zm00001d052130 // Zm00001d013150 // Zm00001d006089 // Zm00001d017387 // Zm00001d006499
GO:0009808	P	lignin metabolic process	5	1770	38	30113	0.088	1	// Zm00001d053149 // Zm00001d037849 // Zm00001d002346 // Zm00001d009858 // Zm00001d043174
GO:0043161	P	proteasome-mediated ubiquitin-dependent protein catabolic process	16	1770	287	30113	0.62	1	// Zm00001d046141 // Zm00001d008261 // Zm00001d039879 // Zm00001d038881 // Zm00001d045313 // Zm00001d045403 // Zm00001d040644 // Zm00001d038224 // Zm00001d048683 // Zm00001d022151 // Zm00001d048466 // Zm00001d043989 // Zm00001d053358 // Zm00001d040334 // Zm00001d006874 // Zm00001d016066
GO:0042278	P	purine nucleoside metabolic process	19	1770	335	30113	0.59	1	// Zm00001d049049 // Zm00001d031019 // Zm00001d029307 // Zm00001d029968 // Zm00001d011889 // Zm00001d017826 // Zm00001d050972 // Zm00001d049948 // Zm00001d047054 // Zm00001d040166 // Zm00001d005337 // Zm00001d014778 // Zm00001d003157 // Zm00001d051626 // Zm00001d035883 // Zm00001d025773 // Zm00001d043607 // Zm00001d047720 // Zm00001d025659
GO:0030243	P	cellulose metabolic process	5	1770	101	30113	0.71	1	// Zm00001d046691 // Zm00001d037338 // Zm00001d035082 // Zm00001d009097 // Zm00001d048458
GO:0034968	P	histone lysine methylation	7	1770	82	30113	0.22	1	// Zm00001d038812 // Zm00001d017798 // Zm00001d004934 // Zm00001d043649 // Zm00001d032343 // Zm00001d020038 // Zm00001d048691
GO:0032270	P	positive regulation of cellular protein metabolic process	11	1770	187	30113	0.54	1	// Zm00001d046141 // Zm00001d038812 // Zm00001d017078 // Zm00001d008610 // Zm00001d045480 // Zm00001d004856 // Zm00001d029340 // Zm00001d048683 // Zm00001d048466 // Zm00001d052327 // Zm00001d007215
GO:0006508	P	proteolysis	72	1770	1749	30113	1	1	// Zm00001d017866 // Zm00001d046890 // Zm00001d045313 // Zm00001d047068 // Zm00001d018369 // Zm00001d046952 // Zm00001d041291 // Zm00001d008237 // Zm00001d013005 // Zm00001d011842 // Zm00001d002455 // Zm00001d042193 // Zm00001d049911 // Zm00001d044922 // Zm00001d016066 // Zm00001d039879 // Zm00001d027675 // Zm00001d040029 // Zm00001d002519 // Zm00001d050704 // Zm00001d027627 // Zm00001d003575 // …
GO:0008652	P	cellular amino acid biosynthetic process	14	1770	214	30113	0.39	1	// Zm00001d002694 // Zm00001d005535 // Zm00001d028750 // Zm00001d012674 // Zm00001d042117 // Zm00001d031019 // Zm00001d032815 // Zm00001d044608 // Zm00001d038358 // Zm00001d028766 // Zm00001d012391 // Zm00001d034343 // Zm00001d006214 // Zm00001d047736
GO:0006644	P	phospholipid metabolic process	15	1770	261	30113	0.57	1	// Zm00001d007079 // Zm00001d028180 // Zm00001d014140 // Zm00001d033670 // Zm00001d018554 // Zm00001d048258 // Zm00001d003924 // Zm00001d047457 // Zm00001d031653 // Zm00001d033896 // Zm00001d009497 // Zm00001d016588 // Zm00001d027916 // Zm00001d038830 // Zm00001d029211
GO:0006643	P	membrane lipid metabolic process	6	1770	153	30113	0.88	1	// Zm00001d003750 // Zm00001d014140 // Zm00001d018042 // Zm00001d017251 // Zm00001d053149 // Zm00001d051932
GO:0006721	P	terpenoid metabolic process	7	1770	83	30113	0.23	1	// Zm00001d038511 // Zm00001d038996 // Zm00001d049046 // Zm00001d042192 // Zm00001d039394 // Zm00001d012712 // Zm00001d012394
GO:0006720	P	isoprenoid metabolic process	12	1770	154	30113	0.21	1	// Zm00001d038511 // Zm00001d051626 // Zm00001d017826 // Zm00001d028809 // Zm00001d012712 // Zm00001d049046 // Zm00001d042192 // Zm00001d033896 // Zm00001d039394 // Zm00001d038996 // Zm00001d052297 // Zm00001d012394
GO:0019941	P	modification-dependent protein catabolic process	38	1770	643	30113	0.51	1	// Zm00001d046890 // Zm00001d047068 // Zm00001d041291 // Zm00001d008237 // Zm00001d013005 // Zm00001d002455 // Zm00001d042193 // Zm00001d049911 // Zm00001d016066 // Zm00001d039879 // Zm00001d027675 // Zm00001d002519 // Zm00001d050704 // Zm00001d003575 // Zm00001d029996 // Zm00001d040334 // Zm00001d040644 // Zm00001d022439 // Zm00001d018391 // Zm00001d027302 // Zm00001d032830 // Zm00001d006874 // …
GO:0044270	P	cellular nitrogen compound catabolic process	16	1770	244	30113	0.37	1	// Zm00001d014297 // Zm00001d015367 // Zm00001d038855 // Zm00001d017982 // Zm00001d049854 // Zm00001d034578 // Zm00001d049948 // Zm00001d036894 // Zm00001d013489 // Zm00001d047238 // Zm00001d044450 // Zm00001d012918 // Zm00001d005337 // Zm00001d046952 // Zm00001d032736 // Zm00001d049046
GO:0071367	P	cellular response to brassinosteroid stimulus	5	1770	43	30113	0.13	1	// Zm00001d045507 // Zm00001d030021 // Zm00001d047053 // Zm00001d047217 // Zm00001d018369
GO:0050776	P	regulation of immune response	6	1770	44	30113	0.057	1	// Zm00001d029723 // Zm00001d039469 // Zm00001d004966 // Zm00001d030737 // Zm00001d052468 // Zm00001d049525
GO:0000819	P	sister chromatid segregation	5	1770	115	30113	0.8	1	// Zm00001d039133 // Zm00001d006499 // Zm00001d037582 // Zm00001d026469 // Zm00001d025738
GO:0098813	P	nuclear chromosome segregation	8	1770	145	30113	0.62	1	// Zm00001d025738 // Zm00001d026469 // Zm00001d025575 // Zm00001d006382 // Zm00001d039133 // Zm00001d037582 // Zm00001d006089 // Zm00001d006499
GO:0001932	P	regulation of protein phosphorylation	14	1770	195	30113	0.27	1	// Zm00001d048363 // Zm00001d018128 // Zm00001d033330 // Zm00001d032732 // Zm00001d031837 // Zm00001d045480 // Zm00001d004856 // Zm00001d029576 // Zm00001d019696 // Zm00001d012560 // Zm00001d052327 // Zm00001d000052 // Zm00001d041345 // Zm00001d022175
GO:0006006	P	glucose metabolic process	6	1770	80	30113	0.34	1	// Zm00001d029307 // Zm00001d039879 // Zm00001d029025 // Zm00001d029341 // Zm00001d044211 // Zm00001d028471
GO:0080134	P	regulation of response to stress	15	1770	174	30113	0.1	1	// Zm00001d030737 // Zm00001d029723 // Zm00001d041083 // Zm00001d036797 // Zm00001d046500 // Zm00001d039469 // Zm00001d004966 // Zm00001d047946 // Zm00001d029123 // Zm00001d006838 // Zm00001d013757 // Zm00001d052468 // Zm00001d049525 // Zm00001d029203 // Zm00001d052101
GO:0048545	P	response to steroid hormone	5	1770	42	30113	0.12	1	// Zm00001d045507 // Zm00001d030021 // Zm00001d047053 // Zm00001d047217 // Zm00001d018369
GO:0009185	P	ribonucleoside diphosphate metabolic process	8	1770	120	30113	0.42	1	// Zm00001d049049 // Zm00001d029307 // Zm00001d011889 // Zm00001d047054 // Zm00001d040166 // Zm00001d035883 // Zm00001d043607 // Zm00001d025659
GO:0016131	P	brassinosteroid metabolic process	5	1770	34	30113	0.063	1	// Zm00001d002626 // Zm00001d039650 // Zm00001d015721 // Zm00001d003349 // Zm00001d033180
GO:0071383	P	cellular response to steroid hormone stimulus	5	1770	42	30113	0.12	1	// Zm00001d045507 // Zm00001d030021 // Zm00001d047053 // Zm00001d047217 // Zm00001d018369
GO:0006767	P	water-soluble vitamin metabolic process	5	1770	74	30113	0.45	1	// Zm00001d008976 // Zm00001d027352 // Zm00001d015444 // Zm00001d049380 // Zm00001d027367
GO:0071229	P	cellular response to acid chemical	13	1770	226	30113	0.57	1	// Zm00001d014297 // Zm00001d048185 // Zm00001d052468 // Zm00001d039469 // Zm00001d002533 // Zm00001d034372 // Zm00001d028139 // Zm00001d048466 // Zm00001d052327 // Zm00001d020686 // Zm00001d004966 // Zm00001d018429 // Zm00001d053149
GO:0072524	P	pyridine-containing compound metabolic process	13	1770	190	30113	0.34	1	// Zm00001d049049 // Zm00001d029307 // Zm00001d044021 // Zm00001d027352 // Zm00001d029525 // Zm00001d041076 // Zm00001d047054 // Zm00001d040166 // Zm00001d035883 // Zm00001d043607 // Zm00001d025659 // Zm00001d019218 // Zm00001d011889
GO:0072521	P	purine-containing compound metabolic process	24	1770	391	30113	0.45	1	// Zm00001d029307 // Zm00001d011889 // Zm00001d046952 // Zm00001d040166 // Zm00001d003157 // Zm00001d017826 // Zm00001d043607 // Zm00001d049049 // Zm00001d014778 // Zm00001d047217 // Zm00001d005337 // Zm00001d050972 // Zm00001d025773 // Zm00001d047720 // Zm00001d042673 // Zm00001d046742 // Zm00001d047054 // Zm00001d035883 // Zm00001d051626 // Zm00001d029968 // Zm00001d049948 // Zm00001d031019 // …
GO:0045017	P	glycerolipid biosynthetic process	5	1770	107	30113	0.75	1	// Zm00001d009497 // Zm00001d027916 // Zm00001d014140 // Zm00001d019218 // Zm00001d048258
GO:0006733	P	oxidoreduction coenzyme metabolic process	12	1770	203	30113	0.53	1	// Zm00001d049049 // Zm00001d029307 // Zm00001d044021 // Zm00001d029525 // Zm00001d041076 // Zm00001d047054 // Zm00001d040166 // Zm00001d035883 // Zm00001d043607 // Zm00001d025659 // Zm00001d019218 // Zm00001d011889
GO:0032989	P	cellular component morphogenesis	5	1770	100	30113	0.7	1	// Zm00001d041269 // Zm00001d052273 // Zm00001d031893 // Zm00001d020381 // Zm00001d031488
GO:0071705	P	nitrogen compound transport	17	1770	407	30113	0.94	1	// Zm00001d035015 // Zm00001d028695 // Zm00001d027401 // Zm00001d052453 // Zm00001d017698 // Zm00001d052063 // Zm00001d014060 // Zm00001d042473 // Zm00001d033241 // Zm00001d028401 // Zm00001d035664 // Zm00001d003422 // Zm00001d017728 // Zm00001d050851 // Zm00001d025665 // Zm00001d011167 // Zm00001d027468
GO:0071702	P	organic substance transport	69	1770	1528	30113	0.99	1	// Zm00001d027518 // Zm00001d028987 // Zm00001d020187 // Zm00001d038533 // Zm00001d053939 // Zm00001d014521 // Zm00001d028401 // Zm00001d043049 // Zm00001d017728 // Zm00001d025665 // Zm00001d033837 // Zm00001d043735 // Zm00001d011167 // Zm00001d052453 // Zm00001d017717 // Zm00001d044650 // Zm00001d032279 // Zm00001d039879 // Zm00001d017698 // Zm00001d016008 // Zm00001d035664 // Zm00001d006126 // …
GO:0015698	P	inorganic anion transport	5	1770	124	30113	0.85	1	// Zm00001d042651 // Zm00001d031875 // Zm00001d052845 // Zm00001d018557 // Zm00001d039647
GO:1901293	P	nucleoside phosphate biosynthetic process	10	1770	220	30113	0.83	1	// Zm00001d042673 // Zm00001d029968 // Zm00001d046742 // Zm00001d011486 // Zm00001d041076 // Zm00001d031602 // Zm00001d014778 // Zm00001d043552 // Zm00001d039081 // Zm00001d009631
GO:0034613	P	cellular protein localization	29	1770	817	30113	1	1	// Zm00001d027518 // Zm00001d020187 // Zm00001d038533 // Zm00001d004856 // Zm00001d052380 // Zm00001d039879 // Zm00001d017717 // Zm00001d021659 // Zm00001d016008 // Zm00001d035664 // Zm00001d042044 // Zm00001d022439 // Zm00001d021246 // Zm00001d040153 // Zm00001d040051 // Zm00001d047074 // Zm00001d042655 // Zm00001d048393 // Zm00001d045024 // Zm00001d002115 // Zm00001d006214 // Zm00001d003588 // …
GO:0006913	P	nucleocytoplasmic transport	6	1770	156	30113	0.89	1	// Zm00001d039554 // Zm00001d028695 // Zm00001d011167 // Zm00001d052453 // Zm00001d040153 // Zm00001d023264
GO:0009112	P	nucleobase metabolic process	7	1770	53	30113	0.048	1	// Zm00001d042673 // Zm00001d011486 // Zm00001d017204 // Zm00001d047217 // Zm00001d046952 // Zm00001d039081 // Zm00001d009631
GO:0009110	P	vitamin biosynthetic process	5	1770	71	30113	0.42	1	// Zm00001d008976 // Zm00001d027352 // Zm00001d015444 // Zm00001d049380 // Zm00001d027367
GO:0009117	P	nucleotide metabolic process	25	1770	494	30113	0.8	1	// Zm00001d029307 // Zm00001d011889 // Zm00001d011486 // Zm00001d040166 // Zm00001d017826 // Zm00001d043607 // Zm00001d046742 // Zm00001d049049 // Zm00001d014778 // Zm00001d050972 // Zm00001d047720 // Zm00001d039081 // Zm00001d019218 // Zm00001d042673 // Zm00001d044021 // Zm00001d029525 // Zm00001d041076 // Zm00001d047054 // Zm00001d031602 // Zm00001d035883 // Zm00001d051626 // Zm00001d043552 // …
GO:0009116	P	nucleoside metabolic process	26	1770	383	30113	0.27	1	// Zm00001d029307 // Zm00001d011889 // Zm00001d011486 // Zm00001d040166 // Zm00001d003157 // Zm00001d017826 // Zm00001d043607 // Zm00001d009631 // Zm00001d049049 // Zm00001d014778 // Zm00001d005337 // Zm00001d050972 // Zm00001d025773 // Zm00001d047720 // Zm00001d039081 // Zm00001d042673 // Zm00001d046742 // Zm00001d047054 // Zm00001d031602 // Zm00001d035883 // Zm00001d051626 // Zm00001d029968 // …
GO:0009119	P	ribonucleoside metabolic process	21	1770	342	30113	0.45	1	// Zm00001d049049 // Zm00001d025659 // Zm00001d029968 // Zm00001d011889 // Zm00001d011486 // Zm00001d050972 // Zm00001d047054 // Zm00001d017826 // Zm00001d040166 // Zm00001d031019 // Zm00001d014778 // Zm00001d003157 // Zm00001d029307 // Zm00001d051626 // Zm00001d035883 // Zm00001d025773 // Zm00001d043607 // Zm00001d047720 // Zm00001d039081 // Zm00001d031602 // Zm00001d009631
GO:0070925	P	organelle assembly	7	1770	222	30113	0.97	1	// Zm00001d011360 // Zm00001d027415 // Zm00001d027512 // Zm00001d049619 // Zm00001d004856 // Zm00001d010631 // Zm00001d002115
GO:0009056	P	catabolic process	118	1770	2032	30113	0.57	1	// Zm00001d030079 // Zm00001d047068 // Zm00001d021702 // Zm00001d042193 // Zm00001d016066 // Zm00001d039879 // Zm00001d040334 // Zm00001d048683 // Zm00001d013489 // Zm00001d005337 // Zm00001d027512 // Zm00001d027302 // Zm00001d032830 // Zm00001d004123 // Zm00001d038881 // Zm00001d036894 // Zm00001d045313 // Zm00001d047054 // Zm00001d039772 // Zm00001d016588 // Zm00001d015367 // Zm00001d017866 // …
GO:0009057	P	macromolecule catabolic process	66	1770	1267	30113	0.85	1	// Zm00001d030079 // Zm00001d017866 // Zm00001d046890 // Zm00001d047068 // Zm00001d041291 // Zm00001d037338 // Zm00001d013005 // Zm00001d011842 // Zm00001d002455 // Zm00001d042193 // Zm00001d021702 // Zm00001d043509 // Zm00001d016066 // Zm00001d039879 // Zm00001d027675 // Zm00001d002519 // Zm00001d035082 // Zm00001d003575 // Zm00001d034578 // Zm00001d039772 // Zm00001d029996 // Zm00001d017982 // …
GO:1902578	P	single-organism localization	75	1770	1558	30113	0.97	1	// Zm00001d045883 // Zm00001d027518 // Zm00001d028987 // Zm00001d002333 // Zm00001d053234 // Zm00001d016590 // Zm00001d013055 // Zm00001d043049 // Zm00001d017728 // Zm00001d052380 // Zm00001d033837 // Zm00001d043735 // Zm00001d011167 // Zm00001d009494 // Zm00001d025665 // Zm00001d023277 // Zm00001d028330 // Zm00001d040360 // Zm00001d053939 // Zm00001d025303 // Zm00001d044650 // Zm00001d040051 // …
GO:0046942	P	carboxylic acid transport	5	1770	76	30113	0.47	1	// Zm00001d033241 // Zm00001d007079 // Zm00001d018554 // Zm00001d024333 // Zm00001d006511
GO:0006310	P	DNA recombination	19	1770	496	30113	0.98	1	// Zm00001d039554 // Zm00001d041083 // Zm00001d017078 // Zm00001d030366 // Zm00001d025575 // Zm00001d001806 // Zm00001d022028 // Zm00001d006382 // Zm00001d042640 // Zm00001d044629 // Zm00001d000027 // Zm00001d036797 // Zm00001d040276 // Zm00001d013887 // Zm00001d043540 // Zm00001d053927 // Zm00001d052845 // Zm00001d017387 // Zm00001d002784
GO:0042180	P	cellular ketone metabolic process	6	1770	79	30113	0.33	1	// Zm00001d017078 // Zm00001d003198 // Zm00001d013992 // Zm00001d007907 // Zm00001d025819 // Zm00001d004123
GO:0051726	P	regulation of cell cycle	20	1770	312	30113	0.39	1	// Zm00001d048363 // Zm00001d017986 // Zm00001d034164 // Zm00001d017078 // Zm00001d018128 // Zm00001d012560 // Zm00001d041083 // Zm00001d022028 // Zm00001d032732 // Zm00001d031837 // Zm00001d045480 // Zm00001d012956 // Zm00001d047946 // Zm00001d029123 // Zm00001d008815 // Zm00001d033330 // Zm00001d019696 // Zm00001d011597 // Zm00001d041345 // Zm00001d022175
GO:0090150	P	establishment of protein localization to membrane	6	1770	127	30113	0.75	1	// Zm00001d027518 // Zm00001d023431 // Zm00001d011185 // Zm00001d042655 // Zm00001d045024 // Zm00001d042044
GO:0000079	P	regulation of cyclin-dependent protein serine/threonine kinase activity	9	1770	94	30113	0.12	1	// Zm00001d048363 // Zm00001d018128 // Zm00001d033330 // Zm00001d032732 // Zm00001d031837 // Zm00001d041345 // Zm00001d012560 // Zm00001d022175 // Zm00001d019696
GO:0008654	P	phospholipid biosynthetic process	6	1770	150	30113	0.87	1	// Zm00001d028180 // Zm00001d014140 // Zm00001d048258 // Zm00001d033896 // Zm00001d027916 // Zm00001d009497
GO:1901657	P	glycosyl compound metabolic process	26	1770	403	30113	0.35	1	// Zm00001d029307 // Zm00001d011889 // Zm00001d011486 // Zm00001d040166 // Zm00001d003157 // Zm00001d017826 // Zm00001d043607 // Zm00001d009631 // Zm00001d049049 // Zm00001d014778 // Zm00001d005337 // Zm00001d050972 // Zm00001d025773 // Zm00001d047720 // Zm00001d039081 // Zm00001d042673 // Zm00001d046742 // Zm00001d047054 // Zm00001d031602 // Zm00001d035883 // Zm00001d051626 // Zm00001d029968 // …
GO:1902589	P	single-organism organelle organization	20	1770	537	30113	0.99	1	// Zm00001d029656 // Zm00001d025738 // Zm00001d034164 // Zm00001d041438 // Zm00001d026469 // Zm00001d041083 // Zm00001d012786 // Zm00001d052273 // Zm00001d011615 // Zm00001d025948 // Zm00001d004856 // Zm00001d039133 // Zm00001d002115 // Zm00001d037582 // Zm00001d013055 // Zm00001d006499 // Zm00001d006916 // Zm00001d006214 // Zm00001d034927 // Zm00001d033180
GO:1902582	P	single-organism intracellular transport	9	1770	277	30113	0.98	1	// Zm00001d027518 // Zm00001d011167 // Zm00001d023431 // Zm00001d040153 // Zm00001d011185 // Zm00001d042655 // Zm00001d035664 // Zm00001d042044 // Zm00001d006214
GO:1902580	P	single-organism cellular localization	11	1770	336	30113	0.99	1	// Zm00001d027518 // Zm00001d011167 // Zm00001d023431 // Zm00001d040153 // Zm00001d040051 // Zm00001d042655 // Zm00001d035664 // Zm00001d045024 // Zm00001d042044 // Zm00001d011185 // Zm00001d006214
GO:1901659	P	glycosyl compound biosynthetic process	8	1770	113	30113	0.36	1	// Zm00001d029968 // Zm00001d011486 // Zm00001d031602 // Zm00001d014778 // Zm00001d003157 // Zm00001d025773 // Zm00001d039081 // Zm00001d009631
GO:0001510	P	RNA methylation	7	1770	87	30113	0.27	1	// Zm00001d040958 // Zm00001d031265 // Zm00001d012794 // Zm00001d020863 // Zm00001d053927 // Zm00001d044397 // Zm00001d022045
GO:0061024	P	membrane organization	19	1770	388	30113	0.81	1	// Zm00001d027518 // Zm00001d027401 // Zm00001d023431 // Zm00001d020187 // Zm00001d040051 // Zm00001d041438 // Zm00001d041353 // Zm00001d042655 // Zm00001d045024 // Zm00001d042044 // Zm00001d011185 // Zm00001d024833 // Zm00001d028987 // Zm00001d013055 // Zm00001d053868 // Zm00001d049046 // Zm00001d006916 // Zm00001d030031 // Zm00001d046910
GO:0006820	P	anion transport	10	1770	210	30113	0.78	1	// Zm00001d007079 // Zm00001d006511 // Zm00001d042651 // Zm00001d033241 // Zm00001d018554 // Zm00001d018557 // Zm00001d031875 // Zm00001d024333 // Zm00001d039647 // Zm00001d052845
GO:0015979	P	photosynthesis	16	1770	247	30113	0.39	1	// Zm00001d046786 // Zm00001d003459 // Zm00001d022464 // Zm00001d003426 // Zm00001d015004 // Zm00001d020002 // Zm00001d049046 // Zm00001d018030 // Zm00001d028295 // Zm00001d035883 // Zm00001d018034 // Zm00001d038163 // Zm00001d005814 // Zm00001d041824 // Zm00001d018797 // Zm00001d010321
GO:0048437	P	floral organ development	7	1770	66	30113	0.11	1	// Zm00001d023681 // Zm00001d018775 // Zm00001d008869 // Zm00001d022184 // Zm00001d006564 // Zm00001d036425 // Zm00001d028216
GO:0009753	P	response to jasmonic acid	6	1770	87	30113	0.41	1	// Zm00001d053149 // Zm00001d039469 // Zm00001d004966 // Zm00001d030737 // Zm00001d052468 // Zm00001d037941
GO:0071555	P	cell wall organization	11	1770	359	30113	0.99	1	// Zm00001d012766 // Zm00001d043509 // Zm00001d046691 // Zm00001d046723 // Zm00001d018031 // Zm00001d040725 // Zm00001d006210 // Zm00001d052651 // Zm00001d027313 // Zm00001d008250 // Zm00001d040684
GO:0010608	P	posttranscriptional regulation of gene expression	14	1770	239	30113	0.54	1	// Zm00001d019905 // Zm00001d033553 // Zm00001d003198 // Zm00001d008610 // Zm00001d001933 // Zm00001d044397 // Zm00001d029340 // Zm00001d029573 // Zm00001d014486 // Zm00001d003378 // Zm00001d004416 // Zm00001d036741 // Zm00001d048691 // Zm00001d017982
GO:0009617	P	response to bacterium	7	1770	132	30113	0.66	1	// Zm00001d045839 // Zm00001d024936 // Zm00001d039469 // Zm00001d004966 // Zm00001d030737 // Zm00001d052468 // Zm00001d007581
GO:0070647	P	protein modification by small protein conjugation or removal	52	1770	865	30113	0.46	1	// Zm00001d046890 // Zm00001d045313 // Zm00001d047068 // Zm00001d008237 // Zm00001d011500 // Zm00001d049911 // Zm00001d038224 // Zm00001d039400 // Zm00001d027675 // Zm00001d042845 // Zm00001d002572 // Zm00001d002519 // Zm00001d040334 // Zm00001d003575 // Zm00001d017078 // Zm00001d016764 // Zm00001d017335 // Zm00001d041291 // Zm00001d040644 // Zm00001d022439 // Zm00001d023339 // Zm00001d007915 // …
GO:0070646	P	protein modification by small protein removal	6	1770	109	30113	0.62	1	// Zm00001d026551 // Zm00001d049911 // Zm00001d023339 // Zm00001d018512 // Zm00001d042845 // Zm00001d040334
GO:0018193	P	peptidyl-amino acid modification	30	1770	580	30113	0.78	1	// Zm00001d038812 // Zm00001d045182 // Zm00001d005899 // Zm00001d004934 // Zm00001d002572 // Zm00001d029473 // Zm00001d014038 // Zm00001d034434 // Zm00001d017078 // Zm00001d003198 // Zm00001d023689 // Zm00001d053652 // Zm00001d008815 // Zm00001d018429 // Zm00001d020038 // Zm00001d007765 // Zm00001d041269 // Zm00001d014297 // Zm00001d017798 // Zm00001d047973 // Zm00001d043649 // Zm00001d032343 // …
GO:0006260	P	DNA replication	18	1770	197	30113	0.055	1	// Zm00001d039554 // Zm00001d022267 // Zm00001d025710 // Zm00001d026469 // Zm00001d030366 // Zm00001d049648 // Zm00001d022028 // Zm00001d031118 // Zm00001d038855 // Zm00001d012918 // Zm00001d003266 // Zm00001d040276 // Zm00001d037615 // Zm00001d030037 // Zm00001d007595 // Zm00001d012956 // Zm00001d020312 // Zm00001d036624
GO:0006261	P	DNA-dependent DNA replication	11	1770	148	30113	0.27	1	// Zm00001d022267 // Zm00001d025710 // Zm00001d026469 // Zm00001d022028 // Zm00001d031118 // Zm00001d038855 // Zm00001d012918 // Zm00001d003266 // Zm00001d030037 // Zm00001d007595 // Zm00001d012956
GO:0009073	P	aromatic amino acid family biosynthetic process	7	1770	75	30113	0.17	1	// Zm00001d046168 // Zm00001d034713 // Zm00001d012674 // Zm00001d025652 // Zm00001d048315 // Zm00001d043649 // Zm00001d018061
GO:0019725	P	cellular homeostasis	19	1770	348	30113	0.66	1	// Zm00001d018454 // Zm00001d028981 // Zm00001d045883 // Zm00001d011889 // Zm00001d049939 // Zm00001d016017 // Zm00001d003081 // Zm00001d018802 // Zm00001d039647 // Zm00001d013348 // Zm00001d028992 // Zm00001d029459 // Zm00001d043607 // Zm00001d047242 // Zm00001d051851 // Zm00001d024465 // Zm00001d028330 // Zm00001d030623 // Zm00001d031948
GO:0032392	P	DNA geometric change	5	1770	385	30113	1	1	// Zm00001d022267 // Zm00001d036624 // Zm00001d030366 // Zm00001d043540 // Zm00001d034828
GO:0009205	P	purine ribonucleoside triphosphate metabolic process	11	1770	256	30113	0.88	1	// Zm00001d049049 // Zm00001d029307 // Zm00001d029968 // Zm00001d011889 // Zm00001d047054 // Zm00001d040166 // Zm00001d014778 // Zm00001d035883 // Zm00001d043607 // Zm00001d047720 // Zm00001d025659
GO:0006766	P	vitamin metabolic process	5	1770	79	30113	0.5	1	// Zm00001d008976 // Zm00001d027352 // Zm00001d015444 // Zm00001d049380 // Zm00001d027367
GO:0009201	P	ribonucleoside triphosphate biosynthetic process	6	1770	85	30113	0.39	1	// Zm00001d029968 // Zm00001d011486 // Zm00001d031602 // Zm00001d014778 // Zm00001d039081 // Zm00001d009631
GO:0030162	P	regulation of proteolysis	7	1770	130	30113	0.64	1	// Zm00001d046141 // Zm00001d048683 // Zm00001d008268 // Zm00001d034673 // Zm00001d048466 // Zm00001d040029 // Zm00001d007215
GO:0030163	P	protein catabolic process	50	1770	934	30113	0.76	1	// Zm00001d030079 // Zm00001d011842 // Zm00001d046890 // Zm00001d047068 // Zm00001d041291 // Zm00001d008237 // Zm00001d013005 // Zm00001d017866 // Zm00001d002455 // Zm00001d042193 // Zm00001d049911 // Zm00001d016066 // Zm00001d039879 // Zm00001d027675 // Zm00001d002519 // Zm00001d050704 // Zm00001d003575 // Zm00001d039772 // Zm00001d029996 // Zm00001d040334 // Zm00001d040644 // Zm00001d022439 // …
GO:0046128	P	purine ribonucleoside metabolic process	17	1770	322	30113	0.7	1	// Zm00001d049049 // Zm00001d029307 // Zm00001d029968 // Zm00001d011889 // Zm00001d017826 // Zm00001d050972 // Zm00001d047054 // Zm00001d040166 // Zm00001d031019 // Zm00001d014778 // Zm00001d003157 // Zm00001d051626 // Zm00001d035883 // Zm00001d025773 // Zm00001d043607 // Zm00001d047720 // Zm00001d025659
GO:0010876	P	lipid localization	14	1770	163	30113	0.12	1	// Zm00001d007079 // Zm00001d027401 // Zm00001d033837 // Zm00001d032279 // Zm00001d040360 // Zm00001d018554 // Zm00001d053936 // Zm00001d043049 // Zm00001d033612 // Zm00001d011630 // Zm00001d028987 // Zm00001d053939 // Zm00001d037794 // Zm00001d018915
GO:0000910	P	cytokinesis	7	1770	98	30113	0.37	1	// Zm00001d034164 // Zm00001d026469 // Zm00001d046691 // Zm00001d041353 // Zm00001d011615 // Zm00001d024833 // Zm00001d008815
GO:0043648	P	dicarboxylic acid metabolic process	10	1770	114	30113	0.15	1	// Zm00001d005535 // Zm00001d011610 // Zm00001d041076 // Zm00001d043376 // Zm00001d012674 // Zm00001d041700 // Zm00001d043649 // Zm00001d043845 // Zm00001d047124 // Zm00001d000316
GO:1903825	P	organic acid transmembrane transport	7	1770	112	30113	0.49	1	// Zm00001d052063 // Zm00001d033241 // Zm00001d028401 // Zm00001d025665 // Zm00001d003422 // Zm00001d017728 // Zm00001d035664
GO:0048878	P	chemical homeostasis	19	1770	259	30113	0.21	1	// Zm00001d045606 // Zm00001d045883 // Zm00001d003349 // Zm00001d011889 // Zm00001d052442 // Zm00001d039647 // Zm00001d002626 // Zm00001d033180 // Zm00001d039650 // Zm00001d028981 // Zm00001d030554 // Zm00001d021360 // Zm00001d043607 // Zm00001d047242 // Zm00001d028330 // Zm00001d015721 // Zm00001d028311 // Zm00001d030623 // Zm00001d024465
GO:0006165	P	nucleoside diphosphate phosphorylation	9	1770	126	30113	0.34	1	// Zm00001d049049 // Zm00001d029307 // Zm00001d029968 // Zm00001d011889 // Zm00001d047054 // Zm00001d040166 // Zm00001d035883 // Zm00001d043607 // Zm00001d025659
GO:0019439	P	aromatic compound catabolic process	15	1770	256	30113	0.54	1	// Zm00001d014297 // Zm00001d015367 // Zm00001d038855 // Zm00001d017982 // Zm00001d049854 // Zm00001d034578 // Zm00001d049948 // Zm00001d036894 // Zm00001d013489 // Zm00001d047238 // Zm00001d044450 // Zm00001d012918 // Zm00001d005337 // Zm00001d046952 // Zm00001d049046
GO:0009414	P	response to water deprivation	10	1770	109	30113	0.13	1	// Zm00001d014297 // Zm00001d020381 // Zm00001d051932 // Zm00001d049046 // Zm00001d027394 // Zm00001d039685 // Zm00001d029207 // Zm00001d037894 // Zm00001d051478 // Zm00001d029203
GO:0009415	P	response to water	10	1770	109	30113	0.13	1	// Zm00001d014297 // Zm00001d020381 // Zm00001d051932 // Zm00001d049046 // Zm00001d027394 // Zm00001d039685 // Zm00001d029207 // Zm00001d037894 // Zm00001d051478 // Zm00001d029203
GO:0045454	P	cell redox homeostasis	10	1770	201	30113	0.74	1	// Zm00001d018454 // Zm00001d049939 // Zm00001d016017 // Zm00001d018802 // Zm00001d013348 // Zm00001d028992 // Zm00001d029459 // Zm00001d051851 // Zm00001d003081 // Zm00001d031948
GO:0000226	P	microtubule cytoskeleton organization	7	1770	152	30113	0.79	1	// Zm00001d034164 // Zm00001d033180 // Zm00001d041083 // Zm00001d012786 // Zm00001d011615 // Zm00001d002115 // Zm00001d037582
GO:0042742	P	defense response to bacterium	7	1770	118	30113	0.55	1	// Zm00001d045839 // Zm00001d024936 // Zm00001d039469 // Zm00001d004966 // Zm00001d030737 // Zm00001d052468 // Zm00001d007581
GO:0007067	P	mitotic nuclear division	11	1770	150	30113	0.28	1	// Zm00001d018128 // Zm00001d026469 // Zm00001d037582 // Zm00001d031837 // Zm00001d041345 // Zm00001d012560 // Zm00001d033330 // Zm00001d006499 // Zm00001d022175 // Zm00001d012956 // Zm00001d019696
GO:1901575	P	organic substance catabolic process	117	1770	1859	30113	0.24	1	// Zm00001d030079 // Zm00001d047068 // Zm00001d021702 // Zm00001d042193 // Zm00001d016066 // Zm00001d039879 // Zm00001d040334 // Zm00001d048683 // Zm00001d013489 // Zm00001d005337 // Zm00001d027302 // Zm00001d032830 // Zm00001d004123 // Zm00001d038881 // Zm00001d036894 // Zm00001d045313 // Zm00001d047054 // Zm00001d039772 // Zm00001d016588 // Zm00001d015367 // Zm00001d017866 // Zm00001d011889 // …
GO:0071359	P	cellular response to dsRNA	5	1770	36	30113	0.075	1	// Zm00001d019905 // Zm00001d003378 // Zm00001d029573 // Zm00001d044397 // Zm00001d004416
GO:0016043	P	cellular component organization	164	1770	3365	30113	1	1	// Zm00001d027415 // Zm00001d030366 // Zm00001d005874 // Zm00001d016935 // Zm00001d039133 // Zm00001d027394 // Zm00001d013150 // Zm00001d046691 // Zm00001d029473 // Zm00001d041269 // Zm00001d038812 // Zm00001d041083 // Zm00001d025575 // Zm00001d013489 // Zm00001d045544 // Zm00001d022599 // Zm00001d017153 // Zm00001d029483 // Zm00001d018031 // Zm00001d008815 // Zm00001d025105 // Zm00001d007567 // …
GO:0016042	P	lipid catabolic process	14	1770	172	30113	0.15	1	// Zm00001d045606 // Zm00001d038511 // Zm00001d038996 // Zm00001d038755 // Zm00001d018554 // Zm00001d023779 // Zm00001d003924 // Zm00001d018788 // Zm00001d039394 // Zm00001d012712 // Zm00001d016588 // Zm00001d031653 // Zm00001d034340 // Zm00001d007229
GO:0065003	P	macromolecular complex assembly	46	1770	785	30113	0.53	1	// Zm00001d009796 // Zm00001d026469 // Zm00001d027512 // Zm00001d016935 // Zm00001d009515 // Zm00001d027518 // Zm00001d040693 // Zm00001d027394 // Zm00001d039933 // Zm00001d051478 // Zm00001d044036 // Zm00001d053868 // Zm00001d013489 // Zm00001d007972 // Zm00001d023689 // Zm00001d024241 // Zm00001d015004 // Zm00001d047217 // Zm00001d017153 // Zm00001d029483 // Zm00001d025105 // Zm00001d018298 // …
GO:0098662	P	inorganic cation transmembrane transport	20	1770	540	30113	0.99	1	// Zm00001d052457 // Zm00001d045883 // Zm00001d025303 // Zm00001d018242 // Zm00001d021942 // Zm00001d021943 // Zm00001d011473 // Zm00001d033334 // Zm00001d028311 // Zm00001d002333 // Zm00001d018803 // Zm00001d014778 // Zm00001d033446 // Zm00001d030623 // Zm00001d042473 // Zm00001d047242 // Zm00001d014060 // Zm00001d028330 // Zm00001d025834 // Zm00001d024465
GO:0098660	P	inorganic ion transmembrane transport	23	1770	596	30113	0.99	1	// Zm00001d052457 // Zm00001d045883 // Zm00001d033446 // Zm00001d039647 // Zm00001d030623 // Zm00001d025303 // Zm00001d014778 // Zm00001d033334 // Zm00001d042651 // Zm00001d014060 // Zm00001d011473 // Zm00001d028311 // Zm00001d042473 // Zm00001d028330 // Zm00001d052845 // Zm00001d024465 // Zm00001d018242 // Zm00001d021942 // Zm00001d021943 // Zm00001d002333 // Zm00001d018803 // Zm00001d047242 // …
GO:0065009	P	regulation of molecular function	44	1770	742	30113	0.5	1	// Zm00001d032732 // Zm00001d017947 // Zm00001d052101 // Zm00001d027824 // Zm00001d002533 // Zm00001d029576 // Zm00001d047889 // Zm00001d052327 // Zm00001d040029 // Zm00001d023385 // Zm00001d012955 // Zm00001d010543 // Zm00001d029850 // Zm00001d045480 // Zm00001d049046 // Zm00001d002611 // Zm00001d028588 // Zm00001d033330 // Zm00001d031940 // Zm00001d019696 // Zm00001d029170 // Zm00001d045597 // …
GO:0065008	P	regulation of biological quality	54	1770	1103	30113	0.92	1	// Zm00001d021450 // Zm00001d045883 // Zm00001d050748 // Zm00001d003349 // Zm00001d029340 // Zm00001d039647 // Zm00001d002626 // Zm00001d028981 // Zm00001d029459 // Zm00001d029573 // Zm00001d052380 // Zm00001d043540 // Zm00001d052327 // Zm00001d051851 // Zm00001d003081 // Zm00001d006886 // Zm00001d011889 // Zm00001d045606 // Zm00001d033180 // Zm00001d034519 // Zm00001d052442 // Zm00001d028987 // …
GO:0051130	P	positive regulation of cellular component organization	5	1770	91	30113	0.62	1	// Zm00001d038812 // Zm00001d052273 // Zm00001d011680 // Zm00001d017078 // Zm00001d008610
GO:0009719	P	response to endogenous stimulus	52	1770	711	30113	0.075	1	// Zm00001d045203 // Zm00001d011953 // Zm00001d034828 // Zm00001d048288 // Zm00001d039469 // Zm00001d002533 // Zm00001d020605 // Zm00001d028139 // Zm00001d052327 // Zm00001d039685 // Zm00001d045507 // Zm00001d010360 // Zm00001d049049 // Zm00001d034372 // Zm00001d037941 // Zm00001d047217 // Zm00001d050972 // Zm00001d017251 // Zm00001d052468 // Zm00001d030021 // Zm00001d037894 // Zm00001d033484 // …
GO:0009150	P	purine ribonucleotide metabolic process	15	1770	334	30113	0.88	1	// Zm00001d049049 // Zm00001d042673 // Zm00001d029307 // Zm00001d029968 // Zm00001d011889 // Zm00001d017826 // Zm00001d050972 // Zm00001d047054 // Zm00001d040166 // Zm00001d014778 // Zm00001d035883 // Zm00001d051626 // Zm00001d043607 // Zm00001d047720 // Zm00001d025659
GO:0036211	P	protein modification process	190	1770	3847	30113	1	1	// Zm00001d027415 // Zm00001d047068 // Zm00001d044015 // Zm00001d045480 // Zm00001d029576 // Zm00001d021336 // Zm00001d042845 // Zm00001d040334 // Zm00001d023292 // Zm00001d038812 // Zm00001d048683 // Zm00001d030875 // Zm00001d053652 // Zm00001d022439 // Zm00001d036110 // Zm00001d008815 // Zm00001d023339 // Zm00001d007915 // Zm00001d032830 // Zm00001d036112 // Zm00001d020038 // Zm00001d003399 // …
GO:0044802	P	single-organism membrane organization	15	1770	322	30113	0.84	1	// Zm00001d027518 // Zm00001d027401 // Zm00001d023431 // Zm00001d040051 // Zm00001d041438 // Zm00001d042655 // Zm00001d028987 // Zm00001d045024 // Zm00001d042044 // Zm00001d011185 // Zm00001d046910 // Zm00001d013055 // Zm00001d053868 // Zm00001d049046 // Zm00001d006916
GO:1904029	P	regulation of cyclin-dependent protein kinase activity	9	1770	94	30113	0.12	1	// Zm00001d048363 // Zm00001d018128 // Zm00001d033330 // Zm00001d032732 // Zm00001d031837 // Zm00001d041345 // Zm00001d012560 // Zm00001d022175 // Zm00001d019696
GO:0045732	P	positive regulation of protein catabolic process	5	1770	40	30113	0.1	1	// Zm00001d046141 // Zm00001d030079 // Zm00001d048683 // Zm00001d007215 // Zm00001d048466
GO:0015931	P	nucleobase-containing compound transport	6	1770	141	30113	0.83	1	// Zm00001d035015 // Zm00001d028695 // Zm00001d011167 // Zm00001d052453 // Zm00001d050851 // Zm00001d027468
GO:0006869	P	lipid transport	13	1770	152	30113	0.13	1	// Zm00001d053939 // Zm00001d007079 // Zm00001d027401 // Zm00001d033837 // Zm00001d018915 // Zm00001d040360 // Zm00001d018554 // Zm00001d043049 // Zm00001d011630 // Zm00001d028987 // Zm00001d032279 // Zm00001d053936 // Zm00001d037794
GO:0016311	P	dephosphorylation	33	1770	583	30113	0.61	1	// Zm00001d017866 // Zm00001d030765 // Zm00001d044015 // Zm00001d007064 // Zm00001d011734 // Zm00001d002533 // Zm00001d052227 // Zm00001d037949 // Zm00001d005071 // Zm00001d012573 // Zm00001d033566 // Zm00001d022193 // Zm00001d038830 // Zm00001d032311 // Zm00001d028367 // Zm00001d050293 // Zm00001d024733 // Zm00001d019123 // Zm00001d044395 // Zm00001d047110 // Zm00001d016907 // Zm00001d007050 // …
GO:0016310	P	phosphorylation	139	1770	2619	30113	0.9	1	// Zm00001d027415 // Zm00001d045839 // Zm00001d029576 // Zm00001d007793 // Zm00001d021336 // Zm00001d043286 // Zm00001d008815 // Zm00001d000052 // Zm00001d036925 // Zm00001d003399 // Zm00001d002712 // Zm00001d011746 // Zm00001d047053 // Zm00001d047054 // Zm00001d009549 // Zm00001d014297 // Zm00001d030941 // Zm00001d030942 // Zm00001d045124 // Zm00001d028319 // Zm00001d010321 // Zm00001d048522 // …
GO:0050801	P	ion homeostasis	8	1770	174	30113	0.8	1	// Zm00001d045883 // Zm00001d047242 // Zm00001d028311 // Zm00001d030623 // Zm00001d039647 // Zm00001d028330 // Zm00001d021360 // Zm00001d024465
GO:0009790	P	embryo development	5	1770	101	30113	0.71	1	// Zm00001d033905 // Zm00001d016816 // Zm00001d038728 // Zm00001d021871 // Zm00001d017982
GO:0009793	P	embryo development ending in seed dormancy	5	1770	99	30113	0.69	1	// Zm00001d033905 // Zm00001d016816 // Zm00001d038728 // Zm00001d021871 // Zm00001d017982
GO:0045229	P	external encapsulating structure organization	12	1770	375	30113	0.99	1	// Zm00001d012766 // Zm00001d043509 // Zm00001d046691 // Zm00001d046723 // Zm00001d031488 // Zm00001d018031 // Zm00001d040725 // Zm00001d006210 // Zm00001d052651 // Zm00001d027313 // Zm00001d008250 // Zm00001d040684
GO:0023051	P	regulation of signaling	7	1770	164	30113	0.84	1	// Zm00001d023385 // Zm00001d052442 // Zm00001d039469 // Zm00001d028139 // Zm00001d048466 // Zm00001d045507 // Zm00001d033484
GO:0009123	P	nucleoside monophosphate metabolic process	14	1770	328	30113	0.91	1	// Zm00001d049049 // Zm00001d042673 // Zm00001d029307 // Zm00001d011889 // Zm00001d047054 // Zm00001d031602 // Zm00001d040166 // Zm00001d014778 // Zm00001d035883 // Zm00001d043607 // Zm00001d043552 // Zm00001d047720 // Zm00001d025659 // Zm00001d046742
GO:0044242	P	cellular lipid catabolic process	10	1770	110	30113	0.13	1	// Zm00001d045606 // Zm00001d038511 // Zm00001d038996 // Zm00001d038755 // Zm00001d023779 // Zm00001d003924 // Zm00001d031653 // Zm00001d039394 // Zm00001d012712 // Zm00001d016588
GO:0010646	P	regulation of cell communication	8	1770	165	30113	0.75	1	// Zm00001d023385 // Zm00001d052442 // Zm00001d046500 // Zm00001d039469 // Zm00001d028139 // Zm00001d048466 // Zm00001d045507 // Zm00001d033484
GO:0043087	P	regulation of GTPase activity	6	1770	107	30113	0.6	1	// Zm00001d006517 // Zm00001d045597 // Zm00001d021659 // Zm00001d047889 // Zm00001d028967 // Zm00001d030031
GO:0043086	P	negative regulation of catalytic activity	11	1770	232	30113	0.8	1	// Zm00001d048363 // Zm00001d010543 // Zm00001d008268 // Zm00001d032732 // Zm00001d034673 // Zm00001d002533 // Zm00001d029576 // Zm00001d031940 // Zm00001d040029 // Zm00001d041403 // Zm00001d041404
GO:0043085	P	positive regulation of catalytic activity	16	1770	276	30113	0.56	1	// Zm00001d006517 // Zm00001d029170 // Zm00001d045597 // Zm00001d052101 // Zm00001d021659 // Zm00001d022028 // Zm00001d045480 // Zm00001d051789 // Zm00001d004856 // Zm00001d002611 // Zm00001d047889 // Zm00001d052327 // Zm00001d028967 // Zm00001d017947 // Zm00001d015228 // Zm00001d030031
GO:0009657	P	plastid organization	15	1770	176	30113	0.11	1	// Zm00001d007164 // Zm00001d011680 // Zm00001d002951 // Zm00001d053868 // Zm00001d035051 // Zm00001d012922 // Zm00001d022599 // Zm00001d049046 // Zm00001d016816 // Zm00001d047442 // Zm00001d047516 // Zm00001d049694 // Zm00001d007581 // Zm00001d034721 // Zm00001d043707
GO:0006220	P	pyrimidine nucleotide metabolic process	5	1770	51	30113	0.2	1	// Zm00001d039081 // Zm00001d029968 // Zm00001d031602 // Zm00001d011486 // Zm00001d009631
GO:0006221	P	pyrimidine nucleotide biosynthetic process	5	1770	50	30113	0.19	1	// Zm00001d039081 // Zm00001d029968 // Zm00001d031602 // Zm00001d011486 // Zm00001d009631
GO:0009555	P	pollen development	9	1770	81	30113	0.062	1	// Zm00001d031312 // Zm00001d030079 // Zm00001d020381 // Zm00001d006564 // Zm00001d044136 // Zm00001d023681 // Zm00001d031488 // Zm00001d034343 // Zm00001d006089
GO:0000724	P	double-strand break repair via homologous recombination	5	1770	74	30113	0.45	1	// Zm00001d044629 // Zm00001d042640 // Zm00001d017078 // Zm00001d041083 // Zm00001d030366
GO:0006342	P	chromatin silencing	5	1770	50	30113	0.19	1	// Zm00001d019905 // Zm00001d003378 // Zm00001d004416 // Zm00001d034434 // Zm00001d002784
GO:0000041	P	transition metal ion transport	5	1770	80	30113	0.51	1	// Zm00001d014297 // Zm00001d033446 // Zm00001d028311 // Zm00001d030623 // Zm00001d018242
GO:0046939	P	nucleotide phosphorylation	10	1770	153	30113	0.42	1	// Zm00001d049049 // Zm00001d029307 // Zm00001d029968 // Zm00001d011889 // Zm00001d047054 // Zm00001d040166 // Zm00001d035883 // Zm00001d043607 // Zm00001d043552 // Zm00001d025659
GO:0022618	P	ribonucleoprotein complex assembly	7	1770	255	30113	0.99	1	// Zm00001d012865 // Zm00001d013489 // Zm00001d027512 // Zm00001d049619 // Zm00001d017153 // Zm00001d029483 // Zm00001d010631
GO:0022613	P	ribonucleoprotein complex biogenesis	22	1770	629	30113	1	1	// Zm00001d030114 // Zm00001d034828 // Zm00001d027512 // Zm00001d002385 // Zm00001d028140 // Zm00001d044450 // Zm00001d017982 // Zm00001d013489 // Zm00001d017153 // Zm00001d029483 // Zm00001d053927 // Zm00001d017799 // Zm00001d048110 // Zm00001d020863 // Zm00001d012865 // Zm00001d049965 // Zm00001d049854 // Zm00001d010631 // Zm00001d012922 // Zm00001d049619 // Zm00001d034721 // Zm00001d020450
GO:0046467	P	membrane lipid biosynthetic process	5	1770	121	30113	0.83	1	// Zm00001d014140 // Zm00001d053149 // Zm00001d051932 // Zm00001d017251 // Zm00001d003750
GO:0008610	P	lipid biosynthetic process	37	1770	533	30113	0.18	1	// Zm00001d042596 // Zm00001d002626 // Zm00001d020206 // Zm00001d003349 // Zm00001d017826 // Zm00001d038996 // Zm00001d017941 // Zm00001d032948 // Zm00001d042192 // Zm00001d039394 // Zm00001d012712 // Zm00001d009497 // Zm00001d051932 // Zm00001d017078 // Zm00001d033180 // Zm00001d003750 // Zm00001d014140 // Zm00001d049046 // Zm00001d017251 // Zm00001d028809 // Zm00001d033148 // Zm00001d012394 // …
GO:0008380	P	RNA splicing	21	1770	306	30113	0.28	1	// Zm00001d034578 // Zm00001d012865 // Zm00001d016877 // Zm00001d017982 // Zm00001d013489 // Zm00001d006181 // Zm00001d007784 // Zm00001d021871 // Zm00001d049636 // Zm00001d017153 // Zm00001d029483 // Zm00001d012922 // Zm00001d042445 // Zm00001d053591 // Zm00001d028994 // Zm00001d021510 // Zm00001d008951 // Zm00001d053927 // Zm00001d029380 // Zm00001d034721 // Zm00001d019339
GO:1901607	P	alpha-amino acid biosynthetic process	16	1770	200	30113	0.15	1	// Zm00001d031019 // Zm00001d034713 // Zm00001d005535 // Zm00001d011610 // Zm00001d028750 // Zm00001d042117 // Zm00001d025652 // Zm00001d032815 // Zm00001d046168 // Zm00001d044608 // Zm00001d038358 // Zm00001d043845 // Zm00001d028766 // Zm00001d012391 // Zm00001d006214 // Zm00001d047736
GO:0006612	P	protein targeting to membrane	5	1770	88	30113	0.59	1	// Zm00001d011185 // Zm00001d042044 // Zm00001d027518 // Zm00001d042655 // Zm00001d023431
GO:0031146	P	SCF-dependent proteasomal ubiquitin-dependent protein catabolic process	7	1770	81	30113	0.22	1	// Zm00001d045313 // Zm00001d038224 // Zm00001d016066 // Zm00001d043989 // Zm00001d053358 // Zm00001d006874 // Zm00001d022151
GO:0055088	P	lipid homeostasis	6	1770	50	30113	0.089	1	// Zm00001d045606 // Zm00001d002626 // Zm00001d003349 // Zm00001d039650 // Zm00001d015721 // Zm00001d033180
GO:0030001	P	metal ion transport	25	1770	357	30113	0.23	1	// Zm00001d052457 // Zm00001d045883 // Zm00001d017201 // Zm00001d033446 // Zm00001d030623 // Zm00001d025303 // Zm00001d033334 // Zm00001d018075 // Zm00001d014297 // Zm00001d022474 // Zm00001d027768 // Zm00001d002611 // Zm00001d007130 // Zm00001d011473 // Zm00001d028311 // Zm00001d028330 // Zm00001d008515 // Zm00001d022188 // Zm00001d018242 // Zm00001d002333 // Zm00001d047207 // Zm00001d051069 // …
GO:0001101	P	response to acid chemical	32	1770	421	30113	0.098	1	// Zm00001d034828 // Zm00001d039469 // Zm00001d002533 // Zm00001d027394 // Zm00001d052327 // Zm00001d039685 // Zm00001d037941 // Zm00001d051478 // Zm00001d051932 // Zm00001d034372 // Zm00001d049046 // Zm00001d017251 // Zm00001d052468 // Zm00001d007581 // Zm00001d018429 // Zm00001d014297 // Zm00001d005168 // Zm00001d053149 // Zm00001d003540 // Zm00001d004966 // Zm00001d030737 // Zm00001d028311 // …
GO:0030003	P	cellular cation homeostasis	6	1770	122	30113	0.72	1	// Zm00001d045883 // Zm00001d047242 // Zm00001d039647 // Zm00001d028330 // Zm00001d030623 // Zm00001d024465
GO:0055080	P	cation homeostasis	8	1770	159	30113	0.71	1	// Zm00001d045883 // Zm00001d047242 // Zm00001d028311 // Zm00001d030623 // Zm00001d039647 // Zm00001d028330 // Zm00001d021360 // Zm00001d024465
GO:0005975	P	carbohydrate metabolic process	82	1770	1502	30113	0.76	1	// Zm00001d027472 // Zm00001d042154 // Zm00001d043509 // Zm00001d023715 // Zm00001d039879 // Zm00001d033910 // Zm00001d047774 // Zm00001d014150 // Zm00001d037338 // Zm00001d021170 // Zm00001d007064 // Zm00001d040166 // Zm00001d029025 // Zm00001d051526 // Zm00001d015129 // Zm00001d039131 // Zm00001d043110 // Zm00001d021702 // Zm00001d039685 // Zm00001d043607 // Zm00001d052651 // Zm00001d048783 // …
GO:0055082	P	cellular chemical homeostasis	9	1770	148	30113	0.51	1	// Zm00001d045883 // Zm00001d011889 // Zm00001d047242 // Zm00001d028981 // Zm00001d043607 // Zm00001d039647 // Zm00001d028330 // Zm00001d030623 // Zm00001d024465
GO:0055085	P	transmembrane transport	91	1770	1719	30113	0.85	1	// Zm00001d045883 // Zm00001d017728 // Zm00001d040534 // Zm00001d043735 // Zm00001d028401 // Zm00001d025665 // Zm00001d038155 // Zm00001d044826 // Zm00001d013364 // Zm00001d050851 // Zm00001d017698 // Zm00001d052063 // Zm00001d025590 // Zm00001d052701 // Zm00001d028311 // Zm00001d048329 // Zm00001d011185 // Zm00001d044421 // Zm00001d003422 // Zm00001d021942 // Zm00001d033062 // Zm00001d033063 // …
GO:0008202	P	steroid metabolic process	11	1770	120	30113	0.11	1	// Zm00001d002626 // Zm00001d033180 // Zm00001d017826 // Zm00001d044104 // Zm00001d044122 // Zm00001d039650 // Zm00001d053586 // Zm00001d051626 // Zm00001d015721 // Zm00001d012394 // Zm00001d003349
GO:0051093	P	negative regulation of developmental process	6	1770	41	30113	0.045	1	// Zm00001d010894 // Zm00001d030079 // Zm00001d011748 // Zm00001d043589 // Zm00001d007240 // Zm00001d048691
GO:0043604	P	amide biosynthetic process	46	1770	1249	30113	1	1	// Zm00001d042154 // Zm00001d052619 // Zm00001d027512 // Zm00001d014337 // Zm00001d029340 // Zm00001d010566 // Zm00001d050199 // Zm00001d029473 // Zm00001d005030 // Zm00001d003198 // Zm00001d047217 // Zm00001d010631 // Zm00001d031927 // Zm00001d041075 // Zm00001d035051 // Zm00001d033767 // Zm00001d036741 // Zm00001d007287 // Zm00001d008610 // Zm00001d040622 // Zm00001d034223 // Zm00001d052602 // …
GO:0032269	P	negative regulation of cellular protein metabolic process	10	1770	240	30113	0.89	1	// Zm00001d048363 // Zm00001d017078 // Zm00001d033553 // Zm00001d008268 // Zm00001d032732 // Zm00001d034673 // Zm00001d001933 // Zm00001d002533 // Zm00001d029576 // Zm00001d040029
GO:0032268	P	regulation of cellular protein metabolic process	31	1770	608	30113	0.81	1	// Zm00001d002533 // Zm00001d029340 // Zm00001d029576 // Zm00001d052327 // Zm00001d040029 // Zm00001d007215 // Zm00001d038812 // Zm00001d017078 // Zm00001d003198 // Zm00001d045480 // Zm00001d033330 // Zm00001d019696 // Zm00001d036741 // Zm00001d046141 // Zm00001d008268 // Zm00001d008610 // Zm00001d034673 // Zm00001d041345 // Zm00001d048683 // Zm00001d012560 // Zm00001d004856 // Zm00001d000052 // …
GO:0005996	P	monosaccharide metabolic process	10	1770	212	30113	0.79	1	// Zm00001d047774 // Zm00001d029307 // Zm00001d039879 // Zm00001d029151 // Zm00001d047582 // Zm00001d029025 // Zm00001d029341 // Zm00001d028931 // Zm00001d044211 // Zm00001d028471
GO:0005976	P	polysaccharide metabolic process	27	1770	495	30113	0.68	1	// Zm00001d042154 // Zm00001d043509 // Zm00001d033910 // Zm00001d014150 // Zm00001d037338 // Zm00001d051526 // Zm00001d039131 // Zm00001d052651 // Zm00001d035082 // Zm00001d009097 // Zm00001d014844 // Zm00001d014865 // Zm00001d014867 // Zm00001d014866 // Zm00001d021702 // Zm00001d012766 // Zm00001d049753 // Zm00001d047077 // Zm00001d019479 // Zm00001d044211 // Zm00001d006210 // Zm00001d029983 // …
GO:0042364	P	water-soluble vitamin biosynthetic process	5	1770	66	30113	0.36	1	// Zm00001d008976 // Zm00001d027352 // Zm00001d015444 // Zm00001d049380 // Zm00001d027367
GO:0043170	P	macromolecule metabolic process	676	1770	11281	30113	0.28	1	// Zm00001d030079 // Zm00001d041083 // Zm00001d039032 // Zm00001d002429 // Zm00001d033166 // Zm00001d039133 // Zm00001d039131 // Zm00001d042845 // Zm00001d038812 // Zm00001d025575 // Zm00001d048454 // Zm00001d043286 // Zm00001d017153 // Zm00001d029483 // Zm00001d034091 // Zm00001d041791 // Zm00001d022517 // Zm00001d022045 // Zm00001d047290 // Zm00001d016907 // Zm00001d003399 // Zm00001d011748 // …
GO:0046496	P	nicotinamide nucleotide metabolic process	12	1770	183	30113	0.4	1	// Zm00001d049049 // Zm00001d029307 // Zm00001d044021 // Zm00001d029525 // Zm00001d041076 // Zm00001d047054 // Zm00001d040166 // Zm00001d035883 // Zm00001d043607 // Zm00001d025659 // Zm00001d019218 // Zm00001d011889
GO:0006650	P	glycerophospholipid metabolic process	11	1770	192	30113	0.58	1	// Zm00001d014140 // Zm00001d033670 // Zm00001d048258 // Zm00001d003924 // Zm00001d047457 // Zm00001d031653 // Zm00001d009497 // Zm00001d016588 // Zm00001d027916 // Zm00001d038830 // Zm00001d029211
GO:0031329	P	regulation of cellular catabolic process	5	1770	43	30113	0.13	1	// Zm00001d046141 // Zm00001d014297 // Zm00001d048683 // Zm00001d007215 // Zm00001d048466
GO:1903047	P	mitotic cell cycle process	19	1770	286	30113	0.34	1	// Zm00001d018128 // Zm00001d026469 // Zm00001d052083 // Zm00001d046691 // Zm00001d041353 // Zm00001d031837 // Zm00001d045480 // Zm00001d041345 // Zm00001d047946 // Zm00001d024833 // Zm00001d029123 // Zm00001d008815 // Zm00001d033330 // Zm00001d037582 // Zm00001d012560 // Zm00001d006499 // Zm00001d019696 // Zm00001d012956 // Zm00001d022175
GO:1903046	P	meiotic cell cycle process	13	1770	134	30113	0.066	1	// Zm00001d041083 // Zm00001d025575 // Zm00001d022028 // Zm00001d006382 // Zm00001d044629 // Zm00001d037582 // Zm00001d005874 // Zm00001d018227 // Zm00001d052130 // Zm00001d013150 // Zm00001d006089 // Zm00001d017387 // Zm00001d006499
GO:0090305	P	nucleic acid phosphodiester bond hydrolysis	18	1770	359	30113	0.78	1	// Zm00001d044450 // Zm00001d017799 // Zm00001d023430 // Zm00001d049854 // Zm00001d001806 // Zm00001d012786 // Zm00001d038855 // Zm00001d043985 // Zm00001d028757 // Zm00001d035922 // Zm00001d012611 // Zm00001d022141 // Zm00001d029123 // Zm00001d012571 // Zm00001d048667 // Zm00001d012918 // Zm00001d043188 // Zm00001d013887
GO:0046112	P	nucleobase biosynthetic process	5	1770	42	30113	0.12	1	// Zm00001d017204 // Zm00001d042673 // Zm00001d039081 // Zm00001d011486 // Zm00001d009631
GO:0071826	P	ribonucleoprotein complex subunit organization	8	1770	264	30113	0.99	1	// Zm00001d012865 // Zm00001d013489 // Zm00001d027512 // Zm00001d049619 // Zm00001d025948 // Zm00001d017153 // Zm00001d029483 // Zm00001d010631
GO:0040007	P	growth	12	1770	124	30113	0.076	1	// Zm00001d041269 // Zm00001d014297 // Zm00001d020381 // Zm00001d007280 // Zm00001d030079 // Zm00001d038201 // Zm00001d047217 // Zm00001d008869 // Zm00001d041774 // Zm00001d052327 // Zm00001d022193 // Zm00001d033484
GO:0071822	P	protein complex subunit organization	37	1770	579	30113	0.33	1	// Zm00001d029656 // Zm00001d009796 // Zm00001d044036 // Zm00001d016935 // Zm00001d009515 // Zm00001d027518 // Zm00001d040693 // Zm00001d027394 // Zm00001d039933 // Zm00001d051478 // Zm00001d002784 // Zm00001d053868 // Zm00001d007972 // Zm00001d024241 // Zm00001d015004 // Zm00001d047217 // Zm00001d037582 // Zm00001d035051 // Zm00001d018298 // Zm00001d033484 // Zm00001d039554 // Zm00001d005869 // …
GO:0019684	P	photosynthesis, light reaction	9	1770	126	30113	0.34	1	// Zm00001d046786 // Zm00001d003426 // Zm00001d015004 // Zm00001d020002 // Zm00001d049046 // Zm00001d018030 // Zm00001d028295 // Zm00001d003459 // Zm00001d005814
GO:0071554	P	cell wall organization or biogenesis	14	1770	527	30113	1	1	// Zm00001d046723 // Zm00001d043509 // Zm00001d023715 // Zm00001d046691 // Zm00001d012766 // Zm00001d018031 // Zm00001d040725 // Zm00001d006210 // Zm00001d038728 // Zm00001d052651 // Zm00001d027313 // Zm00001d008250 // Zm00001d040684 // Zm00001d021246
GO:0006012	P	galactose metabolic process	5	1770	32	30113	0.052	1	// Zm00001d029151 // Zm00001d029341 // Zm00001d047582 // Zm00001d028931 // Zm00001d044211
GO:0006400	P	tRNA modification	9	1770	109	30113	0.21	1	// Zm00001d020541 // Zm00001d045182 // Zm00001d040958 // Zm00001d031265 // Zm00001d012794 // Zm00001d041346 // Zm00001d005899 // Zm00001d018148 // Zm00001d022045
GO:0006401	P	RNA catabolic process	8	1770	158	30113	0.71	1	// Zm00001d034578 // Zm00001d015367 // Zm00001d017982 // Zm00001d049854 // Zm00001d013489 // Zm00001d038855 // Zm00001d044450 // Zm00001d012918
GO:0048438	P	floral whorl development	5	1770	50	30113	0.19	1	// Zm00001d008869 // Zm00001d022184 // Zm00001d028216 // Zm00001d023681 // Zm00001d006564
GO:0007346	P	regulation of mitotic cell cycle	11	1770	153	30113	0.3	1	// Zm00001d018128 // Zm00001d033330 // Zm00001d031837 // Zm00001d045480 // Zm00001d041345 // Zm00001d047946 // Zm00001d029123 // Zm00001d012560 // Zm00001d019696 // Zm00001d012956 // Zm00001d022175
GO:0044265	P	cellular macromolecule catabolic process	54	1770	974	30113	0.68	1	// Zm00001d046890 // Zm00001d047068 // Zm00001d041291 // Zm00001d008237 // Zm00001d013005 // Zm00001d002455 // Zm00001d042193 // Zm00001d049911 // Zm00001d016066 // Zm00001d039879 // Zm00001d027675 // Zm00001d002519 // Zm00001d050704 // Zm00001d003575 // Zm00001d034578 // Zm00001d039772 // Zm00001d029996 // Zm00001d017982 // Zm00001d013489 // Zm00001d040334 // Zm00001d038855 // Zm00001d012918 // …
GO:0005984	P	disaccharide metabolic process	7	1770	85	30113	0.25	1	// Zm00001d047110 // Zm00001d029091 // Zm00001d050293 // Zm00001d052227 // Zm00001d038728 // Zm00001d022193 // Zm00001d032311
GO:0007154	P	cell communication	94	1770	1452	30113	0.19	1	// Zm00001d014723 // Zm00001d047217 // Zm00001d047889 // Zm00001d029460 // Zm00001d050972 // Zm00001d047290 // Zm00001d052273 // Zm00001d047053 // Zm00001d004966 // Zm00001d007240 // Zm00001d030941 // Zm00001d025984 // Zm00001d038728 // Zm00001d029464 // Zm00001d044541 // Zm00001d037691 // Zm00001d028319 // Zm00001d019555 // Zm00001d048288 // Zm00001d048289 // Zm00001d034257 // Zm00001d028711 // …
GO:0051248	P	negative regulation of protein metabolic process	10	1770	242	30113	0.9	1	// Zm00001d048363 // Zm00001d017078 // Zm00001d033553 // Zm00001d008268 // Zm00001d032732 // Zm00001d034673 // Zm00001d001933 // Zm00001d002533 // Zm00001d029576 // Zm00001d040029
GO:0044248	P	cellular catabolic process	91	1770	1559	30113	0.54	1	// Zm00001d047068 // Zm00001d042193 // Zm00001d016066 // Zm00001d039879 // Zm00001d040334 // Zm00001d048683 // Zm00001d013489 // Zm00001d005337 // Zm00001d027512 // Zm00001d027302 // Zm00001d032830 // Zm00001d004123 // Zm00001d038881 // Zm00001d036894 // Zm00001d045313 // Zm00001d039772 // Zm00001d016588 // Zm00001d015367 // Zm00001d052444 // Zm00001d037338 // Zm00001d023779 // Zm00001d049911 // …
GO:0007017	P	microtubule-based process	24	1770	311	30113	0.12	1	// Zm00001d022276 // Zm00001d017947 // Zm00001d041083 // Zm00001d041353 // Zm00001d011615 // Zm00001d028669 // Zm00001d038131 // Zm00001d040312 // Zm00001d033180 // Zm00001d025149 // Zm00001d043682 // Zm00001d034164 // Zm00001d039617 // Zm00001d012763 // Zm00001d020516 // Zm00001d020515 // Zm00001d041323 // Zm00001d029390 // Zm00001d034927 // Zm00001d012786 // Zm00001d037582 // Zm00001d051789 // …
GO:0007010	P	cytoskeleton organization	10	1770	287	30113	0.97	1	// Zm00001d029656 // Zm00001d034164 // Zm00001d033180 // Zm00001d041083 // Zm00001d012786 // Zm00001d052273 // Zm00001d011615 // Zm00001d002115 // Zm00001d037582 // Zm00001d034927
GO:0007018	P	microtubule-based movement	14	1770	139	30113	0.046	1	// Zm00001d022276 // Zm00001d039617 // Zm00001d028669 // Zm00001d012763 // Zm00001d045759 // Zm00001d041353 // Zm00001d020515 // Zm00001d020516 // Zm00001d041323 // Zm00001d025149 // Zm00001d038131 // Zm00001d029390 // Zm00001d040312 // Zm00001d034927
GO:0044085	P	cellular component biogenesis	75	1770	1540	30113	0.96	1	// Zm00001d045436 // Zm00001d027415 // Zm00001d026469 // Zm00001d034828 // Zm00001d027512 // Zm00001d002385 // Zm00001d016935 // Zm00001d009515 // Zm00001d028140 // Zm00001d009796 // Zm00001d040693 // Zm00001d027394 // Zm00001d039933 // Zm00001d052651 // Zm00001d002455 // Zm00001d017153 // Zm00001d051478 // Zm00001d002784 // Zm00001d044450 // Zm00001d037582 // Zm00001d053868 // Zm00001d017982 // …
GO:0048285	P	organelle fission	23	1770	313	30113	0.18	1	// Zm00001d026469 // Zm00001d041083 // Zm00001d005874 // Zm00001d013150 // Zm00001d012956 // Zm00001d025575 // Zm00001d006382 // Zm00001d033330 // Zm00001d037582 // Zm00001d022028 // Zm00001d052130 // Zm00001d041345 // Zm00001d018227 // Zm00001d012560 // Zm00001d006089 // Zm00001d006499 // Zm00001d028495 // Zm00001d019696 // Zm00001d018128 // Zm00001d044629 // Zm00001d031837 // Zm00001d017387 // …
GO:0015748	P	organophosphate ester transport	9	1770	90	30113	0.099	1	// Zm00001d027401 // Zm00001d028987 // Zm00001d006511 // Zm00001d040360 // Zm00001d033837 // Zm00001d053939 // Zm00001d053936 // Zm00001d027468 // Zm00001d037794
GO:0015031	P	protein transport	30	1770	861	30113	1	1	// Zm00001d027518 // Zm00001d020187 // Zm00001d038533 // Zm00001d014521 // Zm00001d021453 // Zm00001d039879 // Zm00001d044650 // Zm00001d021659 // Zm00001d016008 // Zm00001d035664 // Zm00001d006126 // Zm00001d042044 // Zm00001d050972 // Zm00001d022439 // Zm00001d041778 // Zm00001d021246 // Zm00001d040153 // Zm00001d047074 // Zm00001d042655 // Zm00001d048393 // Zm00001d023292 // Zm00001d006214 // …
GO:0098542	P	defense response to other organism	17	1770	203	30113	0.11	1	// Zm00001d019905 // Zm00001d039469 // Zm00001d019218 // Zm00001d029723 // Zm00001d049612 // Zm00001d045839 // Zm00001d024245 // Zm00001d024936 // Zm00001d012080 // Zm00001d053127 // Zm00001d029573 // Zm00001d052468 // Zm00001d030737 // Zm00001d003378 // Zm00001d004966 // Zm00001d007581 // Zm00001d052893
GO:0098655	P	cation transmembrane transport	22	1770	573	30113	0.99	1	// Zm00001d052457 // Zm00001d045883 // Zm00001d033446 // Zm00001d030623 // Zm00001d025303 // Zm00001d014778 // Zm00001d033334 // Zm00001d027768 // Zm00001d014060 // Zm00001d011473 // Zm00001d041594 // Zm00001d028311 // Zm00001d042473 // Zm00001d028330 // Zm00001d024465 // Zm00001d018242 // Zm00001d021942 // Zm00001d021943 // Zm00001d002333 // Zm00001d018803 // Zm00001d047242 // Zm00001d025834
GO:0003677	F	DNA binding	273	1770	2927	30113	1.9e-13	3.5e-10	// Zm00001d043589 // Zm00001d012673 // Zm00001d014723 // Zm00001d030366 // Zm00001d035535 // Zm00001d039032 // Zm00001d002088 // Zm00001d006091 // Zm00001d051269 // Zm00001d028139 // Zm00001d052380 // Zm00001d029473 // Zm00001d013409 // Zm00001d038812 // Zm00001d005694 // Zm00001d025669 // Zm00001d001806 // Zm00001d026231 // Zm00001d019230 // Zm00001d033313 // Zm00001d033314 // Zm00001d049000 // …
GO:0003676	F	nucleic acid binding	392	1770	5124	30113	4.4e-08	3.9e-05	// Zm00001d035535 // Zm00001d039032 // Zm00001d022198 // Zm00001d051269 // Zm00001d038812 // Zm00001d017153 // Zm00001d029483 // Zm00001d049000 // Zm00001d041791 // Zm00001d022517 // Zm00001d022045 // Zm00001d016907 // Zm00001d011748 // Zm00001d030772 // Zm00001d011745 // Zm00001d010201 // Zm00001d028994 // Zm00001d002794 // Zm00001d025988 // Zm00001d026231 // Zm00001d032555 // Zm00001d021947 // …
GO:0005488	F	binding	1035	1770	15954	30113	3.5e-06	0.0016	// Zm00001d030079 // Zm00001d033532 // Zm00001d041083 // Zm00001d035535 // Zm00001d039032 // Zm00001d002429 // Zm00001d033166 // Zm00001d022198 // Zm00001d051269 // Zm00001d043049 // Zm00001d039131 // Zm00001d021378 // Zm00001d043735 // Zm00001d038812 // Zm00001d032815 // Zm00001d043286 // Zm00001d014863 // Zm00001d019696 // Zm00001d017153 // Zm00001d029483 // Zm00001d028919 // Zm00001d049000 // …
GO:1901363	F	heterocyclic compound binding	657	1770	9607	30113	3.6e-06	0.0016	// Zm00001d041083 // Zm00001d035535 // Zm00001d039032 // Zm00001d002429 // Zm00001d033166 // Zm00001d022198 // Zm00001d051269 // Zm00001d039131 // Zm00001d038812 // Zm00001d043286 // Zm00001d017153 // Zm00001d029483 // Zm00001d049000 // Zm00001d018034 // Zm00001d041791 // Zm00001d022517 // Zm00001d022045 // Zm00001d016907 // Zm00001d044021 // Zm00001d011748 // Zm00001d030772 // Zm00001d011745 // …
GO:0097159	F	organic cyclic compound binding	657	1770	9627	30113	4.7e-06	0.0017	// Zm00001d041083 // Zm00001d035535 // Zm00001d039032 // Zm00001d002429 // Zm00001d033166 // Zm00001d022198 // Zm00001d051269 // Zm00001d039131 // Zm00001d038812 // Zm00001d043286 // Zm00001d017153 // Zm00001d029483 // Zm00001d049000 // Zm00001d018034 // Zm00001d041791 // Zm00001d022517 // Zm00001d022045 // Zm00001d016907 // Zm00001d044021 // Zm00001d011748 // Zm00001d030772 // Zm00001d011745 // …
GO:0030983	F	mismatched DNA binding	7	1770	17	30113	0.00024	0.072	// Zm00001d023969 // Zm00001d022028 // Zm00001d006382 // Zm00001d028757 // Zm00001d011829 // Zm00001d013887 // Zm00001d001806
GO:0043565	F	sequence-specific DNA binding	92	1770	1074	30113	0.00045	0.12	// Zm00001d005875 // Zm00001d029270 // Zm00001d051269 // Zm00001d042196 // Zm00001d038812 // Zm00001d025669 // Zm00001d025105 // Zm00001d031745 // Zm00001d020881 // Zm00001d011748 // Zm00001d030069 // Zm00001d010201 // Zm00001d018225 // Zm00001d002794 // Zm00001d009668 // Zm00001d025988 // Zm00001d042618 // Zm00001d047182 // Zm00001d016255 // Zm00001d021947 // Zm00001d017385 // Zm00001d013259 // …
GO:0001071	F	nucleic acid binding transcription factor activity	100	1770	1216	30113	0.00093	0.13	// Zm00001d039032 // Zm00001d029270 // Zm00001d005871 // Zm00001d008404 // Zm00001d029473 // Zm00001d038812 // Zm00001d025669 // Zm00001d019230 // Zm00001d025105 // Zm00001d037771 // Zm00001d031745 // Zm00001d011597 // Zm00001d020881 // Zm00001d016907 // Zm00001d011748 // Zm00001d012795 // Zm00001d002794 // Zm00001d009668 // Zm00001d025988 // Zm00001d042618 // Zm00001d016255 // Zm00001d021947 // …
GO:0090484	F	drug transporter activity	12	1770	63	30113	0.00083	0.13	// Zm00001d012883 // Zm00001d053234 // Zm00001d033063 // Zm00001d006493 // Zm00001d049910 // Zm00001d004055 // Zm00001d028311 // Zm00001d033061 // Zm00001d033062 // Zm00001d009494 // Zm00001d023277 // Zm00001d040665
GO:0004066	F	asparagine synthase (glutamine-hydrolyzing) activity	5	1770	9	30113	0.00069	0.13	// Zm00001d028750 // Zm00001d028766 // Zm00001d044608 // Zm00001d006214 // Zm00001d047736
GO:0003690	F	double-stranded DNA binding	35	1770	323	30113	0.00089	0.13	// Zm00001d044629 // Zm00001d018941 // Zm00001d045427 // Zm00001d005923 // Zm00001d029270 // Zm00001d042060 // Zm00001d027425 // Zm00001d020951 // Zm00001d001806 // Zm00001d016456 // Zm00001d006382 // Zm00001d048474 // Zm00001d042315 // Zm00001d020768 // Zm00001d025105 // Zm00001d021751 // Zm00001d043992 // Zm00001d002784 // Zm00001d003648 // Zm00001d022028 // Zm00001d053265 // Zm00001d026094 // …
GO:0015238	F	drug transmembrane transporter activity	12	1770	63	30113	0.00083	0.13	// Zm00001d012883 // Zm00001d053234 // Zm00001d033063 // Zm00001d006493 // Zm00001d049910 // Zm00001d004055 // Zm00001d028311 // Zm00001d033061 // Zm00001d033062 // Zm00001d009494 // Zm00001d023277 // Zm00001d040665
GO:0003700	F	transcription factor activity, sequence-specific DNA binding	100	1770	1216	30113	0.00093	0.13	// Zm00001d039032 // Zm00001d029270 // Zm00001d005871 // Zm00001d008404 // Zm00001d029473 // Zm00001d038812 // Zm00001d025669 // Zm00001d019230 // Zm00001d025105 // Zm00001d037771 // Zm00001d031745 // Zm00001d011597 // Zm00001d020881 // Zm00001d016907 // Zm00001d011748 // Zm00001d012795 // Zm00001d002794 // Zm00001d009668 // Zm00001d025988 // Zm00001d042618 // Zm00001d016255 // Zm00001d021947 // …
GO:0000981	F	RNA polymerase II transcription factor activity, sequence-specific DNA binding	24	1770	195	30113	0.0012	0.15	// Zm00001d048474 // Zm00001d044242 // Zm00001d052038 // Zm00001d008404 // Zm00001d027425 // Zm00001d018374 // Zm00001d017986 // Zm00001d016456 // Zm00001d043589 // Zm00001d029473 // Zm00001d011748 // Zm00001d034091 // Zm00001d021751 // Zm00001d037771 // Zm00001d011597 // Zm00001d017700 // Zm00001d040186 // Zm00001d016873 // Zm00001d031441 // Zm00001d039080 // Zm00001d047209 // Zm00001d028664 // …
GO:0042802	F	identical protein binding	18	1770	131	30113	0.0016	0.19	// Zm00001d030737 // Zm00001d014297 // Zm00001d027518 // Zm00001d044021 // Zm00001d011486 // Zm00001d032736 // Zm00001d022028 // Zm00001d028750 // Zm00001d042104 // Zm00001d009631 // Zm00001d041710 // Zm00001d044608 // Zm00001d028766 // Zm00001d043735 // Zm00001d007907 // Zm00001d039081 // Zm00001d033799 // Zm00001d047736
GO:0001067	F	regulatory region nucleic acid binding	41	1770	423	30113	0.0024	0.21	// Zm00001d034199 // Zm00001d043589 // Zm00001d011712 // Zm00001d018941 // Zm00001d042315 // Zm00001d029270 // Zm00001d051269 // Zm00001d004934 // Zm00001d028139 // Zm00001d024532 // Zm00001d011748 // Zm00001d027425 // Zm00001d029473 // Zm00001d043992 // Zm00001d038878 // Zm00001d017702 // Zm00001d016456 // Zm00001d048474 // Zm00001d025105 // Zm00001d021751 // Zm00001d003648 // Zm00001d002843 // …
GO:0044212	F	transcription regulatory region DNA binding	41	1770	423	30113	0.0024	0.21	// Zm00001d034199 // Zm00001d043589 // Zm00001d011712 // Zm00001d018941 // Zm00001d042315 // Zm00001d029270 // Zm00001d051269 // Zm00001d004934 // Zm00001d028139 // Zm00001d024532 // Zm00001d011748 // Zm00001d027425 // Zm00001d029473 // Zm00001d043992 // Zm00001d038878 // Zm00001d017702 // Zm00001d016456 // Zm00001d048474 // Zm00001d025105 // Zm00001d021751 // Zm00001d003648 // Zm00001d002843 // …
GO:0043167	F	ion binding	245	1770	3477	30113	0.0024	0.21	// Zm00001d037849 // Zm00001d045887 // Zm00001d030765 // Zm00001d044015 // Zm00001d038511 // Zm00001d006091 // Zm00001d042192 // Zm00001d020686 // Zm00001d052101 // Zm00001d033469 // Zm00001d012571 // Zm00001d012573 // Zm00001d011422 // Zm00001d007799 // Zm00001d038812 // Zm00001d048683 // Zm00001d036711 // Zm00001d044650 // Zm00001d022439 // Zm00001d013992 // Zm00001d008515 // Zm00001d005337 // …
GO:0046872	F	metal ion binding	231	1770	3250	30113	0.0021	0.21	// Zm00001d037849 // Zm00001d045887 // Zm00001d030765 // Zm00001d044015 // Zm00001d038511 // Zm00001d006091 // Zm00001d042192 // Zm00001d020686 // Zm00001d052101 // Zm00001d033469 // Zm00001d012571 // Zm00001d012573 // Zm00001d011422 // Zm00001d007799 // Zm00001d038812 // Zm00001d048683 // Zm00001d036711 // Zm00001d044650 // Zm00001d022439 // Zm00001d005337 // Zm00001d008812 // Zm00001d025106 // …
GO:0000975	F	regulatory region DNA binding	41	1770	423	30113	0.0024	0.21	// Zm00001d034199 // Zm00001d043589 // Zm00001d011712 // Zm00001d018941 // Zm00001d042315 // Zm00001d029270 // Zm00001d051269 // Zm00001d004934 // Zm00001d028139 // Zm00001d024532 // Zm00001d011748 // Zm00001d027425 // Zm00001d029473 // Zm00001d043992 // Zm00001d038878 // Zm00001d017702 // Zm00001d016456 // Zm00001d048474 // Zm00001d025105 // Zm00001d021751 // Zm00001d003648 // Zm00001d002843 // …
GO:0043169	F	cation binding	232	1770	3260	30113	0.002	0.21	// Zm00001d037849 // Zm00001d045887 // Zm00001d030765 // Zm00001d044015 // Zm00001d038511 // Zm00001d006091 // Zm00001d042192 // Zm00001d020686 // Zm00001d052101 // Zm00001d033469 // Zm00001d012571 // Zm00001d012573 // Zm00001d011422 // Zm00001d007799 // Zm00001d038812 // Zm00001d048683 // Zm00001d036711 // Zm00001d044650 // Zm00001d022439 // Zm00001d005337 // Zm00001d008812 // Zm00001d025106 // …
GO:0016638	F	oxidoreductase activity, acting on the CH-NH2 group of donors	6	1770	22	30113	0.0038	0.31	// Zm00001d029723 // Zm00001d027352 // Zm00001d011610 // Zm00001d025984 // Zm00001d020686 // Zm00001d043845
GO:1990837	F	sequence-specific double-stranded DNA binding	24	1770	216	30113	0.004	0.31	// Zm00001d018941 // Zm00001d045427 // Zm00001d042315 // Zm00001d029270 // Zm00001d021751 // Zm00001d027425 // Zm00001d043992 // Zm00001d016456 // Zm00001d048474 // Zm00001d020768 // Zm00001d005923 // Zm00001d042060 // Zm00001d020951 // Zm00001d003648 // Zm00001d025105 // Zm00001d053265 // Zm00001d026094 // Zm00001d042618 // Zm00001d011360 // Zm00001d016255 // Zm00001d039080 // Zm00001d017103 // …
GO:0050662	F	coenzyme binding	42	1770	452	30113	0.0043	0.32	// Zm00001d047774 // Zm00001d024906 // Zm00001d051626 // Zm00001d017826 // Zm00001d011610 // Zm00001d046656 // Zm00001d041700 // Zm00001d044267 // Zm00001d020958 // Zm00001d044069 // Zm00001d045965 // Zm00001d045606 // Zm00001d040958 // Zm00001d050972 // Zm00001d020238 // Zm00001d043845 // Zm00001d026371 // Zm00001d012391 // Zm00001d034343 // Zm00001d000316 // Zm00001d019218 // Zm00001d044021 // …
GO:0001228	F	transcriptional activator activity, RNA polymerase II transcription regulatory region sequence-specific binding	14	1770	101	30113	0.0047	0.34	// Zm00001d047209 // Zm00001d017986 // Zm00001d040186 // Zm00001d016456 // Zm00001d044242 // Zm00001d016873 // Zm00001d052038 // Zm00001d028664 // Zm00001d031441 // Zm00001d034091 // Zm00001d008404 // Zm00001d037771 // Zm00001d018374 // Zm00001d053265
GO:0003906	F	DNA-(apurinic or apyrimidinic site) lyase activity	5	1770	16	30113	0.0051	0.35	// Zm00001d012571 // Zm00001d023430 // Zm00001d006838 // Zm00001d043188 // Zm00001d023969
GO:0042803	F	protein homodimerization activity	10	1770	62	30113	0.0063	0.42	// Zm00001d044021 // Zm00001d022028 // Zm00001d028750 // Zm00001d042104 // Zm00001d030737 // Zm00001d041710 // Zm00001d044608 // Zm00001d028766 // Zm00001d033799 // Zm00001d047736
GO:0008289	F	lipid binding	24	1770	230	30113	0.008	0.5	// Zm00001d044973 // Zm00001d026351 // Zm00001d012080 // Zm00001d043049 // Zm00001d026088 // Zm00001d045606 // Zm00001d037140 // Zm00001d037894 // Zm00001d018915 // Zm00001d031061 // Zm00001d005869 // Zm00001d052133 // Zm00001d030069 // Zm00001d052008 // Zm00001d018225 // Zm00001d029207 // Zm00001d020381 // Zm00001d002234 // Zm00001d024701 // Zm00001d008869 // Zm00001d053939 // Zm00001d040670 // …
GO:0016616	F	oxidoreductase activity, acting on the CH-OH group of donors, NAD or NADP as acceptor	25	1770	243	30113	0.0081	0.5	// Zm00001d024906 // Zm00001d017826 // Zm00001d026371 // Zm00001d030348 // Zm00001d041700 // Zm00001d044267 // Zm00001d020958 // Zm00001d002346 // Zm00001d042868 // Zm00001d042869 // Zm00001d038365 // Zm00001d050972 // Zm00001d034343 // Zm00001d000316 // Zm00001d019218 // Zm00001d044021 // Zm00001d044104 // Zm00001d044122 // Zm00001d031488 // Zm00001d051626 // Zm00001d005535 // Zm00001d030090 // …
GO:0046983	F	protein dimerization activity	60	1770	730	30113	0.009	0.52	// Zm00001d008404 // Zm00001d048474 // Zm00001d042315 // Zm00001d038533 // Zm00001d000027 // Zm00001d044242 // Zm00001d027419 // Zm00001d052038 // Zm00001d020790 // Zm00001d003493 // Zm00001d042196 // Zm00001d027394 // Zm00001d006564 // Zm00001d020763 // Zm00001d011748 // Zm00001d051478 // Zm00001d002288 // Zm00001d051870 // Zm00001d006110 // Zm00001d031665 // Zm00001d028664 // Zm00001d032132 // …
GO:0016614	F	oxidoreductase activity, acting on CH-OH group of donors	30	1770	311	30113	0.009	0.52	// Zm00001d024906 // Zm00001d017826 // Zm00001d026371 // Zm00001d030348 // Zm00001d041700 // Zm00001d044267 // Zm00001d020958 // Zm00001d002346 // Zm00001d042868 // Zm00001d042869 // Zm00001d038365 // Zm00001d050972 // Zm00001d020238 // Zm00001d034343 // Zm00001d000316 // Zm00001d019218 // Zm00001d044021 // Zm00001d044104 // Zm00001d044122 // Zm00001d042148 // Zm00001d031488 // Zm00001d051626 // …
GO:0000977	F	RNA polymerase II regulatory region sequence-specific DNA binding	15	1770	128	30113	0.013	0.75	// Zm00001d003648 // Zm00001d013259 // Zm00001d018941 // Zm00001d016456 // Zm00001d016255 // Zm00001d048474 // Zm00001d029270 // Zm00001d042618 // Zm00001d021751 // Zm00001d053265 // Zm00001d026094 // Zm00001d042315 // Zm00001d039080 // Zm00001d036425 // Zm00001d027425
GO:0003777	F	microtubule motor activity	16	1770	142	30113	0.015	0.78	// Zm00001d022276 // Zm00001d039617 // Zm00001d028669 // Zm00001d012763 // Zm00001d045759 // Zm00001d041353 // Zm00001d020515 // Zm00001d051789 // Zm00001d020516 // Zm00001d041323 // Zm00001d025149 // Zm00001d038131 // Zm00001d017947 // Zm00001d029390 // Zm00001d040312 // Zm00001d034927
GO:0016884	F	carbon-nitrogen ligase activity, with glutamine as amido-N-donor	5	1770	22	30113	0.015	0.78	// Zm00001d028750 // Zm00001d028766 // Zm00001d044608 // Zm00001d006214 // Zm00001d047736
GO:0003684	F	damaged DNA binding	9	1770	61	30113	0.015	0.78	// Zm00001d008597 // Zm00001d022028 // Zm00001d006382 // Zm00001d028757 // Zm00001d006838 // Zm00001d012611 // Zm00001d013887 // Zm00001d001806 // Zm00001d023969
GO:0003774	F	motor activity	16	1770	145	30113	0.017	0.83	// Zm00001d022276 // Zm00001d039617 // Zm00001d028669 // Zm00001d012763 // Zm00001d045759 // Zm00001d041353 // Zm00001d020515 // Zm00001d051789 // Zm00001d020516 // Zm00001d041323 // Zm00001d025149 // Zm00001d038131 // Zm00001d017947 // Zm00001d029390 // Zm00001d040312 // Zm00001d034927
GO:0000976	F	transcription regulatory region sequence-specific DNA binding	17	1770	157	30113	0.017	0.83	// Zm00001d003648 // Zm00001d013259 // Zm00001d018941 // Zm00001d016456 // Zm00001d016255 // Zm00001d048474 // Zm00001d042315 // Zm00001d042618 // Zm00001d053265 // Zm00001d026094 // Zm00001d025105 // Zm00001d021751 // Zm00001d039080 // Zm00001d036425 // Zm00001d027425 // Zm00001d029270 // Zm00001d043992
GO:0001012	F	RNA polymerase II regulatory region DNA binding	15	1770	132	30113	0.017	0.83	// Zm00001d003648 // Zm00001d013259 // Zm00001d018941 // Zm00001d016456 // Zm00001d016255 // Zm00001d048474 // Zm00001d029270 // Zm00001d042618 // Zm00001d021751 // Zm00001d053265 // Zm00001d026094 // Zm00001d042315 // Zm00001d039080 // Zm00001d036425 // Zm00001d027425
GO:0016799	F	hydrolase activity, hydrolyzing N-glycosyl compounds	8	1770	53	30113	0.019	0.88	// Zm00001d021450 // Zm00001d001864 // Zm00001d023430 // Zm00001d023969 // Zm00001d049948 // Zm00001d006838 // Zm00001d033605 // Zm00001d043692
GO:0004805	F	trehalose-phosphatase activity	6	1770	34	30113	0.022	0.99	// Zm00001d047110 // Zm00001d050293 // Zm00001d052227 // Zm00001d038728 // Zm00001d022193 // Zm00001d032311
GO:0004252	F	serine-type endopeptidase activity	6	1770	137	30113	0.81	1	// Zm00001d002678 // Zm00001d003426 // Zm00001d024830 // Zm00001d027627 // Zm00001d006214 // Zm00001d021283
GO:0009055	F	electron carrier activity	9	1770	275	30113	0.98	1	// Zm00001d018454 // Zm00001d018802 // Zm00001d018464 // Zm00001d049939 // Zm00001d053829 // Zm00001d033469 // Zm00001d038946 // Zm00001d003081 // Zm00001d031948
GO:0016866	F	intramolecular transferase activity	10	1770	96	30113	0.07	1	// Zm00001d016595 // Zm00001d012674 // Zm00001d040166 // Zm00001d029025 // Zm00001d041697 // Zm00001d043649 // Zm00001d028728 // Zm00001d044211 // Zm00001d053889 // Zm00001d048458
GO:0016765	F	transferase activity, transferring alkyl or aryl (other than methyl) groups	8	1770	177	30113	0.81	1	// Zm00001d023968 // Zm00001d029708 // Zm00001d046112 // Zm00001d012394 // Zm00001d019467 // Zm00001d036951 // Zm00001d042102 // Zm00001d042104
GO:0030170	F	pyridoxal phosphate binding	7	1770	151	30113	0.78	1	// Zm00001d019642 // Zm00001d013992 // Zm00001d007937 // Zm00001d000294 // Zm00001d049380 // Zm00001d015444 // Zm00001d053281
GO:0016818	F	hydrolase activity, acting on acid anhydrides, in phosphorus-containing anhydrides	85	1770	1641	30113	0.89	1	// Zm00001d052457 // Zm00001d022276 // Zm00001d009298 // Zm00001d043540 // Zm00001d030366 // Zm00001d012922 // Zm00001d041353 // Zm00001d046656 // Zm00001d022356 // Zm00001d034318 // Zm00001d036897 // Zm00001d047946 // Zm00001d028669 // Zm00001d006905 // Zm00001d028987 // Zm00001d027401 // Zm00001d007215 // Zm00001d040312 // Zm00001d025710 // Zm00001d017982 // Zm00001d001806 // Zm00001d032279 // …
GO:0016684	F	oxidoreductase activity, acting on peroxide as acceptor	5	1770	231	30113	1	1	// Zm00001d019387 // Zm00001d027512 // Zm00001d030685 // Zm00001d003248 // Zm00001d002533
GO:0060089	F	molecular transducer activity	14	1770	304	30113	0.85	1	// Zm00001d008177 // Zm00001d011520 // Zm00001d014297 // Zm00001d046941 // Zm00001d044405 // Zm00001d045839 // Zm00001d021687 // Zm00001d002533 // Zm00001d040695 // Zm00001d034257 // Zm00001d011288 // Zm00001d015527 // Zm00001d033799 // Zm00001d028319
GO:0016810	F	hydrolase activity, acting on carbon-nitrogen (but not peptide) bonds	14	1770	155	30113	0.088	1	// Zm00001d043348 // Zm00001d024936 // Zm00001d027367 // Zm00001d046952 // Zm00001d033160 // Zm00001d047217 // Zm00001d005337 // Zm00001d018042 // Zm00001d009610 // Zm00001d016704 // Zm00001d046348 // Zm00001d030967 // Zm00001d006886 // Zm00001d046388
GO:0016811	F	hydrolase activity, acting on carbon-nitrogen (but not peptide) bonds, in linear amides	9	1770	96	30113	0.13	1	// Zm00001d043348 // Zm00001d024936 // Zm00001d033160 // Zm00001d018042 // Zm00001d009610 // Zm00001d016704 // Zm00001d046348 // Zm00001d006886 // Zm00001d046388
GO:0015144	F	carbohydrate transmembrane transporter activity	9	1770	119	30113	0.28	1	// Zm00001d021942 // Zm00001d021943 // Zm00001d016590 // Zm00001d018803 // Zm00001d015912 // Zm00001d050851 // Zm00001d044421 // Zm00001d043735 // Zm00001d025834
GO:0015078	F	hydrogen ion transmembrane transporter activity	5	1770	198	30113	0.99	1	// Zm00001d014778 // Zm00001d028330 // Zm00001d024465 // Zm00001d045883 // Zm00001d047242
GO:0022804	F	active transmembrane transporter activity	44	1770	751	30113	0.53	1	// Zm00001d052457 // Zm00001d045883 // Zm00001d010426 // Zm00001d053234 // Zm00001d049910 // Zm00001d039647 // Zm00001d009494 // Zm00001d028330 // Zm00001d032279 // Zm00001d019627 // Zm00001d031875 // Zm00001d033063 // Zm00001d014778 // Zm00001d033334 // Zm00001d050851 // Zm00001d033062 // Zm00001d027468 // Zm00001d053612 // Zm00001d040665 // Zm00001d035015 // Zm00001d039631 // Zm00001d014060 // …
GO:0004519	F	endonuclease activity	11	1770	150	30113	0.28	1	// Zm00001d038855 // Zm00001d023430 // Zm00001d023969 // Zm00001d001806 // Zm00001d006838 // Zm00001d035922 // Zm00001d012571 // Zm00001d048667 // Zm00001d012918 // Zm00001d043188 // Zm00001d013887
GO:0022890	F	inorganic cation transmembrane transporter activity	15	1770	413	30113	0.98	1	// Zm00001d052457 // Zm00001d045883 // Zm00001d025303 // Zm00001d018242 // Zm00001d011473 // Zm00001d033334 // Zm00001d002333 // Zm00001d014778 // Zm00001d033446 // Zm00001d041594 // Zm00001d028311 // Zm00001d047242 // Zm00001d028330 // Zm00001d030623 // Zm00001d024465
GO:0016874	F	ligase activity	38	1770	548	30113	0.18	1	// Zm00001d018660 // Zm00001d011486 // Zm00001d050304 // Zm00001d030875 // Zm00001d009631 // Zm00001d029996 // Zm00001d016764 // Zm00001d045887 // Zm00001d032815 // Zm00001d037006 // Zm00001d028766 // Zm00001d007915 // Zm00001d018511 // Zm00001d039081 // Zm00001d036741 // Zm00001d046141 // Zm00001d045182 // Zm00001d010678 // Zm00001d010950 // Zm00001d041710 // Zm00001d053127 // Zm00001d044608 // …
GO:0003993	F	acid phosphatase activity	6	1770	57	30113	0.14	1	// Zm00001d028367 // Zm00001d016907 // Zm00001d030765 // Zm00001d043291 // Zm00001d012573 // Zm00001d033566
GO:0031072	F	heat shock protein binding	5	1770	74	30113	0.45	1	// Zm00001d048073 // Zm00001d033484 // Zm00001d015228 // Zm00001d034368 // Zm00001d029722
GO:0008483	F	transaminase activity	6	1770	88	30113	0.42	1	// Zm00001d008700 // Zm00001d013992 // Zm00001d049380 // Zm00001d015444 // Zm00001d053281 // Zm00001d002694
GO:1901265	F	nucleoside phosphate binding	257	1770	4252	30113	0.33	1	// Zm00001d047774 // Zm00001d023320 // Zm00001d027415 // Zm00001d025984 // Zm00001d030366 // Zm00001d011610 // Zm00001d034868 // Zm00001d034318 // Zm00001d005818 // Zm00001d028484 // Zm00001d028669 // Zm00001d039131 // Zm00001d006348 // Zm00001d031602 // Zm00001d041083 // Zm00001d001806 // Zm00001d017602 // Zm00001d043286 // Zm00001d045544 // Zm00001d016816 // Zm00001d034927 // Zm00001d020238 // …
GO:0008092	F	cytoskeletal protein binding	20	1770	361	30113	0.63	1	// Zm00001d029656 // Zm00001d022276 // Zm00001d039617 // Zm00001d028669 // Zm00001d012763 // Zm00001d045759 // Zm00001d041353 // Zm00001d048522 // Zm00001d011615 // Zm00001d020516 // Zm00001d041323 // Zm00001d007105 // Zm00001d021378 // Zm00001d028495 // Zm00001d025149 // Zm00001d038131 // Zm00001d002115 // Zm00001d029390 // Zm00001d040312 // Zm00001d034927
GO:0098772	F	molecular function regulator	36	1770	585	30113	0.42	1	// Zm00001d032732 // Zm00001d002533 // Zm00001d029576 // Zm00001d047889 // Zm00001d040029 // Zm00001d012955 // Zm00001d010543 // Zm00001d029850 // Zm00001d028588 // Zm00001d033330 // Zm00001d031940 // Zm00001d019696 // Zm00001d029170 // Zm00001d045597 // Zm00001d021659 // Zm00001d002611 // Zm00001d008268 // Zm00001d034673 // Zm00001d041345 // Zm00001d009549 // Zm00001d012560 // Zm00001d004856 // …
GO:0015399	F	primary active transmembrane transporter activity	16	1770	324	30113	0.79	1	// Zm00001d052457 // Zm00001d010426 // Zm00001d013960 // Zm00001d048329 // Zm00001d011185 // Zm00001d032279 // Zm00001d019627 // Zm00001d025590 // Zm00001d014778 // Zm00001d033334 // Zm00001d039631 // Zm00001d024600 // Zm00001d051514 // Zm00001d032601 // Zm00001d053612 // Zm00001d024465
GO:0022892	F	substrate-specific transporter activity	58	1770	1297	30113	0.99	1	// Zm00001d052457 // Zm00001d045883 // Zm00001d046472 // Zm00001d028987 // Zm00001d024465 // Zm00001d053939 // Zm00001d016590 // Zm00001d033446 // Zm00001d017728 // Zm00001d025665 // Zm00001d033837 // Zm00001d039647 // Zm00001d043735 // Zm00001d027768 // Zm00001d033241 // Zm00001d028330 // Zm00001d030623 // Zm00001d042651 // Zm00001d025303 // Zm00001d003555 // Zm00001d032279 // Zm00001d017698 // …
GO:0043021	F	ribonucleoprotein complex binding	9	1770	110	30113	0.22	1	// Zm00001d008610 // Zm00001d042655 // Zm00001d034318 // Zm00001d042044 // Zm00001d035051 // Zm00001d017166 // Zm00001d049694 // Zm00001d023292 // Zm00001d006126
GO:0017076	F	purine nucleotide binding	225	1770	3841	30113	0.53	1	// Zm00001d023320 // Zm00001d027415 // Zm00001d025984 // Zm00001d030366 // Zm00001d034868 // Zm00001d034318 // Zm00001d028484 // Zm00001d028669 // Zm00001d039131 // Zm00001d006348 // Zm00001d031602 // Zm00001d041083 // Zm00001d001806 // Zm00001d017602 // Zm00001d043286 // Zm00001d045544 // Zm00001d016816 // Zm00001d034927 // Zm00001d008815 // Zm00001d018261 // Zm00001d053927 // Zm00001d043682 // …
GO:0016787	F	hydrolase activity	282	1770	5027	30113	0.81	1	// Zm00001d042596 // Zm00001d041083 // Zm00001d030366 // Zm00001d011288 // Zm00001d030765 // Zm00001d021702 // Zm00001d034868 // Zm00001d044015 // Zm00001d034318 // Zm00001d017845 // Zm00001d028669 // Zm00001d012571 // Zm00001d012573 // Zm00001d040681 // Zm00001d042845 // Zm00001d007258 // Zm00001d022193 // Zm00001d040334 // Zm00001d000040 // Zm00001d000041 // Zm00001d031653 // Zm00001d019405 // …
GO:0008168	F	methyltransferase activity	32	1770	567	30113	0.62	1	// Zm00001d031265 // Zm00001d002385 // Zm00001d004934 // Zm00001d031539 // Zm00001d043734 // Zm00001d051870 // Zm00001d012794 // Zm00001d036274 // Zm00001d036275 // Zm00001d031104 // Zm00001d008976 // Zm00001d053927 // Zm00001d019483 // Zm00001d044397 // Zm00001d022045 // Zm00001d017798 // Zm00001d017700 // Zm00001d045312 // Zm00001d010678 // Zm00001d020863 // Zm00001d043649 // Zm00001d045436 // …
GO:0043492	F	ATPase activity, coupled to movement of substances	17	1770	306	30113	0.62	1	// Zm00001d052457 // Zm00001d010426 // Zm00001d027401 // Zm00001d013960 // Zm00001d048329 // Zm00001d039631 // Zm00001d032279 // Zm00001d019627 // Zm00001d025590 // Zm00001d014778 // Zm00001d033334 // Zm00001d028987 // Zm00001d024600 // Zm00001d051514 // Zm00001d032601 // Zm00001d053612 // Zm00001d024465
GO:0016788	F	hydrolase activity, acting on ester bonds	76	1770	1222	30113	0.33	1	// Zm00001d042596 // Zm00001d031653 // Zm00001d017866 // Zm00001d043509 // Zm00001d007229 // Zm00001d030765 // Zm00001d017799 // Zm00001d044015 // Zm00001d007064 // Zm00001d023779 // Zm00001d037949 // Zm00001d012611 // Zm00001d052227 // Zm00001d007079 // Zm00001d032311 // Zm00001d044045 // Zm00001d012573 // Zm00001d033566 // Zm00001d022193 // Zm00001d039529 // Zm00001d043188 // Zm00001d046369 // …
GO:0015267	F	channel activity	7	1770	181	30113	0.9	1	// Zm00001d003555 // Zm00001d042651 // Zm00001d018557 // Zm00001d011473 // Zm00001d044826 // Zm00001d013364 // Zm00001d052845
GO:0004842	F	ubiquitin-protein transferase activity	42	1770	641	30113	0.27	1	// Zm00001d046890 // Zm00001d045313 // Zm00001d047068 // Zm00001d008237 // Zm00001d011500 // Zm00001d038224 // Zm00001d039400 // Zm00001d027675 // Zm00001d002519 // Zm00001d003575 // Zm00001d017078 // Zm00001d016764 // Zm00001d017335 // Zm00001d041291 // Zm00001d040644 // Zm00001d022439 // Zm00001d018391 // Zm00001d007915 // Zm00001d032830 // Zm00001d006874 // Zm00001d046141 // Zm00001d047395 // …
GO:0036459	F	thiol-dependent ubiquitinyl hydrolase activity	6	1770	94	30113	0.48	1	// Zm00001d026551 // Zm00001d049911 // Zm00001d023339 // Zm00001d018512 // Zm00001d042845 // Zm00001d040334
GO:0016462	F	pyrophosphatase activity	85	1770	1631	30113	0.88	1	// Zm00001d052457 // Zm00001d022276 // Zm00001d009298 // Zm00001d043540 // Zm00001d030366 // Zm00001d012922 // Zm00001d041353 // Zm00001d046656 // Zm00001d022356 // Zm00001d034318 // Zm00001d036897 // Zm00001d047946 // Zm00001d028669 // Zm00001d006905 // Zm00001d028987 // Zm00001d027401 // Zm00001d007215 // Zm00001d040312 // Zm00001d025710 // Zm00001d017982 // Zm00001d001806 // Zm00001d032279 // …
GO:0004536	F	deoxyribonuclease activity	9	1770	70	30113	0.031	1	// Zm00001d038855 // Zm00001d023430 // Zm00001d023969 // Zm00001d028757 // Zm00001d006838 // Zm00001d012918 // Zm00001d012611 // Zm00001d012571 // Zm00001d043188
GO:0016772	F	transferase activity, transferring phosphorus-containing groups	153	1770	2752	30113	0.77	1	// Zm00001d027415 // Zm00001d039131 // Zm00001d007793 // Zm00001d021336 // Zm00001d043286 // Zm00001d008815 // Zm00001d031743 // Zm00001d000052 // Zm00001d036925 // Zm00001d019809 // Zm00001d002712 // Zm00001d011746 // Zm00001d047053 // Zm00001d047054 // Zm00001d009549 // Zm00001d014297 // Zm00001d030941 // Zm00001d030942 // Zm00001d045124 // Zm00001d028319 // Zm00001d010321 // Zm00001d003266 // …
GO:0032555	F	purine ribonucleotide binding	223	1770	3829	30113	0.57	1	// Zm00001d023320 // Zm00001d027415 // Zm00001d025984 // Zm00001d030366 // Zm00001d034868 // Zm00001d034318 // Zm00001d028484 // Zm00001d028669 // Zm00001d039131 // Zm00001d006348 // Zm00001d031602 // Zm00001d041083 // Zm00001d001806 // Zm00001d017602 // Zm00001d043286 // Zm00001d045544 // Zm00001d016816 // Zm00001d034927 // Zm00001d008815 // Zm00001d018261 // Zm00001d053927 // Zm00001d043682 // …
GO:0000978	F	RNA polymerase II core promoter proximal region sequence-specific DNA binding	5	1770	42	30113	0.12	1	// Zm00001d016255 // Zm00001d021751 // Zm00001d029270 // Zm00001d026094 // Zm00001d018941
GO:0032553	F	ribonucleotide binding	226	1770	3872	30113	0.56	1	// Zm00001d023320 // Zm00001d027415 // Zm00001d025984 // Zm00001d030366 // Zm00001d011610 // Zm00001d034868 // Zm00001d034318 // Zm00001d028484 // Zm00001d028669 // Zm00001d039131 // Zm00001d006348 // Zm00001d031602 // Zm00001d041083 // Zm00001d001806 // Zm00001d017602 // Zm00001d043286 // Zm00001d045544 // Zm00001d016816 // Zm00001d034927 // Zm00001d008815 // Zm00001d018261 // Zm00001d043845 // …
GO:0008270	F	zinc ion binding	55	1770	734	30113	0.05	1	// Zm00001d006198 // Zm00001d036711 // Zm00001d012922 // Zm00001d032343 // Zm00001d030348 // Zm00001d039113 // Zm00001d033523 // Zm00001d029170 // Zm00001d008503 // Zm00001d052392 // Zm00001d002346 // Zm00001d007799 // Zm00001d031019 // Zm00001d003195 // Zm00001d005599 // Zm00001d050157 // Zm00001d017706 // Zm00001d015394 // Zm00001d017885 // Zm00001d002713 // Zm00001d005337 // Zm00001d022141 // …
GO:0005342	F	organic acid transmembrane transporter activity	7	1770	119	30113	0.55	1	// Zm00001d052063 // Zm00001d033241 // Zm00001d028401 // Zm00001d025665 // Zm00001d003422 // Zm00001d017728 // Zm00001d035664
GO:0101005	F	ubiquitinyl hydrolase activity	6	1770	94	30113	0.48	1	// Zm00001d026551 // Zm00001d049911 // Zm00001d023339 // Zm00001d018512 // Zm00001d042845 // Zm00001d040334
GO:0000166	F	nucleotide binding	257	1770	4252	30113	0.33	1	// Zm00001d047774 // Zm00001d023320 // Zm00001d027415 // Zm00001d025984 // Zm00001d030366 // Zm00001d011610 // Zm00001d034868 // Zm00001d034318 // Zm00001d005818 // Zm00001d028484 // Zm00001d028669 // Zm00001d039131 // Zm00001d006348 // Zm00001d031602 // Zm00001d041083 // Zm00001d001806 // Zm00001d017602 // Zm00001d043286 // Zm00001d045544 // Zm00001d016816 // Zm00001d034927 // Zm00001d020238 // …
GO:0000287	F	magnesium ion binding	15	1770	171	30113	0.095	1	// Zm00001d049049 // Zm00001d030109 // Zm00001d038855 // Zm00001d008651 // Zm00001d044021 // Zm00001d022028 // Zm00001d021170 // Zm00001d047054 // Zm00001d012918 // Zm00001d041710 // Zm00001d028987 // Zm00001d044211 // Zm00001d008976 // Zm00001d018061 // Zm00001d046742
GO:0016301	F	kinase activity	133	1770	2396	30113	0.76	1	// Zm00001d027415 // Zm00001d007793 // Zm00001d021336 // Zm00001d043286 // Zm00001d008815 // Zm00001d000052 // Zm00001d036925 // Zm00001d003399 // Zm00001d002712 // Zm00001d011746 // Zm00001d047053 // Zm00001d047054 // Zm00001d009549 // Zm00001d014297 // Zm00001d030941 // Zm00001d030942 // Zm00001d045124 // Zm00001d028319 // Zm00001d010321 // Zm00001d048522 // Zm00001d053082 // Zm00001d037114 // …
GO:0005509	F	calcium ion binding	16	1770	366	30113	0.9	1	// Zm00001d020381 // Zm00001d041824 // Zm00001d046792 // Zm00001d015665 // Zm00001d029976 // Zm00001d017201 // Zm00001d034372 // Zm00001d018554 // Zm00001d051069 // Zm00001d038545 // Zm00001d017166 // Zm00001d029207 // Zm00001d025938 // Zm00001d007595 // Zm00001d052010 // Zm00001d022439
GO:0016410	F	N-acyltransferase activity	6	1770	135	30113	0.8	1	// Zm00001d034434 // Zm00001d046823 // Zm00001d048286 // Zm00001d034419 // Zm00001d003648 // Zm00001d029473
GO:0005506	F	iron ion binding	36	1770	465	30113	0.069	1	// Zm00001d038511 // Zm00001d037849 // Zm00001d047418 // Zm00001d011610 // Zm00001d002626 // Zm00001d038300 // Zm00001d033566 // Zm00001d013759 // Zm00001d011422 // Zm00001d036023 // Zm00001d003349 // Zm00001d028367 // Zm00001d002687 // Zm00001d017077 // Zm00001d033180 // Zm00001d051932 // Zm00001d043845 // Zm00001d032035 // Zm00001d042087 // Zm00001d032042 // Zm00001d042026 // Zm00001d016907 // …
GO:0050661	F	NADP binding	10	1770	102	30113	0.093	1	// Zm00001d018454 // Zm00001d017826 // Zm00001d005535 // Zm00001d011764 // Zm00001d041700 // Zm00001d044267 // Zm00001d051626 // Zm00001d012391 // Zm00001d044069 // Zm00001d038358
GO:0022891	F	substrate-specific transmembrane transporter activity	47	1770	1106	30113	0.99	1	// Zm00001d052457 // Zm00001d045883 // Zm00001d033241 // Zm00001d016590 // Zm00001d033446 // Zm00001d017728 // Zm00001d025665 // Zm00001d039647 // Zm00001d043735 // Zm00001d030623 // Zm00001d042651 // Zm00001d025303 // Zm00001d003555 // Zm00001d052845 // Zm00001d052442 // Zm00001d028401 // Zm00001d035664 // Zm00001d014778 // Zm00001d033334 // Zm00001d050851 // Zm00001d027468 // Zm00001d035015 // …
GO:0008324	F	cation transmembrane transporter activity	24	1770	625	30113	0.99	1	// Zm00001d052457 // Zm00001d045883 // Zm00001d033446 // Zm00001d030623 // Zm00001d025303 // Zm00001d014778 // Zm00001d033334 // Zm00001d050851 // Zm00001d013364 // Zm00001d027768 // Zm00001d014060 // Zm00001d011473 // Zm00001d041594 // Zm00001d028311 // Zm00001d042473 // Zm00001d028330 // Zm00001d024465 // Zm00001d018242 // Zm00001d021942 // Zm00001d021943 // Zm00001d002333 // Zm00001d018803 // …
GO:0070008	F	serine-type exopeptidase activity	6	1770	68	30113	0.23	1	// Zm00001d002678 // Zm00001d039772 // Zm00001d049055 // Zm00001d018369 // Zm00001d025526 // Zm00001d002966
GO:0043022	F	ribosome binding	5	1770	64	30113	0.34	1	// Zm00001d006126 // Zm00001d023292 // Zm00001d008610 // Zm00001d034318 // Zm00001d017166
GO:0000982	F	transcription factor activity, RNA polymerase II core promoter proximal region sequence-specific binding	9	1770	97	30113	0.13	1	// Zm00001d047209 // Zm00001d017986 // Zm00001d043589 // Zm00001d013259 // Zm00001d011748 // Zm00001d048474 // Zm00001d021751 // Zm00001d039080 // Zm00001d027425
GO:0016853	F	isomerase activity	35	1770	481	30113	0.13	1	// Zm00001d029307 // Zm00001d016595 // Zm00001d038755 // Zm00001d012674 // Zm00001d040166 // Zm00001d029025 // Zm00001d029341 // Zm00001d003459 // Zm00001d035081 // Zm00001d024005 // Zm00001d053889 // Zm00001d053652 // Zm00001d004220 // Zm00001d041697 // Zm00001d034360 // Zm00001d028728 // Zm00001d006873 // Zm00001d048458 // Zm00001d034635 // Zm00001d029151 // Zm00001d028180 // Zm00001d047973 // …
GO:0016859	F	cis-trans isomerase activity	7	1770	101	30113	0.39	1	// Zm00001d023968 // Zm00001d047973 // Zm00001d053652 // Zm00001d054015 // Zm00001d023292 // Zm00001d007826 // Zm00001d006126
GO:0032550	F	purine ribonucleoside binding	223	1770	3829	30113	0.57	1	// Zm00001d023320 // Zm00001d027415 // Zm00001d025984 // Zm00001d030366 // Zm00001d034868 // Zm00001d034318 // Zm00001d028484 // Zm00001d028669 // Zm00001d039131 // Zm00001d006348 // Zm00001d031602 // Zm00001d041083 // Zm00001d001806 // Zm00001d017602 // Zm00001d043286 // Zm00001d045544 // Zm00001d016816 // Zm00001d034927 // Zm00001d008815 // Zm00001d018261 // Zm00001d053927 // Zm00001d043682 // …
GO:0003899	F	DNA-directed RNA polymerase activity	5	1770	108	30113	0.76	1	// Zm00001d006916 // Zm00001d022141 // Zm00001d043286 // Zm00001d051682 // Zm00001d023587
GO:0004722	F	protein serine/threonine phosphatase activity	11	1770	246	30113	0.85	1	// Zm00001d015504 // Zm00001d007050 // Zm00001d009181 // Zm00001d044015 // Zm00001d007064 // Zm00001d025055 // Zm00001d024733 // Zm00001d037949 // Zm00001d005071 // Zm00001d028615 // Zm00001d004357
GO:0004601	F	peroxidase activity	5	1770	231	30113	1	1	// Zm00001d019387 // Zm00001d027512 // Zm00001d030685 // Zm00001d003248 // Zm00001d002533
GO:0003735	F	structural constituent of ribosome	26	1770	667	30113	0.99	1	// Zm00001d042154 // Zm00001d030114 // Zm00001d052619 // Zm00001d027512 // Zm00001d029340 // Zm00001d010566 // Zm00001d050199 // Zm00001d005030 // Zm00001d021871 // Zm00001d001841 // Zm00001d031743 // Zm00001d007287 // Zm00001d034223 // Zm00001d052602 // Zm00001d006838 // Zm00001d030106 // Zm00001d003620 // Zm00001d010631 // Zm00001d032220 // Zm00001d033767 // Zm00001d015204 // Zm00001d053283 // …
GO:0071949	F	FAD binding	7	1770	76	30113	0.18	1	// Zm00001d045606 // Zm00001d024541 // Zm00001d042148 // Zm00001d025545 // Zm00001d018034 // Zm00001d047124 // Zm00001d007907
GO:0001882	F	nucleoside binding	223	1770	3843	30113	0.59	1	// Zm00001d023320 // Zm00001d027415 // Zm00001d025984 // Zm00001d030366 // Zm00001d034868 // Zm00001d034318 // Zm00001d028484 // Zm00001d028669 // Zm00001d039131 // Zm00001d006348 // Zm00001d031602 // Zm00001d041083 // Zm00001d001806 // Zm00001d017602 // Zm00001d043286 // Zm00001d045544 // Zm00001d016816 // Zm00001d034927 // Zm00001d008815 // Zm00001d018261 // Zm00001d053927 // Zm00001d043682 // …
GO:0003924	F	GTPase activity	15	1770	280	30113	0.67	1	// Zm00001d041438 // Zm00001d023431 // Zm00001d012786 // Zm00001d052273 // Zm00001d042655 // Zm00001d048393 // Zm00001d025948 // Zm00001d042044 // Zm00001d028495 // Zm00001d037582 // Zm00001d016816 // Zm00001d043682 // Zm00001d006905 // Zm00001d003588 // Zm00001d021246
GO:0061631	F	ubiquitin conjugating enzyme activity	8	1770	67	30113	0.056	1	// Zm00001d008261 // Zm00001d017335 // Zm00001d049631 // Zm00001d005532 // Zm00001d011500 // Zm00001d046890 // Zm00001d027675 // Zm00001d032830
GO:0070566	F	adenylyltransferase activity	5	1770	53	30113	0.22	1	// Zm00001d013296 // Zm00001d045182 // Zm00001d039131 // Zm00001d047607 // Zm00001d033910
GO:0008408	F	3'-5' exonuclease activity	5	1770	96	30113	0.67	1	// Zm00001d017799 // Zm00001d029123 // Zm00001d012571 // Zm00001d043985 // Zm00001d043188
GO:0070011	F	peptidase activity, acting on L-amino acid peptides	34	1770	1017	30113	1	1	// Zm00001d017866 // Zm00001d046952 // Zm00001d011842 // Zm00001d039772 // Zm00001d049911 // Zm00001d045403 // Zm00001d042845 // Zm00001d040334 // Zm00001d002263 // Zm00001d002362 // Zm00001d006470 // Zm00001d033160 // Zm00001d009326 // Zm00001d040855 // Zm00001d023339 // Zm00001d012765 // Zm00001d044922 // Zm00001d002678 // Zm00001d026551 // Zm00001d002130 // Zm00001d024830 // Zm00001d018369 // …
GO:0003743	F	translation initiation factor activity	8	1770	182	30113	0.83	1	// Zm00001d040622 // Zm00001d041389 // Zm00001d047912 // Zm00001d014337 // Zm00001d011605 // Zm00001d031927 // Zm00001d010711 // Zm00001d029473
GO:0004497	F	monooxygenase activity	29	1770	389	30113	0.13	1	// Zm00001d038511 // Zm00001d037849 // Zm00001d047418 // Zm00001d002626 // Zm00001d013759 // Zm00001d011422 // Zm00001d036023 // Zm00001d003349 // Zm00001d002687 // Zm00001d017077 // Zm00001d042087 // Zm00001d014459 // Zm00001d032035 // Zm00001d043174 // Zm00001d042026 // Zm00001d029288 // Zm00001d039650 // Zm00001d011764 // Zm00001d005822 // Zm00001d044069 // Zm00001d029390 // Zm00001d033180 // …
GO:0016796	F	exonuclease activity, active with either ribo- or deoxyribonucleic acids and producing 5'-phosphomonoesters	5	1770	83	30113	0.54	1	// Zm00001d038855 // Zm00001d012611 // Zm00001d028757 // Zm00001d012571 // Zm00001d043188
GO:0035639	F	purine ribonucleoside triphosphate binding	212	1770	3686	30113	0.64	1	// Zm00001d027415 // Zm00001d025984 // Zm00001d030366 // Zm00001d034868 // Zm00001d034318 // Zm00001d028669 // Zm00001d039131 // Zm00001d006348 // Zm00001d031602 // Zm00001d041083 // Zm00001d001806 // Zm00001d017602 // Zm00001d043286 // Zm00001d045544 // Zm00001d016816 // Zm00001d034927 // Zm00001d008815 // Zm00001d018261 // Zm00001d053927 // Zm00001d043682 // Zm00001d036741 // Zm00001d028495 // …
GO:0016740	F	transferase activity	320	1770	6031	30113	0.98	1	// Zm00001d018352 // Zm00001d036925 // Zm00001d027415 // Zm00001d047068 // Zm00001d011288 // Zm00001d016764 // Zm00001d046112 // Zm00001d032948 // Zm00001d017918 // Zm00001d039131 // Zm00001d007793 // Zm00001d053149 // Zm00001d021336 // Zm00001d043734 // Zm00001d031893 // Zm00001d015527 // Zm00001d023968 // Zm00001d034419 // Zm00001d031602 // Zm00001d030875 // Zm00001d047607 // Zm00001d023316 // …
GO:0016741	F	transferase activity, transferring one-carbon groups	33	1770	587	30113	0.62	1	// Zm00001d031265 // Zm00001d002385 // Zm00001d004934 // Zm00001d031539 // Zm00001d043734 // Zm00001d051870 // Zm00001d012794 // Zm00001d036274 // Zm00001d036275 // Zm00001d031104 // Zm00001d008976 // Zm00001d053927 // Zm00001d019483 // Zm00001d044397 // Zm00001d022045 // Zm00001d017798 // Zm00001d017700 // Zm00001d045312 // Zm00001d010678 // Zm00001d020863 // Zm00001d043649 // Zm00001d045436 // …
GO:0016746	F	transferase activity, transferring acyl groups	22	1770	632	30113	1	1	// Zm00001d017941 // Zm00001d020206 // Zm00001d044136 // Zm00001d032948 // Zm00001d029473 // Zm00001d025326 // Zm00001d034419 // Zm00001d042826 // Zm00001d040188 // Zm00001d022144 // Zm00001d003648 // Zm00001d034434 // Zm00001d032220 // Zm00001d033989 // Zm00001d017918 // Zm00001d031893 // Zm00001d051787 // Zm00001d046823 // Zm00001d048286 // Zm00001d040670 // Zm00001d045091 // Zm00001d006866
GO:0005319	F	lipid transporter activity	8	1770	96	30113	0.22	1	// Zm00001d027401 // Zm00001d028987 // Zm00001d032279 // Zm00001d040360 // Zm00001d033837 // Zm00001d053939 // Zm00001d053936 // Zm00001d037794
GO:0051119	F	sugar transmembrane transporter activity	9	1770	119	30113	0.28	1	// Zm00001d021942 // Zm00001d021943 // Zm00001d016590 // Zm00001d018803 // Zm00001d015912 // Zm00001d050851 // Zm00001d044421 // Zm00001d043735 // Zm00001d025834
GO:0016209	F	antioxidant activity	14	1770	272	30113	0.72	1	// Zm00001d019387 // Zm00001d018454 // Zm00001d029170 // Zm00001d011035 // Zm00001d002611 // Zm00001d027512 // Zm00001d013348 // Zm00001d037240 // Zm00001d002533 // Zm00001d025106 // Zm00001d003248 // Zm00001d014632 // Zm00001d030685 // Zm00001d003081
GO:0004386	F	helicase activity	15	1770	589	30113	1	1	// Zm00001d011149 // Zm00001d022356 // Zm00001d017982 // Zm00001d030366 // Zm00001d011150 // Zm00001d012922 // Zm00001d018516 // Zm00001d036897 // Zm00001d047301 // Zm00001d040831 // Zm00001d043540 // Zm00001d053927 // Zm00001d022360 // Zm00001d034721 // Zm00001d036624
GO:0008173	F	RNA methyltransferase activity	6	1770	82	30113	0.36	1	// Zm00001d031265 // Zm00001d012794 // Zm00001d020863 // Zm00001d053927 // Zm00001d044397 // Zm00001d022045
GO:0008170	F	N-methyltransferase activity	9	1770	124	30113	0.32	1	// Zm00001d051870 // Zm00001d017798 // Zm00001d020863 // Zm00001d004934 // Zm00001d043649 // Zm00001d032343 // Zm00001d053927 // Zm00001d015228 // Zm00001d020038
GO:0008171	F	O-methyltransferase activity	5	1770	59	30113	0.28	1	// Zm00001d051870 // Zm00001d044397 // Zm00001d025819 // Zm00001d036110 // Zm00001d036112
GO:0032559	F	adenyl ribonucleotide binding	205	1770	3483	30113	0.5	1	// Zm00001d023320 // Zm00001d027415 // Zm00001d025984 // Zm00001d030366 // Zm00001d034868 // Zm00001d034318 // Zm00001d028484 // Zm00001d028669 // Zm00001d039131 // Zm00001d006348 // Zm00001d031602 // Zm00001d041083 // Zm00001d001806 // Zm00001d017602 // Zm00001d043286 // Zm00001d045544 // Zm00001d034927 // Zm00001d008815 // Zm00001d053927 // Zm00001d041353 // Zm00001d022267 // Zm00001d038131 // …
GO:0099600	F	transmembrane receptor activity	11	1770	235	30113	0.81	1	// Zm00001d008177 // Zm00001d011520 // Zm00001d014297 // Zm00001d046941 // Zm00001d044405 // Zm00001d045839 // Zm00001d040695 // Zm00001d034257 // Zm00001d015527 // Zm00001d028319 // Zm00001d011288
GO:0018024	F	histone-lysine N-methyltransferase activity	5	1770	53	30113	0.22	1	// Zm00001d004934 // Zm00001d032343 // Zm00001d043649 // Zm00001d017798 // Zm00001d020038
GO:0001159	F	core promoter proximal region DNA binding	5	1770	47	30113	0.16	1	// Zm00001d016255 // Zm00001d021751 // Zm00001d029270 // Zm00001d026094 // Zm00001d018941
GO:0016817	F	hydrolase activity, acting on acid anhydrides	85	1770	1651	30113	0.9	1	// Zm00001d052457 // Zm00001d022276 // Zm00001d009298 // Zm00001d043540 // Zm00001d030366 // Zm00001d012922 // Zm00001d041353 // Zm00001d046656 // Zm00001d022356 // Zm00001d034318 // Zm00001d036897 // Zm00001d047946 // Zm00001d028669 // Zm00001d006905 // Zm00001d028987 // Zm00001d027401 // Zm00001d007215 // Zm00001d040312 // Zm00001d025710 // Zm00001d017982 // Zm00001d001806 // Zm00001d032279 // …
GO:0022857	F	transmembrane transporter activity	83	1770	1601	30113	0.89	1	// Zm00001d052457 // Zm00001d045883 // Zm00001d033241 // Zm00001d023277 // Zm00001d033063 // Zm00001d033061 // Zm00001d053234 // Zm00001d016590 // Zm00001d033446 // Zm00001d017728 // Zm00001d016922 // Zm00001d025665 // Zm00001d040534 // Zm00001d039647 // Zm00001d043735 // Zm00001d027768 // Zm00001d009494 // Zm00001d028330 // Zm00001d030623 // Zm00001d042651 // Zm00001d025303 // Zm00001d003555 // …
GO:0005351	F	sugar:proton symporter activity	5	1770	90	30113	0.61	1	// Zm00001d018803 // Zm00001d021942 // Zm00001d050851 // Zm00001d025834 // Zm00001d021943
GO:0008081	F	phosphoric diester hydrolase activity	8	1770	59	30113	0.032	1	// Zm00001d003924 // Zm00001d022067 // Zm00001d012571 // Zm00001d007229 // Zm00001d022153 // Zm00001d016588 // Zm00001d031653 // Zm00001d043188
GO:0051536	F	iron-sulfur cluster binding	11	1770	175	30113	0.46	1	// Zm00001d042026 // Zm00001d042673 // Zm00001d023430 // Zm00001d011610 // Zm00001d041076 // Zm00001d016866 // Zm00001d033469 // Zm00001d015497 // Zm00001d043845 // Zm00001d038946 // Zm00001d021360
GO:0016757	F	transferase activity, transferring glycosyl groups	43	1770	928	30113	0.95	1	// Zm00001d020541 // Zm00001d037708 // Zm00001d014150 // Zm00001d051526 // Zm00001d052651 // Zm00001d039685 // Zm00001d045055 // Zm00001d046460 // Zm00001d003488 // Zm00001d014844 // Zm00001d014865 // Zm00001d028931 // Zm00001d014867 // Zm00001d014866 // Zm00001d009484 // Zm00001d047547 // Zm00001d006446 // Zm00001d042673 // Zm00001d005168 // Zm00001d016891 // Zm00001d053149 // Zm00001d006450 // …
GO:0020037	F	heme binding	36	1770	585	30113	0.42	1	// Zm00001d019387 // Zm00001d038511 // Zm00001d003349 // Zm00001d047418 // Zm00001d027512 // Zm00001d002626 // Zm00001d002533 // Zm00001d038300 // Zm00001d013759 // Zm00001d011422 // Zm00001d036023 // Zm00001d037849 // Zm00001d002687 // Zm00001d017077 // Zm00001d018464 // Zm00001d042087 // Zm00001d033140 // Zm00001d032035 // Zm00001d012378 // Zm00001d053586 // Zm00001d029288 // Zm00001d039650 // …
GO:0001871	F	pattern binding	5	1770	107	30113	0.75	1	// Zm00001d008468 // Zm00001d023715 // Zm00001d030941 // Zm00001d030942 // Zm00001d002256
GO:0000049	F	tRNA binding	5	1770	40	30113	0.1	1	// Zm00001d003198 // Zm00001d015037 // Zm00001d041346 // Zm00001d036741 // Zm00001d018148
GO:0051540	F	metal cluster binding	11	1770	175	30113	0.46	1	// Zm00001d042026 // Zm00001d042673 // Zm00001d023430 // Zm00001d011610 // Zm00001d041076 // Zm00001d016866 // Zm00001d033469 // Zm00001d015497 // Zm00001d043845 // Zm00001d038946 // Zm00001d021360
GO:0016709	F	oxidoreductase activity, acting on paired donors, with incorporation or reduction of molecular oxygen, NAD(P)H as one donor, and incorporation of one atom of oxygen	14	1770	220	30113	0.43	1	// Zm00001d037849 // Zm00001d005822 // Zm00001d011764 // Zm00001d033020 // Zm00001d017077 // Zm00001d009858 // Zm00001d025545 // Zm00001d046342 // Zm00001d014459 // Zm00001d032042 // Zm00001d032035 // Zm00001d044069 // Zm00001d013759 // Zm00001d043174
GO:0019001	F	guanyl nucleotide binding	19	1770	355	30113	0.69	1	// Zm00001d041438 // Zm00001d009298 // Zm00001d023431 // Zm00001d017717 // Zm00001d012786 // Zm00001d052273 // Zm00001d038533 // Zm00001d042655 // Zm00001d034318 // Zm00001d025948 // Zm00001d048393 // Zm00001d042044 // Zm00001d028495 // Zm00001d037582 // Zm00001d016816 // Zm00001d043682 // Zm00001d006905 // Zm00001d003588 // Zm00001d021246
GO:0044877	F	macromolecular complex binding	27	1770	406	30113	0.29	1	// Zm00001d030079 // Zm00001d034318 // Zm00001d047946 // Zm00001d039133 // Zm00001d007105 // Zm00001d040334 // Zm00001d006499 // Zm00001d002784 // Zm00001d038812 // Zm00001d025738 // Zm00001d034927 // Zm00001d017700 // Zm00001d042044 // Zm00001d040831 // Zm00001d035051 // Zm00001d003648 // Zm00001d008597 // Zm00001d022028 // Zm00001d008610 // Zm00001d042655 // Zm00001d033532 // Zm00001d023292 // …
GO:0046982	F	protein heterodimerization activity	13	1770	165	30113	0.19	1	// Zm00001d039821 // Zm00001d038533 // Zm00001d029473 // Zm00001d051478 // Zm00001d005322 // Zm00001d003493 // Zm00001d042196 // Zm00001d027394 // Zm00001d007567 // Zm00001d011605 // Zm00001d041672 // Zm00001d042104 // Zm00001d029394
GO:0016791	F	phosphatase activity	31	1770	512	30113	0.46	1	// Zm00001d017866 // Zm00001d030765 // Zm00001d044015 // Zm00001d007064 // Zm00001d011734 // Zm00001d052227 // Zm00001d037949 // Zm00001d005071 // Zm00001d012573 // Zm00001d033566 // Zm00001d022193 // Zm00001d038830 // Zm00001d032311 // Zm00001d028367 // Zm00001d050293 // Zm00001d024733 // Zm00001d019123 // Zm00001d044395 // Zm00001d047110 // Zm00001d016907 // Zm00001d007050 // Zm00001d044136 // …
GO:0016895	F	exodeoxyribonuclease activity, producing 5'-phosphomonoesters	5	1770	45	30113	0.14	1	// Zm00001d038855 // Zm00001d012611 // Zm00001d028757 // Zm00001d012571 // Zm00001d043188
GO:0016798	F	hydrolase activity, acting on glycosyl bonds	36	1770	524	30113	0.2	1	// Zm00001d021450 // Zm00001d023715 // Zm00001d037338 // Zm00001d007064 // Zm00001d051526 // Zm00001d015129 // Zm00001d045138 // Zm00001d052651 // Zm00001d048783 // Zm00001d035082 // Zm00001d001864 // Zm00001d019405 // Zm00001d021690 // Zm00001d009097 // Zm00001d014844 // Zm00001d040725 // Zm00001d033605 // Zm00001d021702 // Zm00001d046210 // Zm00001d047077 // Zm00001d006838 // Zm00001d043692 // …
GO:0019899	F	enzyme binding	25	1770	387	30113	0.35	1	// Zm00001d026469 // Zm00001d004856 // Zm00001d042193 // Zm00001d050704 // Zm00001d048683 // Zm00001d040644 // Zm00001d024733 // Zm00001d033330 // Zm00001d032509 // Zm00001d046141 // Zm00001d014297 // Zm00001d021659 // Zm00001d022028 // Zm00001d052273 // Zm00001d041345 // Zm00001d012560 // Zm00001d025375 // Zm00001d019696 // Zm00001d006517 // Zm00001d018128 // Zm00001d029576 // Zm00001d031837 // …
GO:0032549	F	ribonucleoside binding	223	1770	3842	30113	0.59	1	// Zm00001d023320 // Zm00001d027415 // Zm00001d025984 // Zm00001d030366 // Zm00001d034868 // Zm00001d034318 // Zm00001d028484 // Zm00001d028669 // Zm00001d039131 // Zm00001d006348 // Zm00001d031602 // Zm00001d041083 // Zm00001d001806 // Zm00001d017602 // Zm00001d043286 // Zm00001d045544 // Zm00001d016816 // Zm00001d034927 // Zm00001d008815 // Zm00001d018261 // Zm00001d053927 // Zm00001d043682 // …
GO:0042393	F	histone binding	11	1770	112	30113	0.08	1	// Zm00001d034434 // Zm00001d003648 // Zm00001d038812 // Zm00001d048385 // Zm00001d007972 // Zm00001d023689 // Zm00001d017700 // Zm00001d009515 // Zm00001d040693 // Zm00001d013757 // Zm00001d041767
GO:0004857	F	enzyme inhibitor activity	11	1770	222	30113	0.75	1	// Zm00001d048363 // Zm00001d010543 // Zm00001d008268 // Zm00001d032732 // Zm00001d034673 // Zm00001d002533 // Zm00001d029576 // Zm00001d031940 // Zm00001d040029 // Zm00001d041403 // Zm00001d041404
GO:0016491	F	oxidoreductase activity	131	1770	1995	30113	0.11	1	// Zm00001d037849 // Zm00001d011930 // Zm00001d011610 // Zm00001d049939 // Zm00001d011422 // Zm00001d038954 // Zm00001d033018 // Zm00001d050972 // Zm00001d020238 // Zm00001d025106 // Zm00001d017251 // Zm00001d026371 // Zm00001d020984 // Zm00001d042026 // Zm00001d029170 // Zm00001d044021 // Zm00001d020728 // Zm00001d031488 // Zm00001d025984 // Zm00001d027512 // Zm00001d042192 // Zm00001d032719 // …
GO:0004529	F	exodeoxyribonuclease activity	5	1770	45	30113	0.14	1	// Zm00001d038855 // Zm00001d012611 // Zm00001d028757 // Zm00001d012571 // Zm00001d043188
GO:0008194	F	UDP-glycosyltransferase activity	26	1770	440	30113	0.52	1	// Zm00001d014150 // Zm00001d009484 // Zm00001d045055 // Zm00001d046460 // Zm00001d014865 // Zm00001d028931 // Zm00001d014867 // Zm00001d014866 // Zm00001d047547 // Zm00001d006446 // Zm00001d003488 // Zm00001d006450 // Zm00001d019479 // Zm00001d045254 // Zm00001d038728 // Zm00001d006210 // Zm00001d047582 // Zm00001d002256 // Zm00001d046691 // Zm00001d029091 // Zm00001d012785 // Zm00001d033891 // …
GO:0004527	F	exonuclease activity	10	1770	152	30113	0.41	1	// Zm00001d017799 // Zm00001d012786 // Zm00001d038855 // Zm00001d028757 // Zm00001d012918 // Zm00001d012611 // Zm00001d029123 // Zm00001d012571 // Zm00001d043985 // Zm00001d043188
GO:0046943	F	carboxylic acid transmembrane transporter activity	7	1770	119	30113	0.55	1	// Zm00001d052063 // Zm00001d033241 // Zm00001d028401 // Zm00001d025665 // Zm00001d003422 // Zm00001d017728 // Zm00001d035664
GO:0032403	F	protein complex binding	11	1770	166	30113	0.39	1	// Zm00001d038812 // Zm00001d030079 // Zm00001d033532 // Zm00001d022028 // Zm00001d048522 // Zm00001d034927 // Zm00001d007105 // Zm00001d040831 // Zm00001d040334 // Zm00001d006907 // Zm00001d002784
GO:0016667	F	oxidoreductase activity, acting on a sulfur group of donors	9	1770	154	30113	0.56	1	// Zm00001d018454 // Zm00001d029238 // Zm00001d011035 // Zm00001d029965 // Zm00001d037240 // Zm00001d049939 // Zm00001d018802 // Zm00001d051851 // Zm00001d003081
GO:0005216	F	ion channel activity	6	1770	132	30113	0.78	1	// Zm00001d003555 // Zm00001d042651 // Zm00001d018557 // Zm00001d011473 // Zm00001d013364 // Zm00001d052845
GO:0008135	F	translation factor activity, RNA binding	12	1770	287	30113	0.91	1	// Zm00001d040622 // Zm00001d041389 // Zm00001d041075 // Zm00001d047912 // Zm00001d014337 // Zm00001d011605 // Zm00001d025948 // Zm00001d031927 // Zm00001d040673 // Zm00001d029473 // Zm00001d010711 // Zm00001d006907
GO:0019207	F	kinase regulator activity	13	1770	115	30113	0.026	1	// Zm00001d048363 // Zm00001d010543 // Zm00001d018128 // Zm00001d033330 // Zm00001d032732 // Zm00001d031837 // Zm00001d004856 // Zm00001d029576 // Zm00001d019696 // Zm00001d012560 // Zm00001d000052 // Zm00001d041345 // Zm00001d022175
GO:0016407	F	acetyltransferase activity	8	1770	225	30113	0.95	1	// Zm00001d034434 // Zm00001d046823 // Zm00001d048286 // Zm00001d034419 // Zm00001d003648 // Zm00001d017918 // Zm00001d040670 // Zm00001d029473
GO:0005516	F	calmodulin binding	7	1770	156	30113	0.81	1	// Zm00001d011874 // Zm00001d053065 // Zm00001d001804 // Zm00001d052457 // Zm00001d034372 // Zm00001d003569 // Zm00001d018429
GO:0005515	F	protein binding	358	1770	5711	30113	0.1	1	// Zm00001d030079 // Zm00001d043735 // Zm00001d038812 // Zm00001d032815 // Zm00001d034091 // Zm00001d022514 // Zm00001d018529 // Zm00001d019696 // Zm00001d022045 // Zm00001d044021 // Zm00001d011748 // Zm00001d011746 // Zm00001d028495 // Zm00001d039042 // Zm00001d048691 // Zm00001d024424 // Zm00001d037114 // Zm00001d045098 // Zm00001d014875 // Zm00001d032790 // Zm00001d026333 // Zm00001d011953 // …
GO:0019901	F	protein kinase binding	12	1770	106	30113	0.031	1	// Zm00001d014297 // Zm00001d018128 // Zm00001d033330 // Zm00001d022028 // Zm00001d052273 // Zm00001d031837 // Zm00001d004856 // Zm00001d029576 // Zm00001d012560 // Zm00001d019696 // Zm00001d041345 // Zm00001d022175
GO:0004175	F	endopeptidase activity	15	1770	532	30113	1	1	// Zm00001d002130 // Zm00001d011842 // Zm00001d002678 // Zm00001d018470 // Zm00001d003426 // Zm00001d017866 // Zm00001d022600 // Zm00001d024830 // Zm00001d040855 // Zm00001d026577 // Zm00001d045403 // Zm00001d027627 // Zm00001d006214 // Zm00001d021283 // Zm00001d005828
GO:0016887	F	ATPase activity	51	1770	729	30113	0.13	1	// Zm00001d052457 // Zm00001d010426 // Zm00001d009298 // Zm00001d030366 // Zm00001d034868 // Zm00001d034318 // Zm00001d047946 // Zm00001d028669 // Zm00001d028987 // Zm00001d027401 // Zm00001d007215 // Zm00001d040312 // Zm00001d025710 // Zm00001d017982 // Zm00001d001806 // Zm00001d032279 // Zm00001d019627 // Zm00001d014778 // Zm00001d033334 // Zm00001d040831 // Zm00001d025149 // Zm00001d048073 // …
GO:0030246	F	carbohydrate binding	12	1770	323	30113	0.96	1	// Zm00001d008468 // Zm00001d011889 // Zm00001d029341 // Zm00001d002256 // Zm00001d045839 // Zm00001d027729 // Zm00001d030941 // Zm00001d030942 // Zm00001d043607 // Zm00001d023715 // Zm00001d039066 // Zm00001d006243
GO:0008047	F	enzyme activator activity	9	1770	161	30113	0.61	1	// Zm00001d006517 // Zm00001d029170 // Zm00001d045597 // Zm00001d021659 // Zm00001d002611 // Zm00001d047889 // Zm00001d028967 // Zm00001d015228 // Zm00001d030031
GO:0016538	F	cyclin-dependent protein serine/threonine kinase regulator activity	9	1770	83	30113	0.069	1	// Zm00001d048363 // Zm00001d018128 // Zm00001d033330 // Zm00001d032732 // Zm00001d031837 // Zm00001d041345 // Zm00001d012560 // Zm00001d022175 // Zm00001d019696
GO:0004520	F	endodeoxyribonuclease activity	7	1770	47	30113	0.029	1	// Zm00001d023430 // Zm00001d023969 // Zm00001d038855 // Zm00001d006838 // Zm00001d012918 // Zm00001d012571 // Zm00001d043188
GO:0004180	F	carboxypeptidase activity	6	1770	86	30113	0.4	1	// Zm00001d012765 // Zm00001d039772 // Zm00001d049055 // Zm00001d018369 // Zm00001d025526 // Zm00001d002966
GO:0004888	F	transmembrane signaling receptor activity	11	1770	233	30113	0.8	1	// Zm00001d008177 // Zm00001d011520 // Zm00001d014297 // Zm00001d046941 // Zm00001d044405 // Zm00001d045839 // Zm00001d040695 // Zm00001d034257 // Zm00001d015527 // Zm00001d028319 // Zm00001d011288
GO:0004675	F	transmembrane receptor protein serine/threonine kinase activity	10	1770	211	30113	0.79	1	// Zm00001d008177 // Zm00001d044405 // Zm00001d046941 // Zm00001d011520 // Zm00001d045839 // Zm00001d040695 // Zm00001d034257 // Zm00001d015527 // Zm00001d028319 // Zm00001d011288
GO:0004674	F	protein serine/threonine kinase activity	46	1770	1104	30113	0.99	1	// Zm00001d027415 // Zm00001d002481 // Zm00001d011288 // Zm00001d003110 // Zm00001d052340 // Zm00001d011520 // Zm00001d040166 // Zm00001d040695 // Zm00001d041215 // Zm00001d011465 // Zm00001d052998 // Zm00001d014038 // Zm00001d041298 // Zm00001d024430 // Zm00001d003198 // Zm00001d045839 // Zm00001d046941 // Zm00001d008815 // Zm00001d006217 // Zm00001d000052 // Zm00001d018429 // Zm00001d041269 // …
GO:0005215	F	transporter activity	97	1770	1823	30113	0.85	1	// Zm00001d045883 // Zm00001d017728 // Zm00001d040534 // Zm00001d043735 // Zm00001d028401 // Zm00001d025665 // Zm00001d038155 // Zm00001d044826 // Zm00001d013364 // Zm00001d050851 // Zm00001d027401 // Zm00001d017698 // Zm00001d052063 // Zm00001d025590 // Zm00001d052701 // Zm00001d028311 // Zm00001d048329 // Zm00001d021942 // Zm00001d044421 // Zm00001d003422 // Zm00001d011185 // Zm00001d004055 // …
GO:0016835	F	carbon-oxygen lyase activity	11	1770	197	30113	0.61	1	// Zm00001d023430 // Zm00001d023969 // Zm00001d038755 // Zm00001d044780 // Zm00001d012571 // Zm00001d006838 // Zm00001d041700 // Zm00001d048315 // Zm00001d015497 // Zm00001d006045 // Zm00001d043188
GO:0008134	F	transcription factor binding	11	1770	148	30113	0.27	1	// Zm00001d017986 // Zm00001d043589 // Zm00001d013259 // Zm00001d011748 // Zm00001d048474 // Zm00001d011605 // Zm00001d032815 // Zm00001d039080 // Zm00001d007215 // Zm00001d029473 // Zm00001d027425
GO:0030247	F	polysaccharide binding	5	1770	107	30113	0.75	1	// Zm00001d008468 // Zm00001d023715 // Zm00001d030941 // Zm00001d030942 // Zm00001d002256
GO:0017111	F	nucleoside-triphosphatase activity	83	1770	1563	30113	0.84	1	// Zm00001d052457 // Zm00001d022276 // Zm00001d009298 // Zm00001d028987 // Zm00001d030366 // Zm00001d012922 // Zm00001d041353 // Zm00001d034868 // Zm00001d022356 // Zm00001d034318 // Zm00001d036897 // Zm00001d047946 // Zm00001d028669 // Zm00001d006905 // Zm00001d043540 // Zm00001d027401 // Zm00001d007215 // Zm00001d040312 // Zm00001d025710 // Zm00001d017982 // Zm00001d001806 // Zm00001d032279 // …
GO:0048037	F	cofactor binding	50	1770	685	30113	0.081	1	// Zm00001d047774 // Zm00001d024906 // Zm00001d051626 // Zm00001d017826 // Zm00001d027352 // Zm00001d011610 // Zm00001d046656 // Zm00001d041700 // Zm00001d044267 // Zm00001d020958 // Zm00001d044069 // Zm00001d045965 // Zm00001d044021 // Zm00001d045606 // Zm00001d040958 // Zm00001d013992 // Zm00001d007937 // Zm00001d050972 // Zm00001d020238 // Zm00001d043845 // Zm00001d026371 // Zm00001d012391 // …
GO:0044822	F	poly(A) RNA binding	8	1770	214	30113	0.93	1	// Zm00001d034578 // Zm00001d012865 // Zm00001d033553 // Zm00001d034828 // Zm00001d008610 // Zm00001d001933 // Zm00001d017153 // Zm00001d053855
GO:0019900	F	kinase binding	12	1770	108	30113	0.035	1	// Zm00001d014297 // Zm00001d018128 // Zm00001d033330 // Zm00001d022028 // Zm00001d052273 // Zm00001d031837 // Zm00001d004856 // Zm00001d029576 // Zm00001d012560 // Zm00001d019696 // Zm00001d041345 // Zm00001d022175
GO:0051287	F	NAD binding	11	1770	113	30113	0.084	1	// Zm00001d047774 // Zm00001d024906 // Zm00001d044021 // Zm00001d028413 // Zm00001d046656 // Zm00001d045965 // Zm00001d044267 // Zm00001d005168 // Zm00001d034343 // Zm00001d000316 // Zm00001d019218
GO:0046873	F	metal ion transmembrane transporter activity	12	1770	239	30113	0.74	1	// Zm00001d052457 // Zm00001d045883 // Zm00001d025303 // Zm00001d018242 // Zm00001d011473 // Zm00001d033334 // Zm00001d002333 // Zm00001d033446 // Zm00001d028311 // Zm00001d047242 // Zm00001d028330 // Zm00001d030623
GO:0097367	F	carbohydrate derivative binding	226	1770	3909	30113	0.61	1	// Zm00001d023320 // Zm00001d027415 // Zm00001d025984 // Zm00001d030366 // Zm00001d011610 // Zm00001d034868 // Zm00001d034318 // Zm00001d028484 // Zm00001d028669 // Zm00001d039131 // Zm00001d006348 // Zm00001d031602 // Zm00001d041083 // Zm00001d001806 // Zm00001d017602 // Zm00001d043286 // Zm00001d045544 // Zm00001d016816 // Zm00001d034927 // Zm00001d008815 // Zm00001d018261 // Zm00001d043845 // …
GO:0005096	F	GTPase activator activity	6	1770	99	30113	0.53	1	// Zm00001d006517 // Zm00001d045597 // Zm00001d021659 // Zm00001d047889 // Zm00001d028967 // Zm00001d030031
GO:0043531	F	ADP binding	11	1770	159	30113	0.34	1	// Zm00001d023320 // Zm00001d019356 // Zm00001d022028 // Zm00001d000027 // Zm00001d052393 // Zm00001d028484 // Zm00001d048613 // Zm00001d041678 // Zm00001d007602 // Zm00001d023265 // Zm00001d023267
GO:0000988	F	transcription factor activity, protein binding	7	1770	156	30113	0.81	1	// Zm00001d033905 // Zm00001d011680 // Zm00001d033360 // Zm00001d023689 // Zm00001d045724 // Zm00001d011605 // Zm00001d025105
GO:0005524	F	ATP binding	194	1770	3341	30113	0.58	1	// Zm00001d027415 // Zm00001d025984 // Zm00001d030366 // Zm00001d034868 // Zm00001d034318 // Zm00001d028669 // Zm00001d039131 // Zm00001d006348 // Zm00001d031602 // Zm00001d041083 // Zm00001d001806 // Zm00001d017602 // Zm00001d043286 // Zm00001d045544 // Zm00001d034927 // Zm00001d008815 // Zm00001d053927 // Zm00001d041353 // Zm00001d022267 // Zm00001d038131 // Zm00001d002712 // Zm00001d039631 // …
GO:0016758	F	transferase activity, transferring hexosyl groups	33	1770	629	30113	0.76	1	// Zm00001d014150 // Zm00001d051526 // Zm00001d052651 // Zm00001d039685 // Zm00001d045055 // Zm00001d046460 // Zm00001d003488 // Zm00001d014844 // Zm00001d014865 // Zm00001d028931 // Zm00001d014867 // Zm00001d014866 // Zm00001d009484 // Zm00001d047547 // Zm00001d006446 // Zm00001d016891 // Zm00001d037708 // Zm00001d019479 // Zm00001d045254 // Zm00001d038728 // Zm00001d006210 // Zm00001d047582 // …
GO:0005525	F	GTP binding	19	1770	353	30113	0.68	1	// Zm00001d041438 // Zm00001d009298 // Zm00001d023431 // Zm00001d017717 // Zm00001d012786 // Zm00001d052273 // Zm00001d038533 // Zm00001d042655 // Zm00001d034318 // Zm00001d025948 // Zm00001d048393 // Zm00001d042044 // Zm00001d028495 // Zm00001d037582 // Zm00001d016816 // Zm00001d043682 // Zm00001d006905 // Zm00001d003588 // Zm00001d021246
GO:0015405	F	P-P-bond-hydrolysis-driven transmembrane transporter activity	16	1770	323	30113	0.78	1	// Zm00001d052457 // Zm00001d010426 // Zm00001d013960 // Zm00001d048329 // Zm00001d011185 // Zm00001d032279 // Zm00001d019627 // Zm00001d025590 // Zm00001d014778 // Zm00001d033334 // Zm00001d039631 // Zm00001d024600 // Zm00001d051514 // Zm00001d032601 // Zm00001d053612 // Zm00001d024465
GO:0046906	F	tetrapyrrole binding	40	1770	635	30113	0.36	1	// Zm00001d019387 // Zm00001d038511 // Zm00001d003349 // Zm00001d047418 // Zm00001d027512 // Zm00001d002626 // Zm00001d002533 // Zm00001d038300 // Zm00001d046786 // Zm00001d005814 // Zm00001d013759 // Zm00001d011422 // Zm00001d036023 // Zm00001d037849 // Zm00001d002687 // Zm00001d017077 // Zm00001d018464 // Zm00001d042087 // Zm00001d033140 // Zm00001d032035 // Zm00001d012378 // Zm00001d053586 // …
GO:0004724	F	magnesium-dependent protein serine/threonine phosphatase activity	8	1770	112	30113	0.35	1	// Zm00001d015504 // Zm00001d007050 // Zm00001d044015 // Zm00001d025055 // Zm00001d037949 // Zm00001d005071 // Zm00001d028615 // Zm00001d004357
GO:0016278	F	lysine N-methyltransferase activity	5	1770	67	30113	0.37	1	// Zm00001d004934 // Zm00001d032343 // Zm00001d043649 // Zm00001d017798 // Zm00001d020038
GO:0042626	F	ATPase activity, coupled to transmembrane movement of substances	15	1770	283	30113	0.69	1	// Zm00001d052457 // Zm00001d010426 // Zm00001d013960 // Zm00001d048329 // Zm00001d039631 // Zm00001d032279 // Zm00001d019627 // Zm00001d025590 // Zm00001d014778 // Zm00001d033334 // Zm00001d024600 // Zm00001d051514 // Zm00001d032601 // Zm00001d053612 // Zm00001d024465
GO:0042623	F	ATPase activity, coupled	34	1770	551	30113	0.42	1	// Zm00001d052457 // Zm00001d010426 // Zm00001d030366 // Zm00001d047946 // Zm00001d003266 // Zm00001d028987 // Zm00001d007215 // Zm00001d025710 // Zm00001d017982 // Zm00001d001806 // Zm00001d032279 // Zm00001d019627 // Zm00001d014778 // Zm00001d033334 // Zm00001d048073 // Zm00001d053927 // Zm00001d053612 // Zm00001d027401 // Zm00001d022028 // Zm00001d025590 // Zm00001d013006 // Zm00001d039631 // …
GO:0016763	F	transferase activity, transferring pentosyl groups	5	1770	77	30113	0.48	1	// Zm00001d020541 // Zm00001d017204 // Zm00001d008250 // Zm00001d042673 // Zm00001d005168
GO:0046527	F	glucosyltransferase activity	16	1770	231	30113	0.3	1	// Zm00001d002256 // Zm00001d014867 // Zm00001d037708 // Zm00001d046691 // Zm00001d014150 // Zm00001d046460 // Zm00001d014866 // Zm00001d019479 // Zm00001d014865 // Zm00001d027472 // Zm00001d029091 // Zm00001d038728 // Zm00001d009484 // Zm00001d045055 // Zm00001d051287 // Zm00001d006446
GO:0035251	F	UDP-glucosyltransferase activity	15	1770	216	30113	0.3	1	// Zm00001d002256 // Zm00001d014867 // Zm00001d037708 // Zm00001d046691 // Zm00001d014150 // Zm00001d046460 // Zm00001d014866 // Zm00001d019479 // Zm00001d014865 // Zm00001d027472 // Zm00001d029091 // Zm00001d038728 // Zm00001d009484 // Zm00001d045055 // Zm00001d006446
GO:0005548	F	phospholipid transporter activity	7	1770	52	30113	0.044	1	// Zm00001d027401 // Zm00001d028987 // Zm00001d040360 // Zm00001d033837 // Zm00001d053939 // Zm00001d053936 // Zm00001d037794
GO:0003824	F	catalytic activity	802	1770	14030	30113	0.86	1	// Zm00001d036925 // Zm00001d041083 // Zm00001d015504 // Zm00001d046112 // Zm00001d047217 // Zm00001d045294 // Zm00001d039131 // Zm00001d043734 // Zm00001d007258 // Zm00001d022193 // Zm00001d032311 // Zm00001d038954 // Zm00001d019405 // Zm00001d032815 // Zm00001d043286 // Zm00001d019696 // Zm00001d038830 // Zm00001d046168 // Zm00001d025773 // Zm00001d031104 // Zm00001d024465 // Zm00001d030875 // …
GO:0004364	F	glutathione transferase activity	5	1770	75	30113	0.46	1	// Zm00001d029708 // Zm00001d036951 // Zm00001d042102 // Zm00001d042104 // Zm00001d023968
GO:0015171	F	amino acid transmembrane transporter activity	7	1770	114	30113	0.51	1	// Zm00001d052063 // Zm00001d033241 // Zm00001d028401 // Zm00001d025665 // Zm00001d003422 // Zm00001d017728 // Zm00001d035664
GO:0004553	F	hydrolase activity, hydrolyzing O-glycosyl compounds	28	1770	469	30113	0.5	1	// Zm00001d023715 // Zm00001d037338 // Zm00001d007064 // Zm00001d051526 // Zm00001d015129 // Zm00001d045138 // Zm00001d052651 // Zm00001d048783 // Zm00001d035082 // Zm00001d019405 // Zm00001d021690 // Zm00001d009097 // Zm00001d014844 // Zm00001d040725 // Zm00001d021702 // Zm00001d046210 // Zm00001d047077 // Zm00001d049753 // Zm00001d038823 // Zm00001d037918 // Zm00001d006243 // Zm00001d028398 // …
GO:0016830	F	carbon-carbon lyase activity	14	1770	155	30113	0.088	1	// Zm00001d047774 // Zm00001d034713 // Zm00001d008651 // Zm00001d052444 // Zm00001d028471 // Zm00001d025249 // Zm00001d020543 // Zm00001d047217 // Zm00001d025652 // Zm00001d003157 // Zm00001d046935 // Zm00001d025773 // Zm00001d000316 // Zm00001d007578
GO:0016831	F	carboxy-lyase activity	11	1770	104	30113	0.055	1	// Zm00001d047774 // Zm00001d020543 // Zm00001d025773 // Zm00001d028471 // Zm00001d025249 // Zm00001d047217 // Zm00001d025652 // Zm00001d003157 // Zm00001d008651 // Zm00001d000316 // Zm00001d007578
GO:0003729	F	mRNA binding	8	1770	214	30113	0.93	1	// Zm00001d034578 // Zm00001d012865 // Zm00001d033553 // Zm00001d034828 // Zm00001d008610 // Zm00001d001933 // Zm00001d017153 // Zm00001d053855
GO:0005543	F	phospholipid binding	6	1770	103	30113	0.57	1	// Zm00001d020381 // Zm00001d046304 // Zm00001d005869 // Zm00001d052008 // Zm00001d029207 // Zm00001d037894
GO:0019203	F	carbohydrate phosphatase activity	6	1770	50	30113	0.089	1	// Zm00001d047110 // Zm00001d050293 // Zm00001d052227 // Zm00001d038728 // Zm00001d022193 // Zm00001d032311
GO:0003712	F	transcription cofactor activity	5	1770	114	30113	0.8	1	// Zm00001d033905 // Zm00001d033360 // Zm00001d011680 // Zm00001d045724 // Zm00001d011605
GO:0042578	F	phosphoric ester hydrolase activity	41	1770	587	30113	0.16	1	// Zm00001d031653 // Zm00001d017866 // Zm00001d030765 // Zm00001d044015 // Zm00001d007064 // Zm00001d011734 // Zm00001d038728 // Zm00001d052227 // Zm00001d012571 // Zm00001d005071 // Zm00001d012573 // Zm00001d033566 // Zm00001d022193 // Zm00001d038830 // Zm00001d043188 // Zm00001d028367 // Zm00001d050293 // Zm00001d024733 // Zm00001d022067 // Zm00001d019123 // Zm00001d032311 // Zm00001d003924 // …
GO:0008238	F	exopeptidase activity	12	1770	158	30113	0.24	1	// Zm00001d012765 // Zm00001d002362 // Zm00001d018369 // Zm00001d002678 // Zm00001d006470 // Zm00001d033160 // Zm00001d039772 // Zm00001d049055 // Zm00001d044922 // Zm00001d025526 // Zm00001d002966 // Zm00001d002263
GO:0008509	F	anion transmembrane transporter activity	7	1770	138	30113	0.7	1	// Zm00001d006511 // Zm00001d042651 // Zm00001d033241 // Zm00001d018557 // Zm00001d024333 // Zm00001d039647 // Zm00001d052845
GO:0008233	F	peptidase activity	35	1770	1108	30113	1	1	// Zm00001d017866 // Zm00001d046952 // Zm00001d011842 // Zm00001d039772 // Zm00001d049911 // Zm00001d045403 // Zm00001d042845 // Zm00001d040334 // Zm00001d002263 // Zm00001d002362 // Zm00001d006470 // Zm00001d033160 // Zm00001d009326 // Zm00001d040855 // Zm00001d023339 // Zm00001d012765 // Zm00001d044922 // Zm00001d002678 // Zm00001d026551 // Zm00001d002130 // Zm00001d024830 // Zm00001d022184 // …
GO:0008237	F	metallopeptidase activity	5	1770	125	30113	0.85	1	// Zm00001d046952 // Zm00001d040334 // Zm00001d002130 // Zm00001d040855 // Zm00001d006470
GO:0008236	F	serine-type peptidase activity	13	1770	241	30113	0.66	1	// Zm00001d002678 // Zm00001d018470 // Zm00001d003426 // Zm00001d039772 // Zm00001d006214 // Zm00001d024830 // Zm00001d009326 // Zm00001d018369 // Zm00001d025526 // Zm00001d027627 // Zm00001d049055 // Zm00001d002966 // Zm00001d021283
GO:0051082	F	unfolded protein binding	14	1770	246	30113	0.59	1	// Zm00001d007069 // Zm00001d029997 // Zm00001d009796 // Zm00001d029722 // Zm00001d052101 // Zm00001d035285 // Zm00001d045544 // Zm00001d030106 // Zm00001d047841 // Zm00001d048073 // Zm00001d039933 // Zm00001d018298 // Zm00001d007826 // Zm00001d034368
GO:0004843	F	thiol-dependent ubiquitin-specific protease activity	6	1770	79	30113	0.33	1	// Zm00001d026551 // Zm00001d049911 // Zm00001d023339 // Zm00001d018512 // Zm00001d042845 // Zm00001d040334
GO:0003755	F	peptidyl-prolyl cis-trans isomerase activity	6	1770	94	30113	0.48	1	// Zm00001d047973 // Zm00001d053652 // Zm00001d054015 // Zm00001d023292 // Zm00001d007826 // Zm00001d006126
GO:0003697	F	single-stranded DNA binding	7	1770	104	30113	0.42	1	// Zm00001d028757 // Zm00001d022028 // Zm00001d044629 // Zm00001d051682 // Zm00001d011829 // Zm00001d053855 // Zm00001d020312
GO:0016747	F	transferase activity, transferring acyl groups other than amino-acyl groups	20	1770	552	30113	0.99	1	// Zm00001d051787 // Zm00001d046823 // Zm00001d048286 // Zm00001d034419 // Zm00001d020206 // Zm00001d003648 // Zm00001d042826 // Zm00001d034434 // Zm00001d044136 // Zm00001d017941 // Zm00001d032948 // Zm00001d040188 // Zm00001d033989 // Zm00001d022144 // Zm00001d017918 // Zm00001d040670 // Zm00001d031893 // Zm00001d045091 // Zm00001d006866 // Zm00001d029473
GO:0008094	F	DNA-dependent ATPase activity	11	1770	93	30113	0.03	1	// Zm00001d025710 // Zm00001d030366 // Zm00001d001806 // Zm00001d022028 // Zm00001d006382 // Zm00001d044629 // Zm00001d047946 // Zm00001d003266 // Zm00001d013006 // Zm00001d013887 // Zm00001d030037
GO:0016779	F	nucleotidyltransferase activity	21	1770	335	30113	0.42	1	// Zm00001d042154 // Zm00001d004415 // Zm00001d019809 // Zm00001d033910 // Zm00001d003266 // Zm00001d045182 // Zm00001d041346 // Zm00001d047607 // Zm00001d043286 // Zm00001d051682 // Zm00001d044780 // Zm00001d023587 // Zm00001d013296 // Zm00001d022141 // Zm00001d039131 // Zm00001d018148 // Zm00001d003378 // Zm00001d031743 // Zm00001d006916 // Zm00001d004418 // Zm00001d004416
GO:0017171	F	serine hydrolase activity	13	1770	241	30113	0.66	1	// Zm00001d002678 // Zm00001d018470 // Zm00001d003426 // Zm00001d039772 // Zm00001d006214 // Zm00001d024830 // Zm00001d009326 // Zm00001d018369 // Zm00001d025526 // Zm00001d027627 // Zm00001d049055 // Zm00001d002966 // Zm00001d021283
GO:0030554	F	adenyl nucleotide binding	207	1770	3494	30113	0.47	1	// Zm00001d023320 // Zm00001d027415 // Zm00001d025984 // Zm00001d030366 // Zm00001d034868 // Zm00001d034318 // Zm00001d028484 // Zm00001d028669 // Zm00001d039131 // Zm00001d006348 // Zm00001d031602 // Zm00001d041083 // Zm00001d001806 // Zm00001d017602 // Zm00001d043286 // Zm00001d045544 // Zm00001d034927 // Zm00001d008815 // Zm00001d053927 // Zm00001d041353 // Zm00001d028588 // Zm00001d022267 // …
GO:0004518	F	nuclease activity	17	1770	284	30113	0.51	1	// Zm00001d017799 // Zm00001d023430 // Zm00001d023969 // Zm00001d012786 // Zm00001d038855 // Zm00001d043985 // Zm00001d028757 // Zm00001d006838 // Zm00001d012918 // Zm00001d012611 // Zm00001d029123 // Zm00001d012571 // Zm00001d048667 // Zm00001d001806 // Zm00001d035922 // Zm00001d043188 // Zm00001d013887
GO:0016773	F	phosphotransferase activity, alcohol group as acceptor	96	1770	1956	30113	0.97	1	// Zm00001d027415 // Zm00001d021336 // Zm00001d008815 // Zm00001d002712 // Zm00001d011746 // Zm00001d047053 // Zm00001d047054 // Zm00001d014297 // Zm00001d030941 // Zm00001d030942 // Zm00001d045124 // Zm00001d028319 // Zm00001d000052 // Zm00001d053082 // Zm00001d037114 // Zm00001d034257 // Zm00001d033670 // Zm00001d028711 // Zm00001d046364 // Zm00001d041407 // Zm00001d011889 // Zm00001d008177 // …
GO:0022836	F	gated channel activity	5	1770	111	30113	0.78	1	// Zm00001d042651 // Zm00001d011473 // Zm00001d013364 // Zm00001d052845 // Zm00001d018557
GO:0008234	F	cysteine-type peptidase activity	8	1770	407	30113	1	1	// Zm00001d026551 // Zm00001d049911 // Zm00001d026577 // Zm00001d023339 // Zm00001d018512 // Zm00001d042845 // Zm00001d040334 // Zm00001d005828
GO:0022838	F	substrate-specific channel activity	6	1770	165	30113	0.92	1	// Zm00001d003555 // Zm00001d042651 // Zm00001d018557 // Zm00001d011473 // Zm00001d013364 // Zm00001d052845
GO:0031406	F	carboxylic acid binding	7	1770	99	30113	0.37	1	// Zm00001d045606 // Zm00001d043296 // Zm00001d002533 // Zm00001d012080 // Zm00001d017918 // Zm00001d040670 // Zm00001d007765
GO:0032561	F	guanyl ribonucleotide binding	19	1770	355	30113	0.69	1	// Zm00001d041438 // Zm00001d009298 // Zm00001d023431 // Zm00001d017717 // Zm00001d012786 // Zm00001d052273 // Zm00001d038533 // Zm00001d042655 // Zm00001d034318 // Zm00001d025948 // Zm00001d048393 // Zm00001d042044 // Zm00001d028495 // Zm00001d037582 // Zm00001d016816 // Zm00001d043682 // Zm00001d006905 // Zm00001d003588 // Zm00001d021246
GO:0019887	F	protein kinase regulator activity	12	1770	104	30113	0.028	1	// Zm00001d048363 // Zm00001d018128 // Zm00001d033330 // Zm00001d032732 // Zm00001d031837 // Zm00001d004856 // Zm00001d029576 // Zm00001d019696 // Zm00001d012560 // Zm00001d000052 // Zm00001d041345 // Zm00001d022175
GO:0015077	F	monovalent inorganic cation transmembrane transporter activity	8	1770	269	30113	0.99	1	// Zm00001d045883 // Zm00001d025303 // Zm00001d002333 // Zm00001d014778 // Zm00001d011473 // Zm00001d047242 // Zm00001d028330 // Zm00001d024465
GO:0008757	F	S-adenosylmethionine-dependent methyltransferase activity	17	1770	274	30113	0.45	1	// Zm00001d051870 // Zm00001d017798 // Zm00001d045312 // Zm00001d031265 // Zm00001d012794 // Zm00001d032343 // Zm00001d020038 // Zm00001d031019 // Zm00001d020863 // Zm00001d004934 // Zm00001d043649 // Zm00001d031539 // Zm00001d053927 // Zm00001d022045 // Zm00001d015228 // Zm00001d036110 // Zm00001d036112
GO:0030234	F	enzyme regulator activity	32	1770	531	30113	0.47	1	// Zm00001d002533 // Zm00001d029576 // Zm00001d047889 // Zm00001d040029 // Zm00001d012955 // Zm00001d010543 // Zm00001d028588 // Zm00001d033330 // Zm00001d031940 // Zm00001d019696 // Zm00001d029170 // Zm00001d045597 // Zm00001d021659 // Zm00001d002611 // Zm00001d008268 // Zm00001d034673 // Zm00001d041345 // Zm00001d012560 // Zm00001d004856 // Zm00001d015228 // Zm00001d000052 // Zm00001d048363 // …
GO:0008080	F	N-acetyltransferase activity	6	1770	124	30113	0.73	1	// Zm00001d034434 // Zm00001d046823 // Zm00001d048286 // Zm00001d034419 // Zm00001d003648 // Zm00001d029473
GO:0016620	F	oxidoreductase activity, acting on the aldehyde or oxo group of donors, NAD or NADP as acceptor	9	1770	78	30113	0.052	1	// Zm00001d053776 // Zm00001d023580 // Zm00001d025958 // Zm00001d045965 // Zm00001d038358 // Zm00001d005818 // Zm00001d019850 // Zm00001d012391 // Zm00001d050495
GO:0008276	F	protein methyltransferase activity	8	1770	103	30113	0.27	1	// Zm00001d017798 // Zm00001d036110 // Zm00001d004934 // Zm00001d043649 // Zm00001d032343 // Zm00001d015228 // Zm00001d020038 // Zm00001d036112
GO:0004185	F	serine-type carboxypeptidase activity	5	1770	63	30113	0.33	1	// Zm00001d039772 // Zm00001d018369 // Zm00001d002966 // Zm00001d025526 // Zm00001d049055
GO:0001883	F	purine nucleoside binding	223	1770	3829	30113	0.57	1	// Zm00001d023320 // Zm00001d027415 // Zm00001d025984 // Zm00001d030366 // Zm00001d034868 // Zm00001d034318 // Zm00001d028484 // Zm00001d028669 // Zm00001d039131 // Zm00001d006348 // Zm00001d031602 // Zm00001d041083 // Zm00001d001806 // Zm00001d017602 // Zm00001d043286 // Zm00001d045544 // Zm00001d016816 // Zm00001d034927 // Zm00001d008815 // Zm00001d018261 // Zm00001d053927 // Zm00001d043682 // …
GO:0004672	F	protein kinase activity	78	1770	1745	30113	1	1	// Zm00001d018352 // Zm00001d020183 // Zm00001d027415 // Zm00001d008468 // Zm00001d030942 // Zm00001d002481 // Zm00001d011288 // Zm00001d003110 // Zm00001d052340 // Zm00001d011520 // Zm00001d045445 // Zm00001d038494 // Zm00001d040166 // Zm00001d015527 // Zm00001d040695 // Zm00001d041215 // Zm00001d011465 // Zm00001d021336 // Zm00001d052998 // Zm00001d040567 // Zm00001d014038 // Zm00001d009617 // …
GO:0042054	F	histone methyltransferase activity	6	1770	71	30113	0.26	1	// Zm00001d017798 // Zm00001d004934 // Zm00001d043649 // Zm00001d032343 // Zm00001d015228 // Zm00001d020038
GO:0030695	F	GTPase regulator activity	6	1770	121	30113	0.71	1	// Zm00001d006517 // Zm00001d045597 // Zm00001d021659 // Zm00001d047889 // Zm00001d028967 // Zm00001d030031
GO:0061650	F	ubiquitin-like protein conjugating enzyme activity	9	1770	73	30113	0.038	1	// Zm00001d008261 // Zm00001d017335 // Zm00001d049631 // Zm00001d005532 // Zm00001d011500 // Zm00001d046890 // Zm00001d027675 // Zm00001d002572 // Zm00001d032830
GO:0061659	F	ubiquitin-like protein ligase activity	17	1770	357	30113	0.83	1	// Zm00001d046141 // Zm00001d023396 // Zm00001d047068 // Zm00001d041291 // Zm00001d008237 // Zm00001d040644 // Zm00001d048683 // Zm00001d022439 // Zm00001d029996 // Zm00001d029203 // Zm00001d018391 // Zm00001d013005 // Zm00001d007915 // Zm00001d002519 // Zm00001d053704 // Zm00001d003575 // Zm00001d030875
GO:0051213	F	dioxygenase activity	15	1770	205	30113	0.24	1	// Zm00001d011208 // Zm00001d050317 // Zm00001d042192 // Zm00001d025023 // Zm00001d039514 // Zm00001d031127 // Zm00001d039394 // Zm00001d012712 // Zm00001d020686 // Zm00001d038996 // Zm00001d039166 // Zm00001d027423 // Zm00001d007765 // Zm00001d033684 // Zm00001d038954
GO:0016860	F	intramolecular oxidoreductase activity	7	1770	81	30113	0.22	1	// Zm00001d016017 // Zm00001d029307 // Zm00001d024005 // Zm00001d038755 // Zm00001d025652 // Zm00001d003459 // Zm00001d029594
GO:0016705	F	oxidoreductase activity, acting on paired donors, with incorporation or reduction of molecular oxygen	38	1770	464	30113	0.034	1	// Zm00001d051636 // Zm00001d038511 // Zm00001d037849 // Zm00001d047418 // Zm00001d038996 // Zm00001d036894 // Zm00001d002626 // Zm00001d047238 // Zm00001d038300 // Zm00001d039394 // Zm00001d012712 // Zm00001d013759 // Zm00001d011422 // Zm00001d036023 // Zm00001d003349 // Zm00001d002687 // Zm00001d017077 // Zm00001d033180 // Zm00001d014459 // Zm00001d032035 // Zm00001d042087 // Zm00001d032042 // …
GO:1901476	F	carbohydrate transporter activity	9	1770	119	30113	0.28	1	// Zm00001d021942 // Zm00001d021943 // Zm00001d016590 // Zm00001d018803 // Zm00001d015912 // Zm00001d050851 // Zm00001d044421 // Zm00001d043735 // Zm00001d025834
GO:0016279	F	protein-lysine N-methyltransferase activity	5	1770	67	30113	0.37	1	// Zm00001d004934 // Zm00001d032343 // Zm00001d043649 // Zm00001d017798 // Zm00001d020038
GO:0000989	F	transcription factor activity, transcription factor binding	7	1770	127	30113	0.62	1	// Zm00001d033905 // Zm00001d011680 // Zm00001d033360 // Zm00001d023689 // Zm00001d045724 // Zm00001d011605 // Zm00001d025105
GO:0000987	F	core promoter proximal region sequence-specific DNA binding	5	1770	47	30113	0.16	1	// Zm00001d016255 // Zm00001d021751 // Zm00001d029270 // Zm00001d026094 // Zm00001d018941
GO:0022803	F	passive transmembrane transporter activity	7	1770	181	30113	0.9	1	// Zm00001d003555 // Zm00001d042651 // Zm00001d018557 // Zm00001d011473 // Zm00001d044826 // Zm00001d013364 // Zm00001d052845
GO:0016769	F	transferase activity, transferring nitrogenous groups	6	1770	88	30113	0.42	1	// Zm00001d008700 // Zm00001d013992 // Zm00001d049380 // Zm00001d015444 // Zm00001d053281 // Zm00001d002694
GO:0008017	F	microtubule binding	17	1770	233	30113	0.23	1	// Zm00001d022276 // Zm00001d039617 // Zm00001d028669 // Zm00001d012763 // Zm00001d045759 // Zm00001d041353 // Zm00001d011615 // Zm00001d020516 // Zm00001d041323 // Zm00001d002115 // Zm00001d021378 // Zm00001d028495 // Zm00001d025149 // Zm00001d038131 // Zm00001d029390 // Zm00001d040312 // Zm00001d034927
GO:0019783	F	ubiquitin-like protein-specific protease activity	6	1770	97	30113	0.51	1	// Zm00001d026551 // Zm00001d049911 // Zm00001d023339 // Zm00001d018512 // Zm00001d042845 // Zm00001d040334
GO:0015075	F	ion transmembrane transporter activity	32	1770	800	30113	0.99	1	// Zm00001d052457 // Zm00001d045883 // Zm00001d033241 // Zm00001d033446 // Zm00001d039647 // Zm00001d030623 // Zm00001d025303 // Zm00001d003555 // Zm00001d014778 // Zm00001d033334 // Zm00001d050851 // Zm00001d013364 // Zm00001d027768 // Zm00001d042651 // Zm00001d014060 // Zm00001d011473 // Zm00001d041594 // Zm00001d028311 // Zm00001d042473 // Zm00001d028330 // Zm00001d052845 // Zm00001d024465 // …
GO:0004721	F	phosphoprotein phosphatase activity	13	1770	314	30113	0.92	1	// Zm00001d015504 // Zm00001d017866 // Zm00001d007050 // Zm00001d009181 // Zm00001d044015 // Zm00001d007064 // Zm00001d025055 // Zm00001d046369 // Zm00001d024733 // Zm00001d037949 // Zm00001d005071 // Zm00001d028615 // Zm00001d004357
GO:0016903	F	oxidoreductase activity, acting on the aldehyde or oxo group of donors	10	1770	98	30113	0.077	1	// Zm00001d044748 // Zm00001d053776 // Zm00001d023580 // Zm00001d025958 // Zm00001d045965 // Zm00001d038358 // Zm00001d005818 // Zm00001d019850 // Zm00001d012391 // Zm00001d050495
GO:0015079	F	potassium ion transmembrane transporter activity	5	1770	85	30113	0.56	1	// Zm00001d045883 // Zm00001d028330 // Zm00001d025303 // Zm00001d011473 // Zm00001d002333
GO:0051087	F	chaperone binding	7	1770	78	30113	0.19	1	// Zm00001d029997 // Zm00001d009796 // Zm00001d052101 // Zm00001d033484 // Zm00001d012460 // Zm00001d025614 // Zm00001d015228
GO:0016820	F	hydrolase activity, acting on acid anhydrides, catalyzing transmembrane movement of substances	15	1770	283	30113	0.69	1	// Zm00001d052457 // Zm00001d010426 // Zm00001d013960 // Zm00001d048329 // Zm00001d039631 // Zm00001d032279 // Zm00001d019627 // Zm00001d025590 // Zm00001d014778 // Zm00001d033334 // Zm00001d024600 // Zm00001d051514 // Zm00001d032601 // Zm00001d053612 // Zm00001d024465
GO:0016829	F	lyase activity	35	1770	528	30113	0.27	1	// Zm00001d047774 // Zm00001d020543 // Zm00001d008700 // Zm00001d038755 // Zm00001d028140 // Zm00001d015129 // Zm00001d015497 // Zm00001d046935 // Zm00001d032736 // Zm00001d043188 // Zm00001d007578 // Zm00001d025249 // Zm00001d047217 // Zm00001d024245 // Zm00001d048315 // Zm00001d025773 // Zm00001d033605 // Zm00001d000316 // Zm00001d041700 // Zm00001d052444 // Zm00001d034713 // Zm00001d013557 // …
GO:0019199	F	transmembrane receptor protein kinase activity	11	1770	214	30113	0.71	1	// Zm00001d008177 // Zm00001d011520 // Zm00001d014297 // Zm00001d046941 // Zm00001d044405 // Zm00001d045839 // Zm00001d040695 // Zm00001d034257 // Zm00001d015527 // Zm00001d028319 // Zm00001d011288
GO:0016879	F	ligase activity, forming carbon-nitrogen bonds	11	1770	115	30113	0.092	1	// Zm00001d011486 // Zm00001d032815 // Zm00001d028750 // Zm00001d010950 // Zm00001d009631 // Zm00001d041710 // Zm00001d044608 // Zm00001d028766 // Zm00001d039081 // Zm00001d006214 // Zm00001d047736
GO:0015295	F	solute:proton symporter activity	7	1770	160	30113	0.83	1	// Zm00001d021942 // Zm00001d014060 // Zm00001d018803 // Zm00001d050851 // Zm00001d042473 // Zm00001d021943 // Zm00001d025834
GO:0015294	F	solute:cation symporter activity	7	1770	173	30113	0.88	1	// Zm00001d021942 // Zm00001d014060 // Zm00001d018803 // Zm00001d050851 // Zm00001d042473 // Zm00001d021943 // Zm00001d025834
GO:0015297	F	antiporter activity	18	1770	205	30113	0.072	1	// Zm00001d035015 // Zm00001d045883 // Zm00001d006511 // Zm00001d012883 // Zm00001d033061 // Zm00001d053234 // Zm00001d023277 // Zm00001d006493 // Zm00001d049910 // Zm00001d004055 // Zm00001d028311 // Zm00001d047242 // Zm00001d033062 // Zm00001d009494 // Zm00001d027468 // Zm00001d028330 // Zm00001d033063 // Zm00001d040665
GO:0015291	F	secondary active transmembrane transporter activity	28	1770	432	30113	0.33	1	// Zm00001d045883 // Zm00001d053234 // Zm00001d049910 // Zm00001d039647 // Zm00001d009494 // Zm00001d050851 // Zm00001d033062 // Zm00001d027468 // Zm00001d023277 // Zm00001d040665 // Zm00001d035015 // Zm00001d014060 // Zm00001d012883 // Zm00001d033061 // Zm00001d006493 // Zm00001d028311 // Zm00001d042473 // Zm00001d028330 // Zm00001d006511 // Zm00001d021942 // Zm00001d021943 // Zm00001d018803 // …
GO:0015293	F	symporter activity	8	1770	178	30113	0.82	1	// Zm00001d021942 // Zm00001d014060 // Zm00001d018803 // Zm00001d006673 // Zm00001d050851 // Zm00001d042473 // Zm00001d021943 // Zm00001d025834
GO:0052689	F	carboxylic ester hydrolase activity	10	1770	159	30113	0.46	1	// Zm00001d012766 // Zm00001d007079 // Zm00001d029525 // Zm00001d018554 // Zm00001d022073 // Zm00001d043509 // Zm00001d043235 // Zm00001d040684 // Zm00001d036741 // Zm00001d034818
GO:0034062	F	RNA polymerase activity	9	1770	119	30113	0.28	1	// Zm00001d004415 // Zm00001d043286 // Zm00001d051682 // Zm00001d023587 // Zm00001d004418 // Zm00001d022141 // Zm00001d003378 // Zm00001d006916 // Zm00001d004416
GO:0060589	F	nucleoside-triphosphatase regulator activity	10	1770	145	30113	0.36	1	// Zm00001d006517 // Zm00001d045597 // Zm00001d021659 // Zm00001d047889 // Zm00001d028588 // Zm00001d031940 // Zm00001d028967 // Zm00001d015228 // Zm00001d030031 // Zm00001d012955
GO:0003723	F	RNA binding	81	1770	1586	30113	0.91	1	// Zm00001d004415 // Zm00001d052453 // Zm00001d043449 // Zm00001d034828 // Zm00001d049636 // Zm00001d016595 // Zm00001d014337 // Zm00001d029340 // Zm00001d029576 // Zm00001d041346 // Zm00001d017175 // Zm00001d039400 // Zm00001d029380 // Zm00001d006207 // Zm00001d007799 // Zm00001d002048 // Zm00001d034578 // Zm00001d004416 // Zm00001d017982 // Zm00001d049821 // Zm00001d027512 // Zm00001d003198 // …
GO:0003680	F	AT DNA binding	5	1770	39	30113	0.095	1	// Zm00001d045427 // Zm00001d020768 // Zm00001d042060 // Zm00001d005923 // Zm00001d020951
GO:0003682	F	chromatin binding	10	1770	162	30113	0.49	1	// Zm00001d038812 // Zm00001d003648 // Zm00001d033532 // Zm00001d025738 // Zm00001d017700 // Zm00001d047946 // Zm00001d039133 // Zm00001d040831 // Zm00001d006499 // Zm00001d002784
GO:0038023	F	signaling receptor activity	14	1770	298	30113	0.83	1	// Zm00001d008177 // Zm00001d011520 // Zm00001d014297 // Zm00001d046941 // Zm00001d044405 // Zm00001d045839 // Zm00001d021687 // Zm00001d002533 // Zm00001d040695 // Zm00001d034257 // Zm00001d011288 // Zm00001d015527 // Zm00001d033799 // Zm00001d028319
GO:0036094	F	small molecule binding	260	1770	4327	30113	0.37	1	// Zm00001d047774 // Zm00001d023320 // Zm00001d027415 // Zm00001d025984 // Zm00001d030366 // Zm00001d011610 // Zm00001d034868 // Zm00001d034318 // Zm00001d005818 // Zm00001d028484 // Zm00001d028669 // Zm00001d039131 // Zm00001d006348 // Zm00001d031602 // Zm00001d041083 // Zm00001d001806 // Zm00001d017602 // Zm00001d043286 // Zm00001d045544 // Zm00001d016816 // Zm00001d034927 // Zm00001d020238 // …
GO:0004872	F	receptor activity	14	1770	304	30113	0.85	1	// Zm00001d008177 // Zm00001d011520 // Zm00001d014297 // Zm00001d046941 // Zm00001d044405 // Zm00001d045839 // Zm00001d021687 // Zm00001d002533 // Zm00001d040695 // Zm00001d034257 // Zm00001d011288 // Zm00001d015527 // Zm00001d033799 // Zm00001d028319
GO:0004871	F	signal transducer activity	24	1770	360	30113	0.3	1	// Zm00001d008177 // Zm00001d011520 // Zm00001d023314 // Zm00001d002533 // Zm00001d040695 // Zm00001d011465 // Zm00001d012795 // Zm00001d045839 // Zm00001d028319 // Zm00001d011288 // Zm00001d014297 // Zm00001d046941 // Zm00001d020629 // Zm00001d039105 // Zm00001d005824 // Zm00001d015527 // Zm00001d029464 // Zm00001d033799 // Zm00001d007229 // Zm00001d005769 // Zm00001d044405 // Zm00001d021687 // …
GO:0061630	F	ubiquitin protein ligase activity	17	1770	356	30113	0.83	1	// Zm00001d046141 // Zm00001d023396 // Zm00001d047068 // Zm00001d041291 // Zm00001d008237 // Zm00001d040644 // Zm00001d048683 // Zm00001d022439 // Zm00001d029996 // Zm00001d029203 // Zm00001d018391 // Zm00001d013005 // Zm00001d007915 // Zm00001d002519 // Zm00001d053704 // Zm00001d003575 // Zm00001d030875
GO:0050660	F	flavin adenine dinucleotide binding	15	1770	188	30113	0.16	1	// Zm00001d018454 // Zm00001d045606 // Zm00001d040958 // Zm00001d018034 // Zm00001d024541 // Zm00001d032719 // Zm00001d042148 // Zm00001d044069 // Zm00001d025545 // Zm00001d011764 // Zm00001d020238 // Zm00001d043845 // Zm00001d011610 // Zm00001d047124 // Zm00001d007907
GO:0005198	F	structural molecule activity	31	1770	855	30113	1	1	// Zm00001d042154 // Zm00001d030114 // Zm00001d052619 // Zm00001d027512 // Zm00001d002455 // Zm00001d029340 // Zm00001d010566 // Zm00001d050199 // Zm00001d005030 // Zm00001d021871 // Zm00001d001841 // Zm00001d037582 // Zm00001d031743 // Zm00001d039554 // Zm00001d007287 // Zm00001d034223 // Zm00001d052602 // Zm00001d006838 // Zm00001d030106 // Zm00001d003620 // Zm00001d010631 // Zm00001d032220 // …
GO:0015631	F	tubulin binding	17	1770	248	30113	0.3	1	// Zm00001d022276 // Zm00001d039617 // Zm00001d028669 // Zm00001d012763 // Zm00001d045759 // Zm00001d041353 // Zm00001d011615 // Zm00001d020516 // Zm00001d041323 // Zm00001d002115 // Zm00001d021378 // Zm00001d028495 // Zm00001d025149 // Zm00001d038131 // Zm00001d029390 // Zm00001d040312 // Zm00001d034927
GO:0019787	F	ubiquitin-like protein transferase activity	43	1770	657	30113	0.27	1	// Zm00001d046890 // Zm00001d045313 // Zm00001d047068 // Zm00001d008237 // Zm00001d011500 // Zm00001d038224 // Zm00001d039400 // Zm00001d027675 // Zm00001d002572 // Zm00001d002519 // Zm00001d003575 // Zm00001d017078 // Zm00001d016764 // Zm00001d017335 // Zm00001d041291 // Zm00001d040644 // Zm00001d022439 // Zm00001d018391 // Zm00001d007915 // Zm00001d032830 // Zm00001d006874 // Zm00001d046141 // …
GO:0005402	F	cation:sugar symporter activity	5	1770	90	30113	0.61	1	// Zm00001d018803 // Zm00001d021942 // Zm00001d050851 // Zm00001d025834 // Zm00001d021943
GO:0046914	F	transition metal ion binding	95	1770	1379	30113	0.072	1	// Zm00001d037849 // Zm00001d011610 // Zm00001d038511 // Zm00001d011422 // Zm00001d007799 // Zm00001d005337 // Zm00001d043845 // Zm00001d042026 // Zm00001d016907 // Zm00001d002713 // Zm00001d020728 // Zm00001d025984 // Zm00001d009668 // Zm00001d025988 // Zm00001d015037 // Zm00001d017147 // Zm00001d044780 // Zm00001d029778 // Zm00001d024213 // Zm00001d026029 // Zm00001d034721 // Zm00001d020260 // …
GO:0043168	F	anion binding	15	1770	262	30113	0.58	1	// Zm00001d045606 // Zm00001d043296 // Zm00001d019642 // Zm00001d013992 // Zm00001d002533 // Zm00001d007937 // Zm00001d012080 // Zm00001d000294 // Zm00001d049380 // Zm00001d017918 // Zm00001d040670 // Zm00001d037894 // Zm00001d015444 // Zm00001d053281 // Zm00001d007765
GO:0015036	F	disulfide oxidoreductase activity	7	1770	127	30113	0.62	1	// Zm00001d018454 // Zm00001d011035 // Zm00001d037240 // Zm00001d049939 // Zm00001d018802 // Zm00001d051851 // Zm00001d003081
GO:0005634	C	nucleus	448	1770	5408	30113	5.2e-14	4.3e-11	// Zm00001d041083 // Zm00001d035535 // Zm00001d039032 // Zm00001d042717 // Zm00001d051269 // Zm00001d042845 // Zm00001d038812 // Zm00001d025575 // Zm00001d013489 // Zm00001d017153 // Zm00001d029483 // Zm00001d034091 // Zm00001d041791 // Zm00001d022517 // Zm00001d017391 // Zm00001d047290 // Zm00001d016907 // Zm00001d011748 // Zm00001d011745 // Zm00001d037582 // Zm00001d010201 // Zm00001d028994 // …
GO:0043231	C	intracellular membrane-bounded organelle	682	1770	10295	30113	0.00011	0.032	// Zm00001d050748 // Zm00001d041083 // Zm00001d035535 // Zm00001d015004 // Zm00001d002429 // Zm00001d051269 // Zm00001d039131 // Zm00001d042845 // Zm00001d038812 // Zm00001d025575 // Zm00001d013489 // Zm00001d014863 // Zm00001d017153 // Zm00001d029483 // Zm00001d018030 // Zm00001d018034 // Zm00001d034091 // Zm00001d041791 // Zm00001d022517 // Zm00001d004123 // Zm00001d017391 // Zm00001d047290 // …
GO:0043227	C	membrane-bounded organelle	683	1770	10302	30113	0.0001	0.032	// Zm00001d050748 // Zm00001d041083 // Zm00001d035535 // Zm00001d015004 // Zm00001d002429 // Zm00001d051269 // Zm00001d039131 // Zm00001d042845 // Zm00001d038812 // Zm00001d025575 // Zm00001d013489 // Zm00001d014863 // Zm00001d017153 // Zm00001d029483 // Zm00001d018030 // Zm00001d018034 // Zm00001d034091 // Zm00001d041791 // Zm00001d022517 // Zm00001d004123 // Zm00001d017391 // Zm00001d047290 // …
GO:0005622	C	intracellular	870	1770	13573	30113	0.00045	0.093	// Zm00001d045309 // Zm00001d050748 // Zm00001d041083 // Zm00001d035535 // Zm00001d015004 // Zm00001d002429 // Zm00001d022464 // Zm00001d047217 // Zm00001d051269 // Zm00001d045883 // Zm00001d039131 // Zm00001d021378 // Zm00001d017685 // Zm00001d042845 // Zm00001d032311 // Zm00001d038812 // Zm00001d025575 // Zm00001d013489 // Zm00001d043286 // Zm00001d014863 // Zm00001d017153 // Zm00001d029483 // …
GO:0044424	C	intracellular part	850	1770	13331	30113	0.0011	0.18	// Zm00001d045309 // Zm00001d050748 // Zm00001d041083 // Zm00001d035535 // Zm00001d015004 // Zm00001d002429 // Zm00001d022464 // Zm00001d047217 // Zm00001d051269 // Zm00001d045883 // Zm00001d039131 // Zm00001d021378 // Zm00001d017685 // Zm00001d042845 // Zm00001d032311 // Zm00001d038812 // Zm00001d025575 // Zm00001d013489 // Zm00001d043286 // Zm00001d014863 // Zm00001d017153 // Zm00001d029483 // …
GO:0043229	C	intracellular organelle	725	1770	11291	30113	0.002	0.23	// Zm00001d050748 // Zm00001d041083 // Zm00001d035535 // Zm00001d015004 // Zm00001d002429 // Zm00001d051269 // Zm00001d039131 // Zm00001d021378 // Zm00001d042845 // Zm00001d038812 // Zm00001d025575 // Zm00001d013489 // Zm00001d014863 // Zm00001d017153 // Zm00001d029483 // Zm00001d018030 // Zm00001d018034 // Zm00001d034091 // Zm00001d041791 // Zm00001d022517 // Zm00001d004123 // Zm00001d017391 // …
GO:0043226	C	organelle	726	1770	11307	30113	0.0019	0.23	// Zm00001d050748 // Zm00001d041083 // Zm00001d035535 // Zm00001d015004 // Zm00001d002429 // Zm00001d051269 // Zm00001d039131 // Zm00001d021378 // Zm00001d042845 // Zm00001d038812 // Zm00001d025575 // Zm00001d013489 // Zm00001d014863 // Zm00001d017153 // Zm00001d029483 // Zm00001d018030 // Zm00001d018034 // Zm00001d034091 // Zm00001d041791 // Zm00001d022517 // Zm00001d004123 // Zm00001d017391 // …
GO:0000793	C	condensed chromosome	11	1770	73	30113	0.0067	0.61	// Zm00001d025738 // Zm00001d011829 // Zm00001d025575 // Zm00001d036797 // Zm00001d006382 // Zm00001d044629 // Zm00001d030737 // Zm00001d039133 // Zm00001d029123 // Zm00001d008815 // Zm00001d006499
GO:0032300	C	mismatch repair complex	5	1770	17	30113	0.0062	0.61	// Zm00001d022028 // Zm00001d006382 // Zm00001d011829 // Zm00001d013887 // Zm00001d001806
GO:0009536	C	plastid	116	1770	1562	30113	0.0086	0.65	// Zm00001d050748 // Zm00001d043449 // Zm00001d012673 // Zm00001d023757 // Zm00001d049939 // Zm00001d039131 // Zm00001d027394 // Zm00001d031602 // Zm00001d029745 // Zm00001d022599 // Zm00001d033140 // Zm00001d018030 // Zm00001d025106 // Zm00001d018034 // Zm00001d004123 // Zm00001d047054 // Zm00001d048693 // Zm00001d015204 // Zm00001d043707 // Zm00001d003540 // Zm00001d003426 // Zm00001d020002 // …
GO:0009507	C	chloroplast	113	1770	1512	30113	0.008	0.65	// Zm00001d050748 // Zm00001d043449 // Zm00001d012673 // Zm00001d023757 // Zm00001d049939 // Zm00001d039131 // Zm00001d027394 // Zm00001d031602 // Zm00001d029745 // Zm00001d017151 // Zm00001d033140 // Zm00001d018030 // Zm00001d025106 // Zm00001d018034 // Zm00001d004123 // Zm00001d047054 // Zm00001d048693 // Zm00001d015204 // Zm00001d038163 // Zm00001d003426 // Zm00001d020002 // Zm00001d033469 // …
GO:0009295	C	nucleoid	7	1770	38	30113	0.011	0.79	// Zm00001d023430 // Zm00001d005694 // Zm00001d022599 // Zm00001d025106 // Zm00001d014632 // Zm00001d013006 // Zm00001d032790
GO:0042646	C	plastid nucleoid	6	1770	30	30113	0.013	0.86	// Zm00001d023430 // Zm00001d005694 // Zm00001d022599 // Zm00001d025106 // Zm00001d014632 // Zm00001d032790
GO:0044464	C	cell part	959	1770	15517	30113	0.016	0.94	// Zm00001d045309 // Zm00001d050748 // Zm00001d041083 // Zm00001d035535 // Zm00001d015004 // Zm00001d002429 // Zm00001d022464 // Zm00001d047217 // Zm00001d051269 // Zm00001d045883 // Zm00001d039131 // Zm00001d021378 // Zm00001d017685 // Zm00001d043735 // Zm00001d042845 // Zm00001d032311 // Zm00001d038812 // Zm00001d025575 // Zm00001d013489 // Zm00001d043286 // Zm00001d014863 // Zm00001d019696 // …
GO:0005694	C	chromosome	43	1770	512	30113	0.018	0.98	// Zm00001d026469 // Zm00001d030366 // Zm00001d038533 // Zm00001d047946 // Zm00001d039133 // Zm00001d003493 // Zm00001d027394 // Zm00001d051478 // Zm00001d046388 // Zm00001d034434 // Zm00001d025738 // Zm00001d025710 // Zm00001d030875 // Zm00001d025575 // Zm00001d006382 // Zm00001d022599 // Zm00001d008815 // Zm00001d007567 // Zm00001d002784 // Zm00001d020038 // Zm00001d020312 // Zm00001d037615 // …
GO:0099512	C	supramolecular fiber	20	1770	225	30113	0.055	1	// Zm00001d020516 // Zm00001d039617 // Zm00001d028669 // Zm00001d012763 // Zm00001d012786 // Zm00001d028118 // Zm00001d037582 // Zm00001d045480 // Zm00001d051789 // Zm00001d045759 // Zm00001d041323 // Zm00001d002115 // Zm00001d008815 // Zm00001d021378 // Zm00001d025149 // Zm00001d016816 // Zm00001d038131 // Zm00001d017947 // Zm00001d043682 // Zm00001d040312
GO:0022627	C	cytosolic small ribosomal subunit	9	1770	185	30113	0.76	1	// Zm00001d005030 // Zm00001d034223 // Zm00001d052602 // Zm00001d006838 // Zm00001d003620 // Zm00001d029340 // Zm00001d031743 // Zm00001d010566 // Zm00001d053283
GO:0022625	C	cytosolic large ribosomal subunit	9	1770	197	30113	0.81	1	// Zm00001d007287 // Zm00001d030114 // Zm00001d027512 // Zm00001d049619 // Zm00001d010631 // Zm00001d033767 // Zm00001d018383 // Zm00001d050199 // Zm00001d020450
GO:0022626	C	cytosolic ribosome	19	1770	394	30113	0.83	1	// Zm00001d005030 // Zm00001d007287 // Zm00001d030114 // Zm00001d006838 // Zm00001d034223 // Zm00001d010631 // Zm00001d053283 // Zm00001d052602 // Zm00001d049619 // Zm00001d010566 // Zm00001d003620 // Zm00001d029340 // Zm00001d003198 // Zm00001d027512 // Zm00001d031743 // Zm00001d018383 // Zm00001d050199 // Zm00001d033767 // Zm00001d020450
GO:0044431	C	Golgi apparatus part	11	1770	535	30113	1	1	// Zm00001d008250 // Zm00001d016891 // Zm00001d046691 // Zm00001d022439 // Zm00001d050851 // Zm00001d005169 // Zm00001d006210 // Zm00001d043682 // Zm00001d030031 // Zm00001d003588 // Zm00001d028311
GO:0034357	C	photosynthetic membrane	20	1770	338	30113	0.52	1	// Zm00001d027518 // Zm00001d050748 // Zm00001d018034 // Zm00001d005926 // Zm00001d029745 // Zm00001d018797 // Zm00001d023757 // Zm00001d022464 // Zm00001d020002 // Zm00001d033140 // Zm00001d018030 // Zm00001d049965 // Zm00001d003459 // Zm00001d021351 // Zm00001d007827 // Zm00001d005814 // Zm00001d007581 // Zm00001d041824 // Zm00001d018796 // Zm00001d046786
GO:0044436	C	thylakoid part	23	1770	350	30113	0.33	1	// Zm00001d027518 // Zm00001d050748 // Zm00001d023757 // Zm00001d005926 // Zm00001d003459 // Zm00001d021351 // Zm00001d005814 // Zm00001d041824 // Zm00001d046786 // Zm00001d033140 // Zm00001d029745 // Zm00001d018030 // Zm00001d018034 // Zm00001d007581 // Zm00001d022464 // Zm00001d049965 // Zm00001d018470 // Zm00001d003426 // Zm00001d020002 // Zm00001d054015 // Zm00001d007827 // Zm00001d018797 // …
GO:0044435	C	plastid part	58	1770	805	30113	0.077	1	// Zm00001d027518 // Zm00001d050748 // Zm00001d033910 // Zm00001d034828 // Zm00001d035285 // Zm00001d023757 // Zm00001d005926 // Zm00001d039667 // Zm00001d003459 // Zm00001d021351 // Zm00001d046786 // Zm00001d005814 // Zm00001d030623 // Zm00001d045488 // Zm00001d003750 // Zm00001d005694 // Zm00001d019627 // Zm00001d022599 // Zm00001d035664 // Zm00001d049046 // Zm00001d033140 // Zm00001d018030 // …
GO:0030054	C	cell junction	20	1770	529	30113	0.99	1	// Zm00001d019387 // Zm00001d008730 // Zm00001d052076 // Zm00001d041298 // Zm00001d024430 // Zm00001d002712 // Zm00001d043075 // Zm00001d003110 // Zm00001d047074 // Zm00001d027394 // Zm00001d037114 // Zm00001d043291 // Zm00001d039824 // Zm00001d053127 // Zm00001d041215 // Zm00001d006382 // Zm00001d025614 // Zm00001d051478 // Zm00001d018261 // Zm00001d042362
GO:0044425	C	membrane part	446	1770	9014	30113	1	1	// Zm00001d041083 // Zm00001d022464 // Zm00001d045294 // Zm00001d017728 // Zm00001d043735 // Zm00001d017689 // Zm00001d017151 // Zm00001d018030 // Zm00001d017251 // Zm00001d043174 // Zm00001d017390 // Zm00001d017391 // Zm00001d003399 // Zm00001d052063 // Zm00001d030772 // Zm00001d011745 // Zm00001d025590 // Zm00001d052701 // Zm00001d028994 // Zm00001d029464 // Zm00001d039042 // Zm00001d048286 // …
GO:0000307	C	cyclin-dependent protein kinase holoenzyme complex	7	1770	87	30113	0.27	1	// Zm00001d018128 // Zm00001d033330 // Zm00001d031837 // Zm00001d041345 // Zm00001d012560 // Zm00001d022175 // Zm00001d019696
GO:1990904	C	ribonucleoprotein complex	48	1770	1394	30113	1	1	// Zm00001d042154 // Zm00001d027518 // Zm00001d052619 // Zm00001d027512 // Zm00001d028140 // Zm00001d029340 // Zm00001d003493 // Zm00001d010566 // Zm00001d050199 // Zm00001d007799 // Zm00001d052453 // Zm00001d005030 // Zm00001d017982 // Zm00001d013489 // Zm00001d003198 // Zm00001d017153 // Zm00001d029483 // Zm00001d017175 // Zm00001d008951 // Zm00001d053927 // Zm00001d019339 // Zm00001d007287 // …
GO:0009941	C	chloroplast envelope	15	1770	284	30113	0.69	1	// Zm00001d027518 // Zm00001d018034 // Zm00001d033910 // Zm00001d003750 // Zm00001d053149 // Zm00001d019627 // Zm00001d035664 // Zm00001d037240 // Zm00001d021351 // Zm00001d005814 // Zm00001d007581 // Zm00001d015204 // Zm00001d019218 // Zm00001d030623 // Zm00001d019430
GO:0005743	C	mitochondrial inner membrane	6	1770	250	30113	1	1	// Zm00001d019430 // Zm00001d005695 // Zm00001d007153 // Zm00001d024333 // Zm00001d047720 // Zm00001d027468
GO:0005654	C	nucleoplasm	32	1770	473	30113	0.24	1	// Zm00001d038855 // Zm00001d030366 // Zm00001d009515 // Zm00001d004934 // Zm00001d040693 // Zm00001d042445 // Zm00001d029380 // Zm00001d029473 // Zm00001d006886 // Zm00001d046388 // Zm00001d034434 // Zm00001d017700 // Zm00001d009847 // Zm00001d007972 // Zm00001d023689 // Zm00001d040153 // Zm00001d012918 // Zm00001d022141 // Zm00001d053591 // Zm00001d038812 // Zm00001d008597 // Zm00001d011605 // …
GO:0055035	C	plastid thylakoid membrane	18	1770	280	30113	0.39	1	// Zm00001d027518 // Zm00001d050748 // Zm00001d018034 // Zm00001d029745 // Zm00001d023757 // Zm00001d005926 // Zm00001d020002 // Zm00001d033140 // Zm00001d018030 // Zm00001d049965 // Zm00001d003459 // Zm00001d021351 // Zm00001d007827 // Zm00001d005814 // Zm00001d007581 // Zm00001d018797 // Zm00001d018796 // Zm00001d046786
GO:0044815	C	DNA packaging complex	11	1770	127	30113	0.15	1	// Zm00001d039821 // Zm00001d006499 // Zm00001d038533 // Zm00001d005322 // Zm00001d003493 // Zm00001d027394 // Zm00001d007567 // Zm00001d002784 // Zm00001d041672 // Zm00001d051478 // Zm00001d029394
GO:0042175	C	nuclear outer membrane-endoplasmic reticulum membrane network	16	1770	405	30113	0.96	1	// Zm00001d041438 // Zm00001d017251 // Zm00001d017826 // Zm00001d011185 // Zm00001d042655 // Zm00001d038768 // Zm00001d040644 // Zm00001d051288 // Zm00001d022184 // Zm00001d051626 // Zm00001d051932 // Zm00001d041594 // Zm00001d051329 // Zm00001d033654 // Zm00001d037453 // Zm00001d017390
GO:0005874	C	microtubule	20	1770	213	30113	0.036	1	// Zm00001d020516 // Zm00001d039617 // Zm00001d028669 // Zm00001d012763 // Zm00001d012786 // Zm00001d028118 // Zm00001d037582 // Zm00001d045480 // Zm00001d051789 // Zm00001d045759 // Zm00001d041323 // Zm00001d002115 // Zm00001d008815 // Zm00001d021378 // Zm00001d025149 // Zm00001d016816 // Zm00001d038131 // Zm00001d017947 // Zm00001d043682 // Zm00001d040312
GO:0005875	C	microtubule associated complex	12	1770	104	30113	0.028	1	// Zm00001d039617 // Zm00001d028669 // Zm00001d012763 // Zm00001d045759 // Zm00001d051789 // Zm00001d020516 // Zm00001d041323 // Zm00001d008815 // Zm00001d025149 // Zm00001d038131 // Zm00001d017947 // Zm00001d040312
GO:0000786	C	nucleosome	10	1770	119	30113	0.18	1	// Zm00001d039821 // Zm00001d038533 // Zm00001d005322 // Zm00001d003493 // Zm00001d027394 // Zm00001d007567 // Zm00001d002784 // Zm00001d041672 // Zm00001d051478 // Zm00001d029394
GO:0030312	C	external encapsulating structure	17	1770	400	30113	0.93	1	// Zm00001d019387 // Zm00001d046723 // Zm00001d043509 // Zm00001d023715 // Zm00001d013242 // Zm00001d012766 // Zm00001d048783 // Zm00001d043291 // Zm00001d051526 // Zm00001d018031 // Zm00001d045138 // Zm00001d053585 // Zm00001d052651 // Zm00001d027313 // Zm00001d040684 // Zm00001d042117 // Zm00001d006243
GO:0005911	C	cell-cell junction	20	1770	529	30113	0.99	1	// Zm00001d019387 // Zm00001d008730 // Zm00001d052076 // Zm00001d041298 // Zm00001d024430 // Zm00001d002712 // Zm00001d043075 // Zm00001d003110 // Zm00001d047074 // Zm00001d027394 // Zm00001d037114 // Zm00001d043291 // Zm00001d039824 // Zm00001d053127 // Zm00001d041215 // Zm00001d006382 // Zm00001d025614 // Zm00001d051478 // Zm00001d018261 // Zm00001d042362
GO:0009526	C	plastid envelope	15	1770	292	30113	0.73	1	// Zm00001d027518 // Zm00001d018034 // Zm00001d033910 // Zm00001d003750 // Zm00001d053149 // Zm00001d019627 // Zm00001d035664 // Zm00001d037240 // Zm00001d021351 // Zm00001d005814 // Zm00001d007581 // Zm00001d015204 // Zm00001d019218 // Zm00001d030623 // Zm00001d019430
GO:0044798	C	nuclear transcription factor complex	5	1770	122	30113	0.84	1	// Zm00001d017986 // Zm00001d010711 // Zm00001d025105 // Zm00001d029473 // Zm00001d011605
GO:0009521	C	photosystem	6	1770	117	30113	0.68	1	// Zm00001d046786 // Zm00001d022464 // Zm00001d020002 // Zm00001d005814 // Zm00001d041824 // Zm00001d018797
GO:0042651	C	thylakoid membrane	19	1770	321	30113	0.52	1	// Zm00001d027518 // Zm00001d050748 // Zm00001d018034 // Zm00001d029745 // Zm00001d018797 // Zm00001d023757 // Zm00001d005926 // Zm00001d020002 // Zm00001d033140 // Zm00001d018030 // Zm00001d049965 // Zm00001d003459 // Zm00001d021351 // Zm00001d007827 // Zm00001d005814 // Zm00001d007581 // Zm00001d041824 // Zm00001d018796 // Zm00001d046786
GO:0019866	C	organelle inner membrane	6	1770	270	30113	1	1	// Zm00001d019430 // Zm00001d005695 // Zm00001d007153 // Zm00001d024333 // Zm00001d047720 // Zm00001d027468
GO:0031976	C	plastid thylakoid	21	1770	320	30113	0.34	1	// Zm00001d027518 // Zm00001d050748 // Zm00001d018034 // Zm00001d007827 // Zm00001d029745 // Zm00001d023757 // Zm00001d003426 // Zm00001d005926 // Zm00001d020002 // Zm00001d002130 // Zm00001d033140 // Zm00001d018030 // Zm00001d049965 // Zm00001d003459 // Zm00001d021351 // Zm00001d054015 // Zm00001d005814 // Zm00001d007581 // Zm00001d018797 // Zm00001d018796 // Zm00001d046786
GO:0005623	C	cell	965	1770	15669	30113	0.022	1	// Zm00001d045309 // Zm00001d050748 // Zm00001d041083 // Zm00001d035535 // Zm00001d015004 // Zm00001d002429 // Zm00001d022464 // Zm00001d047217 // Zm00001d051269 // Zm00001d045883 // Zm00001d039131 // Zm00001d021378 // Zm00001d017685 // Zm00001d043735 // Zm00001d042845 // Zm00001d032311 // Zm00001d038812 // Zm00001d025575 // Zm00001d013489 // Zm00001d043286 // Zm00001d014863 // Zm00001d019696 // …
GO:0005618	C	cell wall	17	1770	400	30113	0.93	1	// Zm00001d019387 // Zm00001d046723 // Zm00001d043509 // Zm00001d023715 // Zm00001d013242 // Zm00001d012766 // Zm00001d048783 // Zm00001d043291 // Zm00001d051526 // Zm00001d018031 // Zm00001d045138 // Zm00001d053585 // Zm00001d052651 // Zm00001d027313 // Zm00001d040684 // Zm00001d042117 // Zm00001d006243
GO:0019005	C	SCF ubiquitin ligase complex	6	1770	81	30113	0.35	1	// Zm00001d045313 // Zm00001d038224 // Zm00001d043989 // Zm00001d053358 // Zm00001d048185 // Zm00001d016066
GO:0043234	C	protein complex	155	1770	2994	30113	0.95	1	// Zm00001d030366 // Zm00001d012673 // Zm00001d023757 // Zm00001d022464 // Zm00001d039133 // Zm00001d016066 // Zm00001d039879 // Zm00001d040334 // Zm00001d010711 // Zm00001d038812 // Zm00001d048683 // Zm00001d001806 // Zm00001d022439 // Zm00001d029483 // Zm00001d050972 // Zm00001d018030 // Zm00001d008815 // Zm00001d013242 // Zm00001d025105 // Zm00001d033606 // Zm00001d043707 // Zm00001d011597 // …
GO:0005737	C	cytoplasm	433	1770	8466	30113	1	1	// Zm00001d045309 // Zm00001d050748 // Zm00001d015004 // Zm00001d050293 // Zm00001d039131 // Zm00001d017685 // Zm00001d032311 // Zm00001d043286 // Zm00001d017151 // Zm00001d029483 // Zm00001d018030 // Zm00001d017251 // Zm00001d019696 // Zm00001d004123 // Zm00001d052063 // Zm00001d037582 // Zm00001d025984 // Zm00001d048693 // Zm00001d048691 // Zm00001d048329 // Zm00001d021943 // Zm00001d020002 // …
GO:0070013	C	intracellular organelle lumen	66	1770	1187	30113	0.69	1	// Zm00001d038855 // Zm00001d052101 // Zm00001d030366 // Zm00001d038812 // Zm00001d009515 // Zm00001d047946 // Zm00001d039133 // Zm00001d004934 // Zm00001d029123 // Zm00001d040693 // Zm00001d027394 // Zm00001d006089 // Zm00001d029380 // Zm00001d051478 // Zm00001d006886 // Zm00001d046388 // Zm00001d034434 // Zm00001d025738 // Zm00001d029997 // Zm00001d030875 // Zm00001d025575 // Zm00001d044650 // …
GO:0031974	C	membrane-enclosed lumen	66	1770	1187	30113	0.69	1	// Zm00001d038855 // Zm00001d052101 // Zm00001d030366 // Zm00001d038812 // Zm00001d009515 // Zm00001d047946 // Zm00001d039133 // Zm00001d004934 // Zm00001d029123 // Zm00001d040693 // Zm00001d027394 // Zm00001d006089 // Zm00001d029380 // Zm00001d051478 // Zm00001d006886 // Zm00001d046388 // Zm00001d034434 // Zm00001d025738 // Zm00001d029997 // Zm00001d030875 // Zm00001d025575 // Zm00001d044650 // …
GO:0016592	C	mediator complex	5	1770	54	30113	0.23	1	// Zm00001d009847 // Zm00001d013006 // Zm00001d030366 // Zm00001d049612 // Zm00001d049613
GO:0016591	C	DNA-directed RNA polymerase II, holoenzyme	7	1770	118	30113	0.55	1	// Zm00001d043296 // Zm00001d023587 // Zm00001d022141 // Zm00001d010711 // Zm00001d011605 // Zm00001d029473 // Zm00001d048691
GO:0000151	C	ubiquitin ligase complex	13	1770	174	30113	0.24	1	// Zm00001d046141 // Zm00001d017078 // Zm00001d008597 // Zm00001d038881 // Zm00001d048185 // Zm00001d048683 // Zm00001d033606 // Zm00001d016066 // Zm00001d043989 // Zm00001d053358 // Zm00001d045313 // Zm00001d048691 // Zm00001d038224
GO:0031975	C	envelope	25	1770	711	30113	1	1	// Zm00001d027518 // Zm00001d021351 // Zm00001d033910 // Zm00001d046910 // Zm00001d005814 // Zm00001d030623 // Zm00001d003750 // Zm00001d005695 // Zm00001d019627 // Zm00001d035664 // Zm00001d018034 // Zm00001d047720 // Zm00001d027468 // Zm00001d019218 // Zm00001d039554 // Zm00001d040153 // Zm00001d053149 // Zm00001d037240 // Zm00001d007153 // Zm00001d015204 // Zm00001d007581 // Zm00001d019430 // …
GO:0016021	C	integral component of membrane	426	1770	8398	30113	1	1	// Zm00001d041083 // Zm00001d022464 // Zm00001d015527 // Zm00001d017728 // Zm00001d043735 // Zm00001d017689 // Zm00001d017151 // Zm00001d018030 // Zm00001d017251 // Zm00001d043174 // Zm00001d017390 // Zm00001d017391 // Zm00001d003399 // Zm00001d052063 // Zm00001d030772 // Zm00001d011745 // Zm00001d025590 // Zm00001d052701 // Zm00001d028994 // Zm00001d039042 // Zm00001d048286 // Zm00001d048329 // …
GO:0031967	C	organelle envelope	25	1770	711	30113	1	1	// Zm00001d027518 // Zm00001d021351 // Zm00001d033910 // Zm00001d046910 // Zm00001d005814 // Zm00001d030623 // Zm00001d003750 // Zm00001d005695 // Zm00001d019627 // Zm00001d035664 // Zm00001d018034 // Zm00001d047720 // Zm00001d027468 // Zm00001d019218 // Zm00001d039554 // Zm00001d040153 // Zm00001d053149 // Zm00001d037240 // Zm00001d007153 // Zm00001d015204 // Zm00001d007581 // Zm00001d019430 // …
GO:0043232	C	intracellular non-membrane-bounded organelle	111	1770	2038	30113	0.8	1	// Zm00001d030366 // Zm00001d039133 // Zm00001d027394 // Zm00001d005030 // Zm00001d030875 // Zm00001d025575 // Zm00001d022599 // Zm00001d029483 // Zm00001d034927 // Zm00001d025106 // Zm00001d031743 // Zm00001d043682 // Zm00001d020038 // Zm00001d037615 // Zm00001d022267 // Zm00001d038131 // Zm00001d052273 // Zm00001d003620 // Zm00001d041323 // Zm00001d028669 // Zm00001d015204 // Zm00001d007567 // …
GO:0005829	C	cytosol	104	1770	1658	30113	0.27	1	// Zm00001d027415 // Zm00001d044015 // Zm00001d047217 // Zm00001d027394 // Zm00001d032311 // Zm00001d005030 // Zm00001d043286 // Zm00001d045544 // Zm00001d005337 // Zm00001d019123 // Zm00001d025773 // Zm00001d031743 // Zm00001d004123 // Zm00001d003620 // Zm00001d008651 // Zm00001d038728 // Zm00001d004357 // Zm00001d048691 // Zm00001d034368 // Zm00001d001933 // Zm00001d018148 // Zm00001d018383 // …
GO:0009579	C	thylakoid	26	1770	422	30113	0.44	1	// Zm00001d027518 // Zm00001d050748 // Zm00001d023757 // Zm00001d005926 // Zm00001d027394 // Zm00001d021351 // Zm00001d005814 // Zm00001d041824 // Zm00001d051478 // Zm00001d046786 // Zm00001d033140 // Zm00001d029745 // Zm00001d018030 // Zm00001d018034 // Zm00001d007581 // Zm00001d022464 // Zm00001d002130 // Zm00001d049965 // Zm00001d018470 // Zm00001d003426 // Zm00001d020002 // Zm00001d054015 // …
GO:0044432	C	endoplasmic reticulum part	17	1770	454	30113	0.98	1	// Zm00001d041438 // Zm00001d017251 // Zm00001d017826 // Zm00001d011185 // Zm00001d042655 // Zm00001d014140 // Zm00001d038768 // Zm00001d040644 // Zm00001d051288 // Zm00001d022184 // Zm00001d051626 // Zm00001d051932 // Zm00001d041594 // Zm00001d051329 // Zm00001d033654 // Zm00001d037453 // Zm00001d017390
GO:0044430	C	cytoskeletal part	21	1770	315	30113	0.32	1	// Zm00001d020516 // Zm00001d039617 // Zm00001d028669 // Zm00001d012763 // Zm00001d012786 // Zm00001d028118 // Zm00001d037582 // Zm00001d045480 // Zm00001d051789 // Zm00001d045759 // Zm00001d041323 // Zm00001d002115 // Zm00001d008815 // Zm00001d021378 // Zm00001d025149 // Zm00001d016816 // Zm00001d038131 // Zm00001d017947 // Zm00001d043682 // Zm00001d040312 // Zm00001d034927
GO:0044437	C	vacuolar part	13	1770	380	30113	0.99	1	// Zm00001d042651 // Zm00001d045883 // Zm00001d024936 // Zm00001d048329 // Zm00001d052063 // Zm00001d053234 // Zm00001d010515 // Zm00001d007105 // Zm00001d027394 // Zm00001d025984 // Zm00001d047242 // Zm00001d051478 // Zm00001d024465
GO:0009506	C	plasmodesma	20	1770	529	30113	0.99	1	// Zm00001d019387 // Zm00001d008730 // Zm00001d052076 // Zm00001d041298 // Zm00001d024430 // Zm00001d002712 // Zm00001d043075 // Zm00001d003110 // Zm00001d047074 // Zm00001d027394 // Zm00001d037114 // Zm00001d043291 // Zm00001d039824 // Zm00001d053127 // Zm00001d041215 // Zm00001d006382 // Zm00001d025614 // Zm00001d051478 // Zm00001d018261 // Zm00001d042362
GO:0044429	C	mitochondrial part	11	1770	466	30113	1	1	// Zm00001d029997 // Zm00001d052101 // Zm00001d044650 // Zm00001d005695 // Zm00001d007153 // Zm00001d008610 // Zm00001d024333 // Zm00001d045436 // Zm00001d047720 // Zm00001d027468 // Zm00001d019430
GO:1902554	C	serine/threonine protein kinase complex	8	1770	111	30113	0.34	1	// Zm00001d018128 // Zm00001d033330 // Zm00001d031837 // Zm00001d004856 // Zm00001d012560 // Zm00001d022175 // Zm00001d041345 // Zm00001d019696
GO:0044422	C	organelle part	242	1770	4776	30113	0.99	1	// Zm00001d045883 // Zm00001d050748 // Zm00001d025984 // Zm00001d030366 // Zm00001d012673 // Zm00001d023757 // Zm00001d039133 // Zm00001d027394 // Zm00001d046691 // Zm00001d029473 // Zm00001d005030 // Zm00001d034578 // Zm00001d030875 // Zm00001d025575 // Zm00001d044650 // Zm00001d022599 // Zm00001d017153 // Zm00001d029483 // Zm00001d033140 // Zm00001d018030 // Zm00001d025106 // Zm00001d048691 // …
GO:1902911	C	protein kinase complex	8	1770	111	30113	0.34	1	// Zm00001d018128 // Zm00001d033330 // Zm00001d031837 // Zm00001d004856 // Zm00001d012560 // Zm00001d022175 // Zm00001d041345 // Zm00001d019696
GO:0031090	C	organelle membrane	33	1770	1124	30113	1	1	// Zm00001d045883 // Zm00001d051626 // Zm00001d053234 // Zm00001d007105 // Zm00001d027394 // Zm00001d017826 // Zm00001d051478 // Zm00001d003750 // Zm00001d005695 // Zm00001d035664 // Zm00001d042651 // Zm00001d050851 // Zm00001d047720 // Zm00001d027468 // Zm00001d053149 // Zm00001d024936 // Zm00001d016891 // Zm00001d052063 // Zm00001d007153 // Zm00001d005169 // Zm00001d025984 // Zm00001d006210 // …
GO:0005789	C	endoplasmic reticulum membrane	16	1770	404	30113	0.96	1	// Zm00001d041438 // Zm00001d017251 // Zm00001d017826 // Zm00001d011185 // Zm00001d042655 // Zm00001d038768 // Zm00001d040644 // Zm00001d051288 // Zm00001d022184 // Zm00001d051626 // Zm00001d051932 // Zm00001d041594 // Zm00001d051329 // Zm00001d033654 // Zm00001d037453 // Zm00001d017390
GO:0044459	C	plasma membrane part	27	1770	462	30113	0.54	1	// Zm00001d052457 // Zm00001d039647 // Zm00001d027627 // Zm00001d024005 // Zm00001d021690 // Zm00001d047217 // Zm00001d053829 // Zm00001d033334 // Zm00001d014865 // Zm00001d014867 // Zm00001d014866 // Zm00001d017698 // Zm00001d020629 // Zm00001d025590 // Zm00001d005824 // Zm00001d038823 // Zm00001d029464 // Zm00001d051514 // Zm00001d011001 // Zm00001d021942 // Zm00001d021943 // Zm00001d018803 // …
GO:0030532	C	small nuclear ribonucleoprotein complex	5	1770	99	30113	0.69	1	// Zm00001d029483 // Zm00001d021510 // Zm00001d012865 // Zm00001d017153 // Zm00001d013489
GO:0009535	C	chloroplast thylakoid membrane	18	1770	280	30113	0.39	1	// Zm00001d027518 // Zm00001d050748 // Zm00001d018034 // Zm00001d029745 // Zm00001d023757 // Zm00001d005926 // Zm00001d020002 // Zm00001d033140 // Zm00001d018030 // Zm00001d049965 // Zm00001d003459 // Zm00001d021351 // Zm00001d007827 // Zm00001d005814 // Zm00001d007581 // Zm00001d018797 // Zm00001d018796 // Zm00001d046786
GO:0009532	C	plastid stroma	32	1770	386	30113	0.042	1	// Zm00001d033910 // Zm00001d034828 // Zm00001d035285 // Zm00001d039667 // Zm00001d003459 // Zm00001d046786 // Zm00001d005814 // Zm00001d017982 // Zm00001d005694 // Zm00001d024241 // Zm00001d022599 // Zm00001d049046 // Zm00001d033140 // Zm00001d025106 // Zm00001d021360 // Zm00001d014632 // Zm00001d012673 // Zm00001d034343 // Zm00001d007581 // Zm00001d012394 // Zm00001d027367 // Zm00001d002611 // …
GO:0044446	C	intracellular organelle part	241	1770	4772	30113	1	1	// Zm00001d045883 // Zm00001d050748 // Zm00001d025984 // Zm00001d030366 // Zm00001d012673 // Zm00001d023757 // Zm00001d039133 // Zm00001d027394 // Zm00001d046691 // Zm00001d029473 // Zm00001d005030 // Zm00001d034578 // Zm00001d030875 // Zm00001d025575 // Zm00001d044650 // Zm00001d022599 // Zm00001d017153 // Zm00001d029483 // Zm00001d033140 // Zm00001d018030 // Zm00001d025106 // Zm00001d048691 // …
GO:0000785	C	chromatin	15	1770	246	30113	0.48	1	// Zm00001d034434 // Zm00001d039821 // Zm00001d030875 // Zm00001d041672 // Zm00001d038533 // Zm00001d020038 // Zm00001d047946 // Zm00001d005322 // Zm00001d003493 // Zm00001d027394 // Zm00001d007567 // Zm00001d029394 // Zm00001d002784 // Zm00001d051478 // Zm00001d046388
GO:0005684	C	U2-type spliceosomal complex	5	1770	69	30113	0.39	1	// Zm00001d029483 // Zm00001d021510 // Zm00001d012865 // Zm00001d017153 // Zm00001d013489
GO:0009523	C	photosystem II	5	1770	90	30113	0.61	1	// Zm00001d020002 // Zm00001d005814 // Zm00001d041824 // Zm00001d022464 // Zm00001d046786
GO:0005681	C	spliceosomal complex	11	1770	164	30113	0.38	1	// Zm00001d012865 // Zm00001d013489 // Zm00001d049636 // Zm00001d017153 // Zm00001d029483 // Zm00001d028994 // Zm00001d021510 // Zm00001d008951 // Zm00001d053927 // Zm00001d007784 // Zm00001d019339
GO:0005783	C	endoplasmic reticulum	33	1770	845	30113	0.99	1	// Zm00001d041438 // Zm00001d046952 // Zm00001d035285 // Zm00001d017826 // Zm00001d051329 // Zm00001d012955 // Zm00001d052442 // Zm00001d040644 // Zm00001d028588 // Zm00001d017251 // Zm00001d037453 // Zm00001d014140 // Zm00001d017390 // Zm00001d007765 // Zm00001d027401 // Zm00001d024936 // Zm00001d016891 // Zm00001d042655 // Zm00001d034032 // Zm00001d038768 // Zm00001d053127 // Zm00001d041594 // …
GO:0031224	C	intrinsic component of membrane	429	1770	8522	30113	1	1	// Zm00001d041083 // Zm00001d022464 // Zm00001d015527 // Zm00001d017728 // Zm00001d043735 // Zm00001d017689 // Zm00001d017151 // Zm00001d018030 // Zm00001d017251 // Zm00001d043174 // Zm00001d017390 // Zm00001d017391 // Zm00001d003399 // Zm00001d052063 // Zm00001d030772 // Zm00001d011745 // Zm00001d025590 // Zm00001d052701 // Zm00001d028994 // Zm00001d039042 // Zm00001d048286 // Zm00001d048329 // …
GO:0019898	C	extrinsic component of membrane	8	1770	106	30113	0.3	1	// Zm00001d020629 // Zm00001d047074 // Zm00001d047217 // Zm00001d004856 // Zm00001d005824 // Zm00001d039879 // Zm00001d029464 // Zm00001d041824
GO:0005773	C	vacuole	31	1770	749	30113	0.98	1	// Zm00001d045883 // Zm00001d027415 // Zm00001d053234 // Zm00001d046385 // Zm00001d007105 // Zm00001d027394 // Zm00001d039879 // Zm00001d048783 // Zm00001d051478 // Zm00001d052010 // Zm00001d006243 // Zm00001d052063 // Zm00001d022439 // Zm00001d012378 // Zm00001d021246 // Zm00001d024936 // Zm00001d042651 // Zm00001d047074 // Zm00001d005828 // Zm00001d041594 // Zm00001d026577 // Zm00001d025984 // …
GO:0044445	C	cytosolic part	20	1770	449	30113	0.91	1	// Zm00001d005030 // Zm00001d007287 // Zm00001d030114 // Zm00001d006838 // Zm00001d034223 // Zm00001d010631 // Zm00001d053283 // Zm00001d052602 // Zm00001d049619 // Zm00001d010566 // Zm00001d003620 // Zm00001d029340 // Zm00001d003198 // Zm00001d018148 // Zm00001d027512 // Zm00001d031743 // Zm00001d018383 // Zm00001d050199 // Zm00001d033767 // Zm00001d020450
GO:0005777	C	peroxisome	9	1770	133	30113	0.39	1	// Zm00001d018454 // Zm00001d045606 // Zm00001d012849 // Zm00001d017826 // Zm00001d034519 // Zm00001d038755 // Zm00001d047217 // Zm00001d051626 // Zm00001d006214
GO:0005774	C	vacuolar membrane	13	1770	367	30113	0.98	1	// Zm00001d042651 // Zm00001d045883 // Zm00001d024936 // Zm00001d048329 // Zm00001d052063 // Zm00001d053234 // Zm00001d010515 // Zm00001d007105 // Zm00001d027394 // Zm00001d025984 // Zm00001d047242 // Zm00001d051478 // Zm00001d024465
GO:0005794	C	Golgi apparatus	25	1770	954	30113	1	1	// Zm00001d038533 // Zm00001d045724 // Zm00001d047468 // Zm00001d022439 // Zm00001d050851 // Zm00001d043682 // Zm00001d035015 // Zm00001d027401 // Zm00001d024936 // Zm00001d016891 // Zm00001d047074 // Zm00001d048393 // Zm00001d041594 // Zm00001d028311 // Zm00001d017918 // Zm00001d006210 // Zm00001d003588 // Zm00001d012378 // Zm00001d023692 // Zm00001d006511 // Zm00001d046691 // Zm00001d005169 // …
GO:0043228	C	non-membrane-bounded organelle	111	1770	2038	30113	0.8	1	// Zm00001d030366 // Zm00001d039133 // Zm00001d027394 // Zm00001d005030 // Zm00001d030875 // Zm00001d025575 // Zm00001d022599 // Zm00001d029483 // Zm00001d034927 // Zm00001d025106 // Zm00001d031743 // Zm00001d043682 // Zm00001d020038 // Zm00001d037615 // Zm00001d022267 // Zm00001d038131 // Zm00001d052273 // Zm00001d003620 // Zm00001d041323 // Zm00001d028669 // Zm00001d015204 // Zm00001d007567 // …
GO:0005856	C	cytoskeleton	23	1770	360	30113	0.38	1	// Zm00001d029656 // Zm00001d017947 // Zm00001d021378 // Zm00001d038131 // Zm00001d040312 // Zm00001d028669 // Zm00001d028118 // Zm00001d045480 // Zm00001d008815 // Zm00001d037582 // Zm00001d043682 // Zm00001d039617 // Zm00001d012763 // Zm00001d020516 // Zm00001d052273 // Zm00001d025149 // Zm00001d041323 // Zm00001d016816 // Zm00001d034927 // Zm00001d012786 // Zm00001d051789 // Zm00001d045759 // …
GO:0055029	C	nuclear DNA-directed RNA polymerase complex	7	1770	149	30113	0.77	1	// Zm00001d043296 // Zm00001d023587 // Zm00001d022141 // Zm00001d010711 // Zm00001d011605 // Zm00001d029473 // Zm00001d048691
GO:0071944	C	cell periphery	116	1770	2533	30113	1	1	// Zm00001d045883 // Zm00001d020936 // Zm00001d045839 // Zm00001d027394 // Zm00001d043735 // Zm00001d046691 // Zm00001d025665 // Zm00001d050972 // Zm00001d018031 // Zm00001d013242 // Zm00001d013364 // Zm00001d052076 // Zm00001d006243 // Zm00001d027401 // Zm00001d002712 // Zm00001d017698 // Zm00001d039631 // Zm00001d052273 // Zm00001d025590 // Zm00001d030941 // Zm00001d030942 // Zm00001d029464 // …
GO:0012505	C	endomembrane system	60	1770	1896	30113	1	1	// Zm00001d035015 // Zm00001d041438 // Zm00001d017826 // Zm00001d046952 // Zm00001d035285 // Zm00001d038533 // Zm00001d046910 // Zm00001d051329 // Zm00001d007765 // Zm00001d012955 // Zm00001d014140 // Zm00001d040153 // Zm00001d045724 // Zm00001d040644 // Zm00001d047468 // Zm00001d022439 // Zm00001d028588 // Zm00001d017251 // Zm00001d007915 // Zm00001d043682 // Zm00001d037453 // Zm00001d034032 // …
GO:0044444	C	cytoplasmic part	349	1770	6931	30113	1	1	// Zm00001d050748 // Zm00001d015004 // Zm00001d050293 // Zm00001d039131 // Zm00001d032311 // Zm00001d043286 // Zm00001d017151 // Zm00001d029483 // Zm00001d018030 // Zm00001d017251 // Zm00001d004123 // Zm00001d052063 // Zm00001d037582 // Zm00001d025984 // Zm00001d048693 // Zm00001d048691 // Zm00001d048329 // Zm00001d021943 // Zm00001d020002 // Zm00001d018148 // Zm00001d032790 // Zm00001d025055 // …
GO:0005730	C	nucleolus	15	1770	334	30113	0.88	1	// Zm00001d042433 // Zm00001d038855 // Zm00001d028140 // Zm00001d012918 // Zm00001d030737 // Zm00001d029576 // Zm00001d045274 // Zm00001d030554 // Zm00001d022141 // Zm00001d027394 // Zm00001d005168 // Zm00001d034157 // Zm00001d003378 // Zm00001d023587 // Zm00001d051478
GO:0098805	C	whole membrane	19	1770	611	30113	1	1	// Zm00001d042651 // Zm00001d045883 // Zm00001d024936 // Zm00001d048329 // Zm00001d003750 // Zm00001d052063 // Zm00001d053149 // Zm00001d053234 // Zm00001d035664 // Zm00001d051478 // Zm00001d010515 // Zm00001d007105 // Zm00001d051626 // Zm00001d027394 // Zm00001d025984 // Zm00001d047242 // Zm00001d017826 // Zm00001d030031 // Zm00001d024465
GO:0048046	C	apoplast	6	1770	159	30113	0.9	1	// Zm00001d023575 // Zm00001d051526 // Zm00001d004220 // Zm00001d052651 // Zm00001d027313 // Zm00001d006873
GO:0000428	C	DNA-directed RNA polymerase complex	10	1770	170	30113	0.55	1	// Zm00001d011680 // Zm00001d005694 // Zm00001d011605 // Zm00001d043296 // Zm00001d022141 // Zm00001d010711 // Zm00001d023587 // Zm00001d029473 // Zm00001d048691 // Zm00001d043707
GO:0005740	C	mitochondrial envelope	7	1770	308	30113	1	1	// Zm00001d019430 // Zm00001d044650 // Zm00001d005695 // Zm00001d007153 // Zm00001d024333 // Zm00001d047720 // Zm00001d027468
GO:0098552	C	side of membrane	5	1770	29	30113	0.038	1	// Zm00001d029464 // Zm00001d027627 // Zm00001d005824 // Zm00001d047217 // Zm00001d020629
GO:1902494	C	catalytic complex	60	1770	963	30113	0.35	1	// Zm00001d017947 // Zm00001d031837 // Zm00001d004856 // Zm00001d003266 // Zm00001d004934 // Zm00001d016066 // Zm00001d029464 // Zm00001d041824 // Zm00001d005695 // Zm00001d010711 // Zm00001d046388 // Zm00001d034434 // Zm00001d017700 // Zm00001d004416 // Zm00001d017078 // Zm00001d049753 // Zm00001d005694 // Zm00001d012794 // Zm00001d023689 // Zm00001d041345 // Zm00001d029473 // Zm00001d022141 // …
GO:0098588	C	bounding membrane of organelle	26	1770	816	30113	1	1	// Zm00001d045883 // Zm00001d051626 // Zm00001d053234 // Zm00001d007105 // Zm00001d027394 // Zm00001d017826 // Zm00001d051478 // Zm00001d003750 // Zm00001d035664 // Zm00001d052063 // Zm00001d050851 // Zm00001d024936 // Zm00001d016891 // Zm00001d042651 // Zm00001d053149 // Zm00001d005169 // Zm00001d025984 // Zm00001d006210 // Zm00001d003588 // Zm00001d024465 // Zm00001d048329 // Zm00001d011185 // …
GO:0009534	C	chloroplast thylakoid	21	1770	320	30113	0.34	1	// Zm00001d027518 // Zm00001d050748 // Zm00001d018034 // Zm00001d007827 // Zm00001d029745 // Zm00001d023757 // Zm00001d003426 // Zm00001d005926 // Zm00001d020002 // Zm00001d002130 // Zm00001d033140 // Zm00001d018030 // Zm00001d049965 // Zm00001d003459 // Zm00001d021351 // Zm00001d054015 // Zm00001d005814 // Zm00001d007581 // Zm00001d018797 // Zm00001d018796 // Zm00001d046786
GO:0099023	C	tethring complex	5	1770	130	30113	0.88	1	// Zm00001d050972 // Zm00001d022439 // Zm00001d043682 // Zm00001d028311 // Zm00001d030154
GO:0000790	C	nuclear chromatin	5	1770	112	30113	0.78	1	// Zm00001d034434 // Zm00001d047946 // Zm00001d007567 // Zm00001d030875 // Zm00001d046388
GO:0031461	C	cullin-RING ubiquitin ligase complex	9	1770	119	30113	0.28	1	// Zm00001d008597 // Zm00001d038881 // Zm00001d048185 // Zm00001d016066 // Zm00001d043989 // Zm00001d053358 // Zm00001d045313 // Zm00001d048691 // Zm00001d038224
GO:0030529	C	intracellular ribonucleoprotein complex	46	1770	1285	30113	1	1	// Zm00001d042154 // Zm00001d027518 // Zm00001d052619 // Zm00001d027512 // Zm00001d028140 // Zm00001d029340 // Zm00001d003493 // Zm00001d010566 // Zm00001d050199 // Zm00001d005030 // Zm00001d017982 // Zm00001d013489 // Zm00001d003198 // Zm00001d017153 // Zm00001d029483 // Zm00001d017175 // Zm00001d008951 // Zm00001d053927 // Zm00001d019339 // Zm00001d007287 // Zm00001d034223 // Zm00001d033767 // …
GO:0030880	C	RNA polymerase complex	13	1770	180	30113	0.28	1	// Zm00001d011680 // Zm00001d005694 // Zm00001d004416 // Zm00001d051682 // Zm00001d011605 // Zm00001d043296 // Zm00001d022141 // Zm00001d003378 // Zm00001d010711 // Zm00001d023587 // Zm00001d029473 // Zm00001d048691 // Zm00001d043707
GO:0031984	C	organelle subcompartment	24	1770	577	30113	0.97	1	// Zm00001d027518 // Zm00001d050748 // Zm00001d023757 // Zm00001d005926 // Zm00001d003459 // Zm00001d021351 // Zm00001d005814 // Zm00001d046786 // Zm00001d033140 // Zm00001d022439 // Zm00001d029745 // Zm00001d018030 // Zm00001d018034 // Zm00001d007581 // Zm00001d002130 // Zm00001d049965 // Zm00001d046691 // Zm00001d003426 // Zm00001d030031 // Zm00001d020002 // Zm00001d054015 // Zm00001d007827 // …
GO:0032991	C	macromolecular complex	202	1770	4247	30113	1	1	// Zm00001d030366 // Zm00001d012673 // Zm00001d023757 // Zm00001d022464 // Zm00001d020629 // Zm00001d039133 // Zm00001d033606 // Zm00001d016066 // Zm00001d039879 // Zm00001d040334 // Zm00001d010711 // Zm00001d007799 // Zm00001d005030 // Zm00001d048683 // Zm00001d030875 // Zm00001d001806 // Zm00001d022439 // Zm00001d017153 // Zm00001d029483 // Zm00001d050972 // Zm00001d018030 // Zm00001d008815 // …
GO:0000502	C	proteasome complex	5	1770	128	30113	0.87	1	// Zm00001d002455 // Zm00001d007215 // Zm00001d040334 // Zm00001d013242 // Zm00001d045403
GO:0044427	C	chromosomal part	32	1770	440	30113	0.14	1	// Zm00001d026469 // Zm00001d038533 // Zm00001d047946 // Zm00001d039133 // Zm00001d003493 // Zm00001d027394 // Zm00001d051478 // Zm00001d002784 // Zm00001d034434 // Zm00001d025738 // Zm00001d025710 // Zm00001d030875 // Zm00001d025575 // Zm00001d006382 // Zm00001d008815 // Zm00001d007567 // Zm00001d020038 // Zm00001d020312 // Zm00001d022267 // Zm00001d012611 // Zm00001d046388 // Zm00001d039821 // …
GO:0042579	C	microbody	9	1770	133	30113	0.39	1	// Zm00001d018454 // Zm00001d045606 // Zm00001d012849 // Zm00001d017826 // Zm00001d034519 // Zm00001d038755 // Zm00001d047217 // Zm00001d051626 // Zm00001d006214
GO:0043233	C	organelle lumen	66	1770	1187	30113	0.69	1	// Zm00001d038855 // Zm00001d052101 // Zm00001d030366 // Zm00001d038812 // Zm00001d009515 // Zm00001d047946 // Zm00001d039133 // Zm00001d004934 // Zm00001d029123 // Zm00001d040693 // Zm00001d027394 // Zm00001d006089 // Zm00001d029380 // Zm00001d051478 // Zm00001d006886 // Zm00001d046388 // Zm00001d034434 // Zm00001d025738 // Zm00001d029997 // Zm00001d030875 // Zm00001d025575 // Zm00001d044650 // …
GO:0000794	C	condensed nuclear chromosome	6	1770	35	30113	0.025	1	// Zm00001d011829 // Zm00001d025575 // Zm00001d006382 // Zm00001d044629 // Zm00001d029123 // Zm00001d008815
GO:0061695	C	transferase complex, transferring phosphorus-containing groups	23	1770	327	30113	0.23	1	// Zm00001d051682 // Zm00001d004856 // Zm00001d003266 // Zm00001d029473 // Zm00001d004416 // Zm00001d005694 // Zm00001d022141 // Zm00001d033330 // Zm00001d043707 // Zm00001d046742 // Zm00001d023587 // Zm00001d012560 // Zm00001d003378 // Zm00001d010711 // Zm00001d041345 // Zm00001d048691 // Zm00001d019696 // Zm00001d011680 // Zm00001d018128 // Zm00001d011605 // Zm00001d043296 // Zm00001d031837 // …
GO:0005871	C	kinesin complex	9	1770	74	30113	0.04	1	// Zm00001d039617 // Zm00001d028669 // Zm00001d012763 // Zm00001d045759 // Zm00001d020516 // Zm00001d041323 // Zm00001d025149 // Zm00001d038131 // Zm00001d040312
GO:0031226	C	intrinsic component of plasma membrane	17	1770	383	30113	0.9	1	// Zm00001d052457 // Zm00001d024005 // Zm00001d017698 // Zm00001d021942 // Zm00001d021943 // Zm00001d021690 // Zm00001d025590 // Zm00001d018803 // Zm00001d053829 // Zm00001d033334 // Zm00001d006673 // Zm00001d039647 // Zm00001d038823 // Zm00001d024600 // Zm00001d051514 // Zm00001d011001 // Zm00001d025834
GO:0044428	C	nuclear part	81	1770	1449	30113	0.69	1	// Zm00001d038855 // Zm00001d030366 // Zm00001d038812 // Zm00001d053591 // Zm00001d009515 // Zm00001d047946 // Zm00001d039133 // Zm00001d004934 // Zm00001d029123 // Zm00001d040693 // Zm00001d027394 // Zm00001d046910 // Zm00001d006089 // Zm00001d017153 // Zm00001d029380 // Zm00001d051478 // Zm00001d006886 // Zm00001d046388 // Zm00001d034434 // Zm00001d017986 // Zm00001d009847 // Zm00001d017078 // …
GO:0005667	C	transcription factor complex	9	1770	149	30113	0.52	1	// Zm00001d017986 // Zm00001d011680 // Zm00001d016907 // Zm00001d011605 // Zm00001d025105 // Zm00001d033566 // Zm00001d010711 // Zm00001d029473 // Zm00001d011597
GO:0099513	C	polymeric cytoskeletal fiber	20	1770	225	30113	0.055	1	// Zm00001d020516 // Zm00001d039617 // Zm00001d028669 // Zm00001d012763 // Zm00001d012786 // Zm00001d028118 // Zm00001d037582 // Zm00001d045480 // Zm00001d051789 // Zm00001d045759 // Zm00001d041323 // Zm00001d002115 // Zm00001d008815 // Zm00001d021378 // Zm00001d025149 // Zm00001d016816 // Zm00001d038131 // Zm00001d017947 // Zm00001d043682 // Zm00001d040312
GO:0098687	C	chromosomal region	7	1770	119	30113	0.55	1	// Zm00001d034434 // Zm00001d011360 // Zm00001d026469 // Zm00001d012611 // Zm00001d008815 // Zm00001d041672 // Zm00001d020312
GO:0005840	C	ribosome	28	1770	773	30113	1	1	// Zm00001d042154 // Zm00001d030114 // Zm00001d052619 // Zm00001d027512 // Zm00001d029340 // Zm00001d003493 // Zm00001d010566 // Zm00001d050199 // Zm00001d005030 // Zm00001d003198 // Zm00001d031743 // Zm00001d007287 // Zm00001d034223 // Zm00001d052602 // Zm00001d010678 // Zm00001d006838 // Zm00001d030106 // Zm00001d003620 // Zm00001d010631 // Zm00001d032220 // Zm00001d033767 // Zm00001d015204 // …
GO:0000139	C	Golgi membrane	7	1770	272	30113	1	1	// Zm00001d016891 // Zm00001d050851 // Zm00001d005169 // Zm00001d006210 // Zm00001d008250 // Zm00001d030031 // Zm00001d003588
GO:1990204	C	oxidoreductase complex	5	1770	154	30113	0.94	1	// Zm00001d005695 // Zm00001d047720 // Zm00001d041824 // Zm00001d019218 // Zm00001d053800
GO:0015934	C	large ribosomal subunit	9	1770	240	30113	0.94	1	// Zm00001d007287 // Zm00001d030114 // Zm00001d027512 // Zm00001d049619 // Zm00001d010631 // Zm00001d033767 // Zm00001d018383 // Zm00001d050199 // Zm00001d020450
GO:0015935	C	small ribosomal subunit	9	1770	216	30113	0.88	1	// Zm00001d005030 // Zm00001d034223 // Zm00001d052602 // Zm00001d006838 // Zm00001d003620 // Zm00001d029340 // Zm00001d031743 // Zm00001d010566 // Zm00001d053283
GO:0005886	C	plasma membrane	97	1770	2048	30113	0.99	1	// Zm00001d045883 // Zm00001d020936 // Zm00001d045839 // Zm00001d027394 // Zm00001d043735 // Zm00001d025665 // Zm00001d013364 // Zm00001d052076 // Zm00001d027401 // Zm00001d002712 // Zm00001d017698 // Zm00001d039631 // Zm00001d052273 // Zm00001d025590 // Zm00001d030941 // Zm00001d030942 // Zm00001d029464 // Zm00001d028319 // Zm00001d028160 // Zm00001d004198 // Zm00001d021943 // Zm00001d053082 // …
GO:1990234	C	transferase complex	46	1770	690	30113	0.22	1	// Zm00001d031837 // Zm00001d004856 // Zm00001d003266 // Zm00001d004934 // Zm00001d016066 // Zm00001d010711 // Zm00001d046742 // Zm00001d034434 // Zm00001d017700 // Zm00001d004416 // Zm00001d017078 // Zm00001d005694 // Zm00001d012794 // Zm00001d023689 // Zm00001d029473 // Zm00001d022141 // Zm00001d014865 // Zm00001d033330 // Zm00001d014866 // Zm00001d033606 // Zm00001d019696 // Zm00001d041345 // …
GO:0044434	C	chloroplast part	54	1770	789	30113	0.15	1	// Zm00001d027518 // Zm00001d050748 // Zm00001d033910 // Zm00001d034828 // Zm00001d035285 // Zm00001d023757 // Zm00001d005926 // Zm00001d039667 // Zm00001d003459 // Zm00001d021351 // Zm00001d046786 // Zm00001d005814 // Zm00001d030623 // Zm00001d017982 // Zm00001d003750 // Zm00001d005694 // Zm00001d019627 // Zm00001d035664 // Zm00001d049046 // Zm00001d033140 // Zm00001d018030 // Zm00001d025106 // …
GO:0005739	C	mitochondrion	55	1770	1300	30113	1	1	// Zm00001d021453 // Zm00001d045436 // Zm00001d052450 // Zm00001d045544 // Zm00001d007531 // Zm00001d034868 // Zm00001d044136 // Zm00001d016866 // Zm00001d028981 // Zm00001d015497 // Zm00001d040312 // Zm00001d051514 // Zm00001d052101 // Zm00001d024248 // Zm00001d001864 // Zm00001d044650 // Zm00001d005695 // Zm00001d021871 // Zm00001d001841 // Zm00001d022599 // Zm00001d012918 // Zm00001d006856 // …
GO:0044454	C	nuclear chromosome part	13	1770	209	30113	0.46	1	// Zm00001d034434 // Zm00001d022267 // Zm00001d030875 // Zm00001d025575 // Zm00001d006382 // Zm00001d047946 // Zm00001d012611 // Zm00001d011829 // Zm00001d008815 // Zm00001d029123 // Zm00001d007567 // Zm00001d020312 // Zm00001d046388
GO:0044451	C	nucleoplasm part	23	1770	410	30113	0.62	1	// Zm00001d030366 // Zm00001d004934 // Zm00001d042445 // Zm00001d029380 // Zm00001d029473 // Zm00001d046388 // Zm00001d034434 // Zm00001d017700 // Zm00001d009847 // Zm00001d023689 // Zm00001d022141 // Zm00001d053591 // Zm00001d038812 // Zm00001d011605 // Zm00001d013006 // Zm00001d010711 // Zm00001d023587 // Zm00001d048691 // Zm00001d049612 // Zm00001d049613 // Zm00001d043296 // Zm00001d033360 // …
GO:0010287	C	plastoglobule	7	1770	52	30113	0.044	1	// Zm00001d046786 // Zm00001d039667 // Zm00001d049046 // Zm00001d033140 // Zm00001d005814 // Zm00001d007581 // Zm00001d012394
GO:0097525	C	spliceosomal snRNP complex	5	1770	99	30113	0.69	1	// Zm00001d029483 // Zm00001d021510 // Zm00001d012865 // Zm00001d017153 // Zm00001d013489
GO:0044391	C	ribosomal subunit	18	1770	456	30113	0.97	1	// Zm00001d005030 // Zm00001d007287 // Zm00001d030114 // Zm00001d006838 // Zm00001d034223 // Zm00001d053283 // Zm00001d052602 // Zm00001d049619 // Zm00001d010566 // Zm00001d003620 // Zm00001d029340 // Zm00001d010631 // Zm00001d027512 // Zm00001d031743 // Zm00001d018383 // Zm00001d050199 // Zm00001d033767 // Zm00001d020450
GO:0000228	C	nuclear chromosome	18	1770	229	30113	0.15	1	// Zm00001d034434 // Zm00001d025738 // Zm00001d011829 // Zm00001d030875 // Zm00001d025575 // Zm00001d022267 // Zm00001d022028 // Zm00001d006382 // Zm00001d044629 // Zm00001d047946 // Zm00001d039133 // Zm00001d029123 // Zm00001d008815 // Zm00001d012611 // Zm00001d006089 // Zm00001d007567 // Zm00001d020312 // Zm00001d046388
GO:0005576	C	extracellular region	23	1770	680	30113	1	1	// Zm00001d020260 // Zm00001d018554 // Zm00001d051526 // Zm00001d052651 // Zm00001d040029 // Zm00001d023385 // Zm00001d047090 // Zm00001d019405 // Zm00001d047468 // Zm00001d004220 // Zm00001d018031 // Zm00001d040725 // Zm00001d006873 // Zm00001d046723 // Zm00001d029170 // Zm00001d002611 // Zm00001d034673 // Zm00001d026577 // Zm00001d040684 // Zm00001d005828 // Zm00001d023575 // Zm00001d048344 // …
[truncated: 11 more rows]
