# Supplementary material for: GIF1 controls ear inflorescence architecture and floral development by regulating key genes in hormone biosynthesis and meristem determinacy in maize
Source: BMC Plant Biol. 2022 Mar 18;22:127. doi: 10.1186/s12870-022-03517-9 (PMC8932133; doi:10.1186/s12870-022-03517-9)
Supplement: Supplementary file 4 — Additional file 4: Supplemental Data Set 3. Gene ontology enrichment of up-regulated differentially expressed genes. GO_acc: GO accession; term_type includes molecular function (F), cellular component (C), biological process (P); queryitem: item number mapping the GO in the query list; querytotal: total number of query list; bgitem: item number mapping the GO in the background; bgtotal: total number of background; FDR: Yekutieli (FDR under dependency). [file 12870_2022_3517_MOESM4_ESM.xlsx]

## Sheet: up-regulated DEG_GO
Supplemental Data Set 3. Gene ontology enrichment of up-regulated differentially expressed genes. GO_acc: GO accession; term_type includes molecular function (F), cellular component (C), biological process (P); queryitem: item number mapping the GO in the query list; querytotal: total number of query list; bgitem: item number mapping the GO in the background; bgtotal: total number of background; …
GO_acc	term_type	Term	queryitem	querytotal	bgitem	bgtotal	pvalue	FDR	entries
GO:0009832	P	plant-type cell wall biogenesis	39	2740	132	30113	5.9e-09	1.8e-05	// Zm00001d009795 // Zm00001d028826 // Zm00001d034049 // Zm00001d026460 // Zm00001d027938 // Zm00001d039010 // Zm00001d024531 // Zm00001d007231 // Zm00001d019507 // Zm00001d023950 // Zm00001d002066 // Zm00001d002064 // Zm00001d005250 // Zm00001d047276 // Zm00001d019317 // Zm00001d028725 // Zm00001d037636 // Zm00001d010976 // Zm00001d024934 // Zm00001d034770 // Zm00001d043929 // Zm00001d049510 // …
GO:0071554	P	cell wall organization or biogenesis	96	2740	527	30113	3.5e-09	1.8e-05	// Zm00001d027524 // Zm00001d014721 // Zm00001d022460 // Zm00001d016687 // Zm00001d043443 // Zm00001d002410 // Zm00001d043047 // Zm00001d002422 // Zm00001d009060 // Zm00001d017152 // Zm00001d047273 // Zm00001d044828 // Zm00001d047276 // Zm00001d028725 // Zm00001d014613 // Zm00001d026014 // Zm00001d014614 // Zm00001d016906 // Zm00001d017699 // Zm00001d039770 // Zm00001d019317 // Zm00001d005971 // …
GO:0042546	P	cell wall biogenesis	49	2740	200	30113	1.3e-08	2.7e-05	// Zm00001d009795 // Zm00001d028826 // Zm00001d010976 // Zm00001d034049 // Zm00001d026460 // Zm00001d035494 // Zm00001d039010 // Zm00001d024531 // Zm00001d002410 // Zm00001d007231 // Zm00001d019507 // Zm00001d023950 // Zm00001d002066 // Zm00001d002064 // Zm00001d005250 // Zm00001d009309 // Zm00001d047276 // Zm00001d019317 // Zm00001d028725 // Zm00001d037636 // Zm00001d029814 // Zm00001d014614 // …
GO:0055114	P	oxidation-reduction process	289	2740	2315	30113	2e-07	0.00029	// Zm00001d046207 // Zm00001d042594 // Zm00001d052079 // Zm00001d037194 // Zm00001d027411 // Zm00001d006097 // Zm00001d037218 // Zm00001d017840 // Zm00001d029031 // Zm00001d042022 // Zm00001d043442 // Zm00001d035336 // Zm00001d008898 // Zm00001d044153 // Zm00001d032090 // Zm00001d008569 // Zm00001d041319 // Zm00001d015579 // Zm00001d029744 // Zm00001d040129 // Zm00001d003533 // Zm00001d042961 // …
GO:0071669	P	plant-type cell wall organization or biogenesis	50	2740	230	30113	2.4e-07	0.00029	// Zm00001d009795 // Zm00001d028826 // Zm00001d014721 // Zm00001d034049 // Zm00001d026460 // Zm00001d034663 // Zm00001d035494 // Zm00001d039010 // Zm00001d024531 // Zm00001d007231 // Zm00001d043047 // Zm00001d019507 // Zm00001d023950 // Zm00001d002066 // Zm00001d002064 // Zm00001d005250 // Zm00001d047276 // Zm00001d019317 // Zm00001d028725 // Zm00001d037636 // Zm00001d026014 // Zm00001d010976 // …
GO:2001141	P	regulation of RNA biosynthetic process	316	2740	2619	30113	8.7e-07	0.00044	// Zm00001d006945 // Zm00001d047802 // Zm00001d051309 // Zm00001d051140 // Zm00001d026061 // Zm00001d026542 // Zm00001d040148 // Zm00001d039637 // Zm00001d039624 // Zm00001d033957 // Zm00001d021069 // Zm00001d021424 // Zm00001d005962 // Zm00001d017920 // Zm00001d020837 // Zm00001d001907 // Zm00001d014201 // Zm00001d002011 // Zm00001d043045 // Zm00001d042609 // Zm00001d020136 // Zm00001d020137 // …
GO:0005975	P	carbohydrate metabolic process	198	2740	1502	30113	8.5e-07	0.00044	// Zm00001d029164 // Zm00001d042768 // Zm00001d027524 // Zm00001d009060 // Zm00001d025586 // Zm00001d038874 // Zm00001d027525 // Zm00001d043443 // Zm00001d042767 // Zm00001d013390 // Zm00001d032090 // Zm00001d031577 // Zm00001d002410 // Zm00001d042840 // Zm00001d052533 // Zm00001d003736 // Zm00001d003252 // Zm00001d003434 // Zm00001d003432 // Zm00001d006640 // Zm00001d017152 // Zm00001d022460 // …
GO:0006355	P	regulation of transcription, DNA-templated	314	2740	2596	30113	7.8e-07	0.00044	// Zm00001d006945 // Zm00001d047802 // Zm00001d051309 // Zm00001d051140 // Zm00001d026061 // Zm00001d026542 // Zm00001d040148 // Zm00001d039637 // Zm00001d039624 // Zm00001d033957 // Zm00001d021069 // Zm00001d021424 // Zm00001d005962 // Zm00001d017920 // Zm00001d020837 // Zm00001d001907 // Zm00001d014201 // Zm00001d002011 // Zm00001d043045 // Zm00001d042609 // Zm00001d020136 // Zm00001d020137 // …
GO:1903506	P	regulation of nucleic acid-templated transcription	316	2740	2619	30113	8.7e-07	0.00044	// Zm00001d006945 // Zm00001d047802 // Zm00001d051309 // Zm00001d051140 // Zm00001d026061 // Zm00001d026542 // Zm00001d040148 // Zm00001d039637 // Zm00001d039624 // Zm00001d033957 // Zm00001d021069 // Zm00001d021424 // Zm00001d005962 // Zm00001d017920 // Zm00001d020837 // Zm00001d001907 // Zm00001d014201 // Zm00001d002011 // Zm00001d043045 // Zm00001d042609 // Zm00001d020136 // Zm00001d020137 // …
GO:0045229	P	external encapsulating structure organization	68	2740	375	30113	7.4e-07	0.00044	// Zm00001d009795 // Zm00001d028826 // Zm00001d027441 // Zm00001d007290 // Zm00001d010976 // Zm00001d034049 // Zm00001d005250 // Zm00001d002410 // Zm00001d026460 // Zm00001d034663 // Zm00001d035494 // Zm00001d024531 // Zm00001d007231 // Zm00001d002342 // Zm00001d043047 // Zm00001d051529 // Zm00001d046909 // Zm00001d002064 // Zm00001d014721 // Zm00001d038874 // Zm00001d040650 // Zm00001d022460 // …
GO:0009834	P	plant-type secondary cell wall biogenesis	22	2740	61	30113	7.9e-07	0.00044	// Zm00001d039770 // Zm00001d027938 // Zm00001d039010 // Zm00001d026460 // Zm00001d007231 // Zm00001d023950 // Zm00001d002066 // Zm00001d002064 // Zm00001d028725 // Zm00001d010976 // Zm00001d024934 // Zm00001d043929 // Zm00001d020840 // Zm00001d020903 // Zm00001d005971 // Zm00001d009566 // Zm00001d009567 // Zm00001d004929 // Zm00001d035494 // Zm00001d032776 // Zm00001d053288 // Zm00001d047750
GO:0071555	P	cell wall organization	66	2740	359	30113	7e-07	0.00044	// Zm00001d009795 // Zm00001d028826 // Zm00001d027441 // Zm00001d007290 // Zm00001d010976 // Zm00001d034049 // Zm00001d005250 // Zm00001d026460 // Zm00001d034663 // Zm00001d035494 // Zm00001d024531 // Zm00001d002410 // Zm00001d007231 // Zm00001d043047 // Zm00001d019507 // Zm00001d046909 // Zm00001d002064 // Zm00001d014721 // Zm00001d038874 // Zm00001d040650 // Zm00001d022460 // Zm00001d009309 // …
GO:0055085	P	transmembrane transport	220	2740	1719	30113	1.4e-06	0.00065	// Zm00001d023596 // Zm00001d046591 // Zm00001d000204 // Zm00001d046616 // Zm00001d040149 // Zm00001d000434 // Zm00001d044717 // Zm00001d014116 // Zm00001d007255 // Zm00001d048129 // Zm00001d002006 // Zm00001d023593 // Zm00001d045576 // Zm00001d025572 // Zm00001d005032 // Zm00001d045667 // Zm00001d027921 // Zm00001d033475 // Zm00001d042684 // Zm00001d025474 // Zm00001d021930 // Zm00001d037779 // …
GO:0006351	P	transcription, DNA-templated	330	2740	2807	30113	3.9e-06	0.0017	// Zm00001d006945 // Zm00001d047802 // Zm00001d051309 // Zm00001d051140 // Zm00001d026061 // Zm00001d026542 // Zm00001d040148 // Zm00001d039637 // Zm00001d039624 // Zm00001d033957 // Zm00001d021069 // Zm00001d021424 // Zm00001d005962 // Zm00001d017920 // Zm00001d020837 // Zm00001d001907 // Zm00001d014201 // Zm00001d002011 // Zm00001d043045 // Zm00001d042609 // Zm00001d020136 // Zm00001d020137 // …
GO:0051252	P	regulation of RNA metabolic process	317	2740	2687	30113	4.8e-06	0.0019	// Zm00001d006945 // Zm00001d047802 // Zm00001d051309 // Zm00001d051140 // Zm00001d026061 // Zm00001d026542 // Zm00001d040148 // Zm00001d039637 // Zm00001d039624 // Zm00001d033957 // Zm00001d021069 // Zm00001d021424 // Zm00001d005962 // Zm00001d017920 // Zm00001d020837 // Zm00001d001907 // Zm00001d014201 // Zm00001d002011 // Zm00001d043045 // Zm00001d042609 // Zm00001d020136 // Zm00001d020137 // …
GO:0097659	P	nucleic acid-templated transcription	331	2740	2829	30113	5.5e-06	0.0021	// Zm00001d006945 // Zm00001d047802 // Zm00001d051309 // Zm00001d051140 // Zm00001d026061 // Zm00001d026542 // Zm00001d040148 // Zm00001d039637 // Zm00001d039624 // Zm00001d033957 // Zm00001d021069 // Zm00001d021424 // Zm00001d005962 // Zm00001d017920 // Zm00001d020837 // Zm00001d001907 // Zm00001d014201 // Zm00001d002011 // Zm00001d043045 // Zm00001d042609 // Zm00001d020136 // Zm00001d020137 // …
GO:0006811	P	ion transport	137	2740	994	30113	6.1e-06	0.0022	// Zm00001d046591 // Zm00001d000204 // Zm00001d031476 // Zm00001d044717 // Zm00001d033818 // Zm00001d002558 // Zm00001d007255 // Zm00001d048129 // Zm00001d002006 // Zm00001d025572 // Zm00001d005032 // Zm00001d045667 // Zm00001d021938 // Zm00001d042684 // Zm00001d006508 // Zm00001d025474 // Zm00001d029932 // Zm00001d028873 // Zm00001d014611 // Zm00001d033922 // Zm00001d035447 // Zm00001d020257 // …
GO:0032774	P	RNA biosynthetic process	331	2740	2841	30113	7.6e-06	0.0025	// Zm00001d006945 // Zm00001d047802 // Zm00001d051309 // Zm00001d051140 // Zm00001d026061 // Zm00001d026542 // Zm00001d040148 // Zm00001d039637 // Zm00001d039624 // Zm00001d033957 // Zm00001d021069 // Zm00001d021424 // Zm00001d005962 // Zm00001d017920 // Zm00001d020837 // Zm00001d001907 // Zm00001d014201 // Zm00001d002011 // Zm00001d043045 // Zm00001d042609 // Zm00001d020136 // Zm00001d020137 // …
GO:0042221	P	response to chemical	189	2740	1493	30113	1.4e-05	0.0045	// Zm00001d002899 // Zm00001d033383 // Zm00001d027411 // Zm00001d006097 // Zm00001d051302 // Zm00001d043660 // Zm00001d050572 // Zm00001d035336 // Zm00001d008898 // Zm00001d033463 // Zm00001d013154 // Zm00001d015777 // Zm00001d042609 // Zm00001d006282 // Zm00001d009694 // Zm00001d042961 // Zm00001d027921 // Zm00001d025774 // Zm00001d029747 // Zm00001d035381 // Zm00001d045418 // Zm00001d021634 // …
GO:0044036	P	cell wall macromolecule metabolic process	39	2740	192	30113	1.8e-05	0.0051	// Zm00001d025851 // Zm00001d048389 // Zm00001d010976 // Zm00001d034049 // Zm00001d026460 // Zm00001d035494 // Zm00001d002410 // Zm00001d007231 // Zm00001d020974 // Zm00001d023950 // Zm00001d002066 // Zm00001d002064 // Zm00001d009060 // Zm00001d016687 // Zm00001d017152 // Zm00001d047694 // Zm00001d009309 // Zm00001d047276 // Zm00001d028725 // Zm00001d014613 // Zm00001d009936 // Zm00001d029814 // …
GO:0019219	P	regulation of nucleobase-containing compound metabolic process	320	2740	2764	30113	1.7e-05	0.0051	// Zm00001d006945 // Zm00001d047802 // Zm00001d051309 // Zm00001d051140 // Zm00001d026061 // Zm00001d026542 // Zm00001d040148 // Zm00001d039637 // Zm00001d039624 // Zm00001d033957 // Zm00001d021069 // Zm00001d021424 // Zm00001d005962 // Zm00001d017920 // Zm00001d020837 // Zm00001d001907 // Zm00001d014201 // Zm00001d002011 // Zm00001d043045 // Zm00001d042609 // Zm00001d020136 // Zm00001d020137 // …
GO:0042744	P	hydrogen peroxide catabolic process	35	2740	163	30113	1.8e-05	0.0051	// Zm00001d031494 // Zm00001d002899 // Zm00001d027411 // Zm00001d006097 // Zm00001d037550 // Zm00001d035336 // Zm00001d040399 // Zm00001d016185 // Zm00001d038599 // Zm00001d031635 // Zm00001d028348 // Zm00001d014467 // Zm00001d043938 // Zm00001d023899 // Zm00001d046184 // Zm00001d032405 // Zm00001d037061 // Zm00001d025047 // Zm00001d025774 // Zm00001d046187 // Zm00001d029747 // Zm00001d040702 // …
GO:0042743	P	hydrogen peroxide metabolic process	35	2740	166	30113	2.5e-05	0.0065	// Zm00001d031494 // Zm00001d002899 // Zm00001d027411 // Zm00001d006097 // Zm00001d037550 // Zm00001d035336 // Zm00001d040399 // Zm00001d016185 // Zm00001d038599 // Zm00001d031635 // Zm00001d028348 // Zm00001d014467 // Zm00001d043938 // Zm00001d023899 // Zm00001d046184 // Zm00001d032405 // Zm00001d037061 // Zm00001d025047 // Zm00001d025774 // Zm00001d046187 // Zm00001d029747 // Zm00001d040702 // …
GO:0009889	P	regulation of biosynthetic process	329	2740	2874	30113	2.9e-05	0.0074	// Zm00001d006945 // Zm00001d047802 // Zm00001d051309 // Zm00001d051140 // Zm00001d026061 // Zm00001d026542 // Zm00001d040148 // Zm00001d039637 // Zm00001d039624 // Zm00001d033957 // Zm00001d016052 // Zm00001d021424 // Zm00001d005962 // Zm00001d017920 // Zm00001d020837 // Zm00001d001907 // Zm00001d014201 // Zm00001d002011 // Zm00001d043045 // Zm00001d042609 // Zm00001d020136 // Zm00001d020137 // …
GO:0009299	P	mRNA transcription	11	2740	21	30113	3.3e-05	0.008	// Zm00001d032696 // Zm00001d046998 // Zm00001d025863 // Zm00001d038442 // Zm00001d010507 // Zm00001d003057 // Zm00001d010596 // Zm00001d014032 // Zm00001d043011 // Zm00001d038016 // Zm00001d017263
GO:0031326	P	regulation of cellular biosynthetic process	328	2740	2871	30113	3.5e-05	0.0081	// Zm00001d006945 // Zm00001d047802 // Zm00001d051309 // Zm00001d051140 // Zm00001d026061 // Zm00001d026542 // Zm00001d040148 // Zm00001d039637 // Zm00001d039624 // Zm00001d033957 // Zm00001d016052 // Zm00001d021424 // Zm00001d005962 // Zm00001d017920 // Zm00001d020837 // Zm00001d001907 // Zm00001d014201 // Zm00001d002011 // Zm00001d043045 // Zm00001d042609 // Zm00001d020136 // Zm00001d020137 // …
GO:2000112	P	regulation of cellular macromolecule biosynthetic process	323	2740	2823	30113	3.6e-05	0.0081	// Zm00001d006945 // Zm00001d047802 // Zm00001d051309 // Zm00001d051140 // Zm00001d026061 // Zm00001d026542 // Zm00001d040148 // Zm00001d039637 // Zm00001d039624 // Zm00001d033957 // Zm00001d021069 // Zm00001d021424 // Zm00001d005962 // Zm00001d017920 // Zm00001d020837 // Zm00001d001907 // Zm00001d014201 // Zm00001d002011 // Zm00001d043045 // Zm00001d042609 // Zm00001d020136 // Zm00001d020137 // …
GO:0044710	P	single-organism metabolic process	543	2740	5053	30113	3.8e-05	0.0083	// Zm00001d002899 // Zm00001d022342 // Zm00001d010840 // Zm00001d051896 // Zm00001d041726 // Zm00001d030172 // Zm00001d032090 // Zm00001d008569 // Zm00001d048841 // Zm00001d041319 // Zm00001d015579 // Zm00001d042961 // Zm00001d025774 // Zm00001d004048 // Zm00001d040702 // Zm00001d040705 // Zm00001d038555 // Zm00001d044920 // Zm00001d047743 // Zm00001d016902 // Zm00001d040034 // Zm00001d031086 // …
GO:0010556	P	regulation of macromolecule biosynthetic process	325	2740	2851	30113	4.4e-05	0.0092	// Zm00001d006945 // Zm00001d047802 // Zm00001d051309 // Zm00001d051140 // Zm00001d026061 // Zm00001d026542 // Zm00001d040148 // Zm00001d039637 // Zm00001d039624 // Zm00001d033957 // Zm00001d016052 // Zm00001d021424 // Zm00001d005962 // Zm00001d017920 // Zm00001d020837 // Zm00001d001907 // Zm00001d014201 // Zm00001d002011 // Zm00001d043045 // Zm00001d042609 // Zm00001d020136 // Zm00001d020137 // …
GO:0034219	P	carbohydrate transmembrane transport	26	2740	110	30113	5.3e-05	0.011	// Zm00001d023677 // Zm00001d041067 // Zm00001d021930 // Zm00001d039052 // Zm00001d025572 // Zm00001d010440 // Zm00001d032409 // Zm00001d021938 // Zm00001d036940 // Zm00001d006688 // Zm00001d028151 // Zm00001d015905 // Zm00001d021775 // Zm00001d048178 // Zm00001d005594 // Zm00001d027268 // Zm00001d009605 // Zm00001d009603 // Zm00001d009600 // Zm00001d031647 // Zm00001d006697 // Zm00001d003469 // …
GO:0010383	P	cell wall polysaccharide metabolic process	32	2740	153	30113	6.2e-05	0.012	// Zm00001d025851 // Zm00001d048389 // Zm00001d010976 // Zm00001d034049 // Zm00001d026460 // Zm00001d035494 // Zm00001d002410 // Zm00001d007231 // Zm00001d023950 // Zm00001d002066 // Zm00001d002064 // Zm00001d009060 // Zm00001d016687 // Zm00001d047694 // Zm00001d009309 // Zm00001d047276 // Zm00001d028725 // Zm00001d014613 // Zm00001d029814 // Zm00001d028811 // Zm00001d024386 // Zm00001d024934 // …
GO:0009416	P	response to light stimulus	52	2740	307	30113	6.8e-05	0.013	// Zm00001d021763 // Zm00001d051309 // Zm00001d035002 // Zm00001d016915 // Zm00001d046616 // Zm00001d025957 // Zm00001d032353 // Zm00001d038442 // Zm00001d014032 // Zm00001d003057 // Zm00001d033872 // Zm00001d032696 // Zm00001d046998 // Zm00001d010507 // Zm00001d035001 // Zm00001d053091 // Zm00001d039589 // Zm00001d023349 // Zm00001d015777 // Zm00001d026599 // Zm00001d043680 // Zm00001d006587 // …
GO:0010410	P	hemicellulose metabolic process	30	2740	140	30113	7.1e-05	0.013	// Zm00001d025851 // Zm00001d048389 // Zm00001d010976 // Zm00001d026460 // Zm00001d035494 // Zm00001d047750 // Zm00001d002410 // Zm00001d007231 // Zm00001d023950 // Zm00001d002066 // Zm00001d002064 // Zm00001d009060 // Zm00001d016687 // Zm00001d047694 // Zm00001d009309 // Zm00001d028725 // Zm00001d014613 // Zm00001d029814 // Zm00001d028811 // Zm00001d024386 // Zm00001d024934 // Zm00001d017699 // …
GO:0030243	P	cellulose metabolic process	24	2740	101	30113	9.4e-05	0.016	// Zm00001d009795 // Zm00001d033917 // Zm00001d034049 // Zm00001d024531 // Zm00001d019507 // Zm00001d005250 // Zm00001d013319 // Zm00001d047276 // Zm00001d049510 // Zm00001d019149 // Zm00001d037636 // Zm00001d017978 // Zm00001d026712 // Zm00001d034770 // Zm00001d019317 // Zm00001d044744 // Zm00001d020371 // Zm00001d042507 // Zm00001d021280 // Zm00001d045557 // Zm00001d033174 // Zm00001d005451 // …
GO:0005976	P	polysaccharide metabolic process	74	2740	495	30113	9.3e-05	0.016	// Zm00001d009795 // Zm00001d033917 // Zm00001d029164 // Zm00001d048389 // Zm00001d007290 // Zm00001d010976 // Zm00001d034049 // Zm00001d005250 // Zm00001d002410 // Zm00001d026460 // Zm00001d035494 // Zm00001d047750 // Zm00001d024531 // Zm00001d007231 // Zm00001d024934 // Zm00001d013319 // Zm00001d042840 // Zm00001d019507 // Zm00001d036423 // Zm00001d023950 // Zm00001d002066 // Zm00001d002064 // …
GO:0008643	P	carbohydrate transport	33	2740	166	30113	0.00011	0.018	// Zm00001d023677 // Zm00001d041067 // Zm00001d041192 // Zm00001d010440 // Zm00001d039052 // Zm00001d025572 // Zm00001d033011 // Zm00001d032409 // Zm00001d021938 // Zm00001d036940 // Zm00001d006688 // Zm00001d028151 // Zm00001d048311 // Zm00001d015905 // Zm00001d021775 // Zm00001d048178 // Zm00001d005594 // Zm00001d027854 // Zm00001d027268 // Zm00001d009605 // Zm00001d009603 // Zm00001d017282 // …
GO:0031408	P	oxylipin biosynthetic process	9	2740	16	30113	0.00011	0.018	// Zm00001d003533 // Zm00001d015852 // Zm00001d002000 // Zm00001d041204 // Zm00001d013493 // Zm00001d042541 // Zm00001d042540 // Zm00001d025524 // Zm00001d053675
GO:0031407	P	oxylipin metabolic process	9	2740	16	30113	0.00011	0.018	// Zm00001d003533 // Zm00001d015852 // Zm00001d002000 // Zm00001d041204 // Zm00001d013493 // Zm00001d042541 // Zm00001d042540 // Zm00001d025524 // Zm00001d053675
GO:0009719	P	response to endogenous stimulus	98	2740	711	30113	0.00012	0.019	// Zm00001d033383 // Zm00001d051302 // Zm00001d039624 // Zm00001d033463 // Zm00001d013154 // Zm00001d006282 // Zm00001d033319 // Zm00001d053675 // Zm00001d020234 // Zm00001d043536 // Zm00001d008229 // Zm00001d039634 // Zm00001d000358 // Zm00001d053004 // Zm00001d006236 // Zm00001d017547 // Zm00001d013707 // Zm00001d015243 // Zm00001d006063 // Zm00001d028793 // Zm00001d017397 // Zm00001d042111 // …
GO:0071705	P	nitrogen compound transport	63	2740	407	30113	0.00013	0.019	// Zm00001d040201 // Zm00001d023596 // Zm00001d035243 // Zm00001d023593 // Zm00001d017282 // Zm00001d011679 // Zm00001d008604 // Zm00001d000434 // Zm00001d010231 // Zm00001d046927 // Zm00001d012953 // Zm00001d051525 // Zm00001d001984 // Zm00001d041748 // Zm00001d007255 // Zm00001d038180 // Zm00001d038186 // Zm00001d046919 // Zm00001d017666 // Zm00001d045667 // Zm00001d044430 // Zm00001d042684 // …
GO:0042886	P	amide transport	23	2740	97	30113	0.00013	0.02	// Zm00001d040201 // Zm00001d008604 // Zm00001d038180 // Zm00001d051525 // Zm00001d039293 // Zm00001d041748 // Zm00001d007255 // Zm00001d012953 // Zm00001d038186 // Zm00001d045667 // Zm00001d042684 // Zm00001d029932 // Zm00001d030235 // Zm00001d049349 // Zm00001d037242 // Zm00001d038334 // Zm00001d045519 // Zm00001d000072 // Zm00001d000071 // Zm00001d016982 // Zm00001d017714 // Zm00001d030158 // …
GO:0015849	P	organic acid transport	27	2740	125	30113	0.00014	0.02	// Zm00001d023596 // Zm00001d035243 // Zm00001d023593 // Zm00001d010231 // Zm00001d001984 // Zm00001d044430 // Zm00001d029314 // Zm00001d025437 // Zm00001d037229 // Zm00001d031120 // Zm00001d028873 // Zm00001d053143 // Zm00001d042438 // Zm00001d046586 // Zm00001d046927 // Zm00001d042636 // Zm00001d053004 // Zm00001d012231 // Zm00001d038275 // Zm00001d042619 // Zm00001d037017 // Zm00001d023450 // …
GO:0003333	P	amino acid transmembrane transport	25	2740	111	30113	0.00014	0.02	// Zm00001d023596 // Zm00001d035243 // Zm00001d023593 // Zm00001d010231 // Zm00001d001984 // Zm00001d044430 // Zm00001d029314 // Zm00001d025437 // Zm00001d037229 // Zm00001d031120 // Zm00001d028873 // Zm00001d053143 // Zm00001d042438 // Zm00001d046586 // Zm00001d042636 // Zm00001d053004 // Zm00001d012231 // Zm00001d038275 // Zm00001d042619 // Zm00001d037017 // Zm00001d023450 // Zm00001d046263 // …
GO:1905039	P	carboxylic acid transmembrane transport	25	2740	112	30113	0.00016	0.021	// Zm00001d023596 // Zm00001d035243 // Zm00001d023593 // Zm00001d010231 // Zm00001d001984 // Zm00001d044430 // Zm00001d029314 // Zm00001d025437 // Zm00001d037229 // Zm00001d031120 // Zm00001d028873 // Zm00001d053143 // Zm00001d042438 // Zm00001d046586 // Zm00001d042636 // Zm00001d053004 // Zm00001d012231 // Zm00001d038275 // Zm00001d042619 // Zm00001d037017 // Zm00001d023450 // Zm00001d046263 // …
GO:1903825	P	organic acid transmembrane transport	25	2740	112	30113	0.00016	0.021	// Zm00001d023596 // Zm00001d035243 // Zm00001d023593 // Zm00001d010231 // Zm00001d001984 // Zm00001d044430 // Zm00001d029314 // Zm00001d025437 // Zm00001d037229 // Zm00001d031120 // Zm00001d028873 // Zm00001d053143 // Zm00001d042438 // Zm00001d046586 // Zm00001d042636 // Zm00001d053004 // Zm00001d012231 // Zm00001d038275 // Zm00001d042619 // Zm00001d037017 // Zm00001d023450 // Zm00001d046263 // …
GO:0044264	P	cellular polysaccharide metabolic process	53	2740	327	30113	0.00016	0.021	// Zm00001d009795 // Zm00001d033917 // Zm00001d048389 // Zm00001d010976 // Zm00001d034049 // Zm00001d005250 // Zm00001d002410 // Zm00001d026460 // Zm00001d035494 // Zm00001d024531 // Zm00001d007231 // Zm00001d024934 // Zm00001d042840 // Zm00001d019507 // Zm00001d023950 // Zm00001d002066 // Zm00001d002064 // Zm00001d016687 // Zm00001d047694 // Zm00001d009309 // Zm00001d047276 // Zm00001d019317 // …
GO:0098660	P	inorganic ion transmembrane transport	84	2740	596	30113	0.00019	0.025	// Zm00001d030464 // Zm00001d052242 // Zm00001d046591 // Zm00001d000204 // Zm00001d040201 // Zm00001d022449 // Zm00001d008604 // Zm00001d009600 // Zm00001d036622 // Zm00001d037468 // Zm00001d040125 // Zm00001d044717 // Zm00001d012717 // Zm00001d005190 // Zm00001d045139 // Zm00001d025474 // Zm00001d005779 // Zm00001d007255 // Zm00001d038180 // Zm00001d048129 // Zm00001d002006 // Zm00001d038186 // …
GO:0006857	P	oligopeptide transport	20	2740	81	30113	0.00023	0.028	// Zm00001d040201 // Zm00001d024587 // Zm00001d045667 // Zm00001d008604 // Zm00001d042684 // Zm00001d049349 // Zm00001d045519 // Zm00001d038334 // Zm00001d017714 // Zm00001d012953 // Zm00001d051525 // Zm00001d030158 // Zm00001d000072 // Zm00001d000071 // Zm00001d007255 // Zm00001d038180 // Zm00001d016982 // Zm00001d029932 // Zm00001d038186 // Zm00001d030235
GO:0015833	P	peptide transport	20	2740	81	30113	0.00023	0.028	// Zm00001d040201 // Zm00001d024587 // Zm00001d045667 // Zm00001d008604 // Zm00001d042684 // Zm00001d049349 // Zm00001d045519 // Zm00001d038334 // Zm00001d017714 // Zm00001d012953 // Zm00001d051525 // Zm00001d030158 // Zm00001d000072 // Zm00001d000071 // Zm00001d007255 // Zm00001d038180 // Zm00001d016982 // Zm00001d029932 // Zm00001d038186 // Zm00001d030235
GO:0009725	P	response to hormone	95	2740	699	30113	0.00024	0.028	// Zm00001d051302 // Zm00001d039624 // Zm00001d033463 // Zm00001d013154 // Zm00001d006282 // Zm00001d033319 // Zm00001d053675 // Zm00001d020234 // Zm00001d043536 // Zm00001d008229 // Zm00001d039634 // Zm00001d000358 // Zm00001d053004 // Zm00001d006236 // Zm00001d017547 // Zm00001d013707 // Zm00001d015243 // Zm00001d006063 // Zm00001d028793 // Zm00001d017397 // Zm00001d042111 // Zm00001d052269 // …
GO:0019438	P	aromatic compound biosynthetic process	377	2740	3450	30113	0.00024	0.028	// Zm00001d040148 // Zm00001d043045 // Zm00001d020136 // Zm00001d020137 // Zm00001d052683 // Zm00001d002801 // Zm00001d000358 // Zm00001d002654 // Zm00001d005970 // Zm00001d005029 // Zm00001d028995 // Zm00001d030577 // Zm00001d049870 // Zm00001d047346 // Zm00001d017614 // Zm00001d026191 // Zm00001d045398 // Zm00001d021946 // Zm00001d021826 // Zm00001d020008 // Zm00001d018142 // Zm00001d035436 // …
GO:0051171	P	regulation of nitrogen compound metabolic process	328	2740	2956	30113	0.00024	0.028	// Zm00001d006945 // Zm00001d047802 // Zm00001d051309 // Zm00001d051140 // Zm00001d026061 // Zm00001d026542 // Zm00001d040148 // Zm00001d039637 // Zm00001d039624 // Zm00001d033957 // Zm00001d016052 // Zm00001d021424 // Zm00001d005962 // Zm00001d017920 // Zm00001d020837 // Zm00001d001907 // Zm00001d014201 // Zm00001d002011 // Zm00001d043045 // Zm00001d042609 // Zm00001d020136 // Zm00001d020137 // …
GO:0009698	P	phenylpropanoid metabolic process	18	2740	69	30113	0.00026	0.03	// Zm00001d042901 // Zm00001d032468 // Zm00001d012477 // Zm00001d045206 // Zm00001d003015 // Zm00001d032152 // Zm00001d038555 // Zm00001d042906 // Zm00001d014739 // Zm00001d049541 // Zm00001d042848 // Zm00001d006236 // Zm00001d017275 // Zm00001d004689 // Zm00001d017276 // Zm00001d036293 // Zm00001d051161 // Zm00001d049950
GO:0010468	P	regulation of gene expression	332	2740	3001	30113	0.00027	0.03	// Zm00001d006945 // Zm00001d047802 // Zm00001d051309 // Zm00001d006941 // Zm00001d051140 // Zm00001d026061 // Zm00001d026542 // Zm00001d040148 // Zm00001d039637 // Zm00001d039624 // Zm00001d033957 // Zm00001d016052 // Zm00001d021424 // Zm00001d005962 // Zm00001d017920 // Zm00001d020837 // Zm00001d001907 // Zm00001d014201 // Zm00001d002011 // Zm00001d043045 // Zm00001d042609 // Zm00001d020136 // …
GO:0009314	P	response to radiation	52	2740	329	30113	0.00031	0.034	// Zm00001d021763 // Zm00001d051309 // Zm00001d035002 // Zm00001d016915 // Zm00001d046616 // Zm00001d025957 // Zm00001d032353 // Zm00001d038442 // Zm00001d014032 // Zm00001d003057 // Zm00001d033872 // Zm00001d032696 // Zm00001d046998 // Zm00001d010507 // Zm00001d035001 // Zm00001d053091 // Zm00001d039589 // Zm00001d023349 // Zm00001d015777 // Zm00001d026599 // Zm00001d043680 // Zm00001d006587 // …
GO:1901362	P	organic cyclic compound biosynthetic process	386	2740	3555	30113	0.00031	0.034	// Zm00001d040148 // Zm00001d008569 // Zm00001d028325 // Zm00001d043045 // Zm00001d020136 // Zm00001d020137 // Zm00001d002801 // Zm00001d016902 // Zm00001d000358 // Zm00001d002654 // Zm00001d005970 // Zm00001d005029 // Zm00001d028995 // Zm00001d030577 // Zm00001d049870 // Zm00001d047346 // Zm00001d017614 // Zm00001d045398 // Zm00001d021946 // Zm00001d021826 // Zm00001d020008 // Zm00001d018142 // …
GO:0009699	P	phenylpropanoid biosynthetic process	13	2740	40	30113	0.00032	0.034	// Zm00001d032468 // Zm00001d045206 // Zm00001d003015 // Zm00001d032152 // Zm00001d038555 // Zm00001d049541 // Zm00001d006236 // Zm00001d017275 // Zm00001d004689 // Zm00001d017276 // Zm00001d036293 // Zm00001d051161 // Zm00001d049950
GO:0006833	P	water transport	12	2740	35	30113	0.00036	0.037	// Zm00001d002738 // Zm00001d051403 // Zm00001d032461 // Zm00001d048520 // Zm00001d015518 // Zm00001d010410 // Zm00001d037779 // Zm00001d039293 // Zm00001d019565 // Zm00001d051362 // Zm00001d019563 // Zm00001d017526
GO:0019748	P	secondary metabolic process	22	2740	98	30113	0.00036	0.037	// Zm00001d003015 // Zm00001d030172 // Zm00001d045206 // Zm00001d038555 // Zm00001d042848 // Zm00001d049950 // Zm00001d042901 // Zm00001d032468 // Zm00001d042906 // Zm00001d017275 // Zm00001d017276 // Zm00001d032152 // Zm00001d012477 // Zm00001d014739 // Zm00001d019534 // Zm00001d006236 // Zm00001d004689 // Zm00001d025195 // Zm00001d036293 // Zm00001d005627 // Zm00001d049541 // Zm00001d051161
GO:0042044	P	fluid transport	12	2740	35	30113	0.00036	0.037	// Zm00001d002738 // Zm00001d051403 // Zm00001d032461 // Zm00001d048520 // Zm00001d015518 // Zm00001d010410 // Zm00001d037779 // Zm00001d039293 // Zm00001d019565 // Zm00001d051362 // Zm00001d019563 // Zm00001d017526
GO:1904659	P	glucose transmembrane transport	18	2740	72	30113	0.0004	0.037	// Zm00001d025572 // Zm00001d006697 // Zm00001d021775 // Zm00001d030464 // Zm00001d032409 // Zm00001d021938 // Zm00001d003469 // Zm00001d048178 // Zm00001d005594 // Zm00001d027268 // Zm00001d006688 // Zm00001d028151 // Zm00001d009605 // Zm00001d009603 // Zm00001d016274 // Zm00001d009600 // Zm00001d048775 // Zm00001d039052
GO:0015758	P	glucose transport	18	2740	72	30113	0.0004	0.037	// Zm00001d025572 // Zm00001d006697 // Zm00001d021775 // Zm00001d030464 // Zm00001d032409 // Zm00001d021938 // Zm00001d003469 // Zm00001d048178 // Zm00001d005594 // Zm00001d027268 // Zm00001d006688 // Zm00001d028151 // Zm00001d009605 // Zm00001d009603 // Zm00001d016274 // Zm00001d009600 // Zm00001d048775 // Zm00001d039052
GO:0035428	P	hexose transmembrane transport	18	2740	72	30113	0.0004	0.037	// Zm00001d025572 // Zm00001d006697 // Zm00001d021775 // Zm00001d030464 // Zm00001d032409 // Zm00001d021938 // Zm00001d003469 // Zm00001d048178 // Zm00001d005594 // Zm00001d027268 // Zm00001d006688 // Zm00001d028151 // Zm00001d009605 // Zm00001d009603 // Zm00001d016274 // Zm00001d009600 // Zm00001d048775 // Zm00001d039052
GO:0008645	P	hexose transport	18	2740	72	30113	0.0004	0.037	// Zm00001d025572 // Zm00001d006697 // Zm00001d021775 // Zm00001d030464 // Zm00001d032409 // Zm00001d021938 // Zm00001d003469 // Zm00001d048178 // Zm00001d005594 // Zm00001d027268 // Zm00001d006688 // Zm00001d028151 // Zm00001d009605 // Zm00001d009603 // Zm00001d016274 // Zm00001d009600 // Zm00001d048775 // Zm00001d039052
GO:0006812	P	cation transport	99	2740	748	30113	0.00041	0.037	// Zm00001d046591 // Zm00001d048129 // Zm00001d031476 // Zm00001d044717 // Zm00001d033818 // Zm00001d002558 // Zm00001d007255 // Zm00001d002006 // Zm00001d025572 // Zm00001d005032 // Zm00001d045667 // Zm00001d021938 // Zm00001d042684 // Zm00001d033922 // Zm00001d035447 // Zm00001d020257 // Zm00001d049349 // Zm00001d038334 // Zm00001d014128 // Zm00001d016982 // Zm00001d031647 // Zm00001d035631 // …
GO:0015749	P	monosaccharide transport	18	2740	72	30113	0.0004	0.037	// Zm00001d025572 // Zm00001d006697 // Zm00001d021775 // Zm00001d030464 // Zm00001d032409 // Zm00001d021938 // Zm00001d003469 // Zm00001d048178 // Zm00001d005594 // Zm00001d027268 // Zm00001d006688 // Zm00001d028151 // Zm00001d009605 // Zm00001d009603 // Zm00001d016274 // Zm00001d009600 // Zm00001d048775 // Zm00001d039052
GO:0034220	P	ion transmembrane transport	93	2740	696	30113	0.00046	0.041	// Zm00001d046591 // Zm00001d000204 // Zm00001d044717 // Zm00001d033818 // Zm00001d007255 // Zm00001d048129 // Zm00001d002006 // Zm00001d025572 // Zm00001d005032 // Zm00001d045667 // Zm00001d021938 // Zm00001d042684 // Zm00001d025474 // Zm00001d028873 // Zm00001d014611 // Zm00001d033922 // Zm00001d035447 // Zm00001d049349 // Zm00001d038334 // Zm00001d016855 // Zm00001d016982 // Zm00001d028164 // …
GO:0010413	P	glucuronoxylan metabolic process	8	2740	16	30113	0.0005	0.044	// Zm00001d010976 // Zm00001d024934 // Zm00001d002064 // Zm00001d026460 // Zm00001d035494 // Zm00001d028725 // Zm00001d007231 // Zm00001d047750
GO:0010417	P	glucuronoxylan biosynthetic process	8	2740	16	30113	0.0005	0.044	// Zm00001d010976 // Zm00001d024934 // Zm00001d002064 // Zm00001d026460 // Zm00001d035494 // Zm00001d028725 // Zm00001d007231 // Zm00001d047750
GO:0044699	P	single-organism process	976	2740	9791	30113	0.00053	0.045	// Zm00001d030171 // Zm00001d002899 // Zm00001d022342 // Zm00001d010840 // Zm00001d025851 // Zm00001d051896 // Zm00001d041726 // Zm00001d038930 // Zm00001d030172 // Zm00001d032090 // Zm00001d007255 // Zm00001d008569 // Zm00001d023593 // Zm00001d048841 // Zm00001d041319 // Zm00001d015579 // Zm00001d051267 // Zm00001d025572 // Zm00001d042961 // Zm00001d048533 // Zm00001d042684 // Zm00001d006508 // …
GO:0072593	P	reactive oxygen species metabolic process	36	2740	208	30113	0.00059	0.05	// Zm00001d031494 // Zm00001d002899 // Zm00001d027411 // Zm00001d006097 // Zm00001d037550 // Zm00001d035336 // Zm00001d040399 // Zm00001d016185 // Zm00001d038599 // Zm00001d031635 // Zm00001d028348 // Zm00001d014467 // Zm00001d043938 // Zm00001d023899 // Zm00001d046184 // Zm00001d032405 // Zm00001d037061 // Zm00001d049995 // Zm00001d025047 // Zm00001d025774 // Zm00001d046187 // Zm00001d029747 // …
GO:0015698	P	inorganic anion transport	25	2740	124	30113	0.0006	0.05	// Zm00001d000204 // Zm00001d011679 // Zm00001d037468 // Zm00001d040125 // Zm00001d011393 // Zm00001d039150 // Zm00001d046919 // Zm00001d017666 // Zm00001d032461 // Zm00001d025474 // Zm00001d029932 // Zm00001d014611 // Zm00001d027344 // Zm00001d042637 // Zm00001d028102 // Zm00001d027667 // Zm00001d016855 // Zm00001d044068 // Zm00001d044181 // Zm00001d027749 // Zm00001d028164 // Zm00001d048507 // …
GO:0009833	P	plant-type primary cell wall biogenesis	13	2740	44	30113	0.00068	0.057	// Zm00001d009795 // Zm00001d045557 // Zm00001d034770 // Zm00001d049510 // Zm00001d005250 // Zm00001d005451 // Zm00001d032776 // Zm00001d024531 // Zm00001d019317 // Zm00001d019149 // Zm00001d037636 // Zm00001d019507 // Zm00001d041972
GO:0035672	P	oligopeptide transmembrane transport	18	2740	77	30113	0.00079	0.065	// Zm00001d040201 // Zm00001d017714 // Zm00001d045667 // Zm00001d008604 // Zm00001d042684 // Zm00001d049349 // Zm00001d045519 // Zm00001d038334 // Zm00001d012953 // Zm00001d051525 // Zm00001d030158 // Zm00001d000072 // Zm00001d000071 // Zm00001d007255 // Zm00001d038180 // Zm00001d016982 // Zm00001d038186 // Zm00001d030235
GO:0009733	P	response to auxin	41	2740	253	30113	0.00082	0.066	// Zm00001d052269 // Zm00001d046893 // Zm00001d021454 // Zm00001d021457 // Zm00001d051302 // Zm00001d043660 // Zm00001d039624 // Zm00001d014226 // Zm00001d012222 // Zm00001d014507 // Zm00001d033463 // Zm00001d013154 // Zm00001d006282 // Zm00001d048316 // Zm00001d036415 // Zm00001d044502 // Zm00001d036623 // Zm00001d033319 // Zm00001d028815 // Zm00001d028814 // Zm00001d018973 // Zm00001d039267 // …
GO:0006979	P	response to oxidative stress	52	2740	348	30113	0.00096	0.076	// Zm00001d031494 // Zm00001d002899 // Zm00001d046184 // Zm00001d027411 // Zm00001d006097 // Zm00001d037480 // Zm00001d037550 // Zm00001d035336 // Zm00001d040399 // Zm00001d016185 // Zm00001d038599 // Zm00001d031635 // Zm00001d028348 // Zm00001d014467 // Zm00001d018211 // Zm00001d033872 // Zm00001d043144 // Zm00001d023899 // Zm00001d017199 // Zm00001d032405 // Zm00001d037061 // Zm00001d025047 // …
GO:0018130	P	heterocycle biosynthetic process	363	2740	3382	30113	0.00099	0.078	// Zm00001d040148 // Zm00001d043045 // Zm00001d020136 // Zm00001d020137 // Zm00001d002801 // Zm00001d016902 // Zm00001d000358 // Zm00001d002654 // Zm00001d005970 // Zm00001d005029 // Zm00001d028995 // Zm00001d030577 // Zm00001d049870 // Zm00001d047346 // Zm00001d017614 // Zm00001d026191 // Zm00001d045398 // Zm00001d021946 // Zm00001d021826 // Zm00001d020008 // Zm00001d018142 // Zm00001d035436 // …
GO:0034654	P	nucleobase-containing compound biosynthetic process	345	2740	3211	30113	0.0013	0.097	// Zm00001d040148 // Zm00001d043045 // Zm00001d020136 // Zm00001d020137 // Zm00001d002801 // Zm00001d000358 // Zm00001d002654 // Zm00001d005970 // Zm00001d005029 // Zm00001d028995 // Zm00001d030577 // Zm00001d049870 // Zm00001d047346 // Zm00001d017614 // Zm00001d026191 // Zm00001d045398 // Zm00001d021946 // Zm00001d021826 // Zm00001d018142 // Zm00001d035436 // Zm00001d013547 // Zm00001d043420 // …
GO:0015770	P	sucrose transport	6	2740	10	30113	0.0013	0.099	// Zm00001d027854 // Zm00001d033011 // Zm00001d048311 // Zm00001d041192 // Zm00001d046909 // Zm00001d031647
GO:0009605	P	response to external stimulus	53	2740	363	30113	0.0014	0.1	// Zm00001d046893 // Zm00001d033383 // Zm00001d034217 // Zm00001d049174 // Zm00001d037468 // Zm00001d003978 // Zm00001d051615 // Zm00001d026649 // Zm00001d009694 // Zm00001d018211 // Zm00001d042840 // Zm00001d042609 // Zm00001d003757 // Zm00001d040125 // Zm00001d044639 // Zm00001d002000 // Zm00001d032353 // Zm00001d001781 // Zm00001d027965 // Zm00001d018059 // Zm00001d035211 // Zm00001d026139 // …
GO:0051273	P	beta-glucan metabolic process	24	2740	126	30113	0.0015	0.11	// Zm00001d009795 // Zm00001d033917 // Zm00001d034049 // Zm00001d024531 // Zm00001d019507 // Zm00001d005250 // Zm00001d013319 // Zm00001d047276 // Zm00001d049510 // Zm00001d019149 // Zm00001d037636 // Zm00001d017978 // Zm00001d026712 // Zm00001d034770 // Zm00001d019317 // Zm00001d044744 // Zm00001d020371 // Zm00001d042507 // Zm00001d021280 // Zm00001d045557 // Zm00001d033174 // Zm00001d005451 // …
GO:0009606	P	tropism	12	2740	43	30113	0.0016	0.12	// Zm00001d046893 // Zm00001d006063 // Zm00001d005029 // Zm00001d016564 // Zm00001d033344 // Zm00001d008296 // Zm00001d003978 // Zm00001d032353 // Zm00001d023349 // Zm00001d031871 // Zm00001d049174 // Zm00001d023347
GO:0044262	P	cellular carbohydrate metabolic process	70	2740	519	30113	0.0017	0.13	// Zm00001d009795 // Zm00001d033917 // Zm00001d044813 // Zm00001d048389 // Zm00001d010976 // Zm00001d034049 // Zm00001d040375 // Zm00001d039777 // Zm00001d026460 // Zm00001d035494 // Zm00001d024821 // Zm00001d024531 // Zm00001d007231 // Zm00001d002410 // Zm00001d024934 // Zm00001d012407 // Zm00001d019149 // Zm00001d042840 // Zm00001d003247 // Zm00001d019507 // Zm00001d050155 // Zm00001d023950 // …
GO:0006468	P	protein phosphorylation	209	2740	1855	30113	0.0018	0.13	// Zm00001d030171 // Zm00001d038485 // Zm00001d038487 // Zm00001d038481 // Zm00001d046616 // Zm00001d038326 // Zm00001d045785 // Zm00001d007254 // Zm00001d001781 // Zm00001d048680 // Zm00001d048533 // Zm00001d011211 // Zm00001d024199 // Zm00001d021836 // Zm00001d037672 // Zm00001d020429 // Zm00001d033316 // Zm00001d004836 // Zm00001d032155 // Zm00001d051399 // Zm00001d053676 // Zm00001d011625 // …
GO:0045491	P	xylan metabolic process	15	2740	63	30113	0.0018	0.13	// Zm00001d010976 // Zm00001d024934 // Zm00001d023950 // Zm00001d002066 // Zm00001d002064 // Zm00001d009060 // Zm00001d026460 // Zm00001d035494 // Zm00001d027938 // Zm00001d028725 // Zm00001d018080 // Zm00001d026415 // Zm00001d007231 // Zm00001d052792 // Zm00001d047750
GO:0044550	P	secondary metabolite biosynthetic process	13	2740	50	30113	0.0018	0.13	// Zm00001d032468 // Zm00001d045206 // Zm00001d003015 // Zm00001d032152 // Zm00001d038555 // Zm00001d049541 // Zm00001d006236 // Zm00001d017275 // Zm00001d004689 // Zm00001d017276 // Zm00001d036293 // Zm00001d051161 // Zm00001d049950
GO:0009630	P	gravitropism	10	2740	32	30113	0.002	0.13	// Zm00001d046893 // Zm00001d006063 // Zm00001d005029 // Zm00001d016564 // Zm00001d033344 // Zm00001d049174 // Zm00001d003978 // Zm00001d023349 // Zm00001d031871 // Zm00001d023347
GO:0009808	P	lignin metabolic process	11	2740	38	30113	0.002	0.13	// Zm00001d042901 // Zm00001d032468 // Zm00001d045206 // Zm00001d042906 // Zm00001d038555 // Zm00001d012477 // Zm00001d049541 // Zm00001d042848 // Zm00001d004689 // Zm00001d036293 // Zm00001d032152
GO:0098662	P	inorganic cation transmembrane transport	72	2740	540	30113	0.002	0.13	// Zm00001d049218 // Zm00001d052242 // Zm00001d046591 // Zm00001d048129 // Zm00001d040201 // Zm00001d022449 // Zm00001d008604 // Zm00001d002708 // Zm00001d036622 // Zm00001d046679 // Zm00001d044717 // Zm00001d012717 // Zm00001d005190 // Zm00001d045139 // Zm00001d005779 // Zm00001d007255 // Zm00001d038180 // Zm00001d014669 // Zm00001d002006 // Zm00001d038186 // Zm00001d039052 // Zm00001d036965 // …
GO:0009629	P	response to gravity	10	2740	32	30113	0.002	0.13	// Zm00001d046893 // Zm00001d006063 // Zm00001d005029 // Zm00001d016564 // Zm00001d033344 // Zm00001d049174 // Zm00001d003978 // Zm00001d023349 // Zm00001d031871 // Zm00001d023347
GO:1901700	P	response to oxygen-containing compound	85	2740	662	30113	0.0022	0.14	// Zm00001d046893 // Zm00001d020614 // Zm00001d048389 // Zm00001d011679 // Zm00001d031494 // Zm00001d019565 // Zm00001d013030 // Zm00001d027901 // Zm00001d027488 // Zm00001d013527 // Zm00001d005698 // Zm00001d019563 // Zm00001d013105 // Zm00001d035356 // Zm00001d040457 // Zm00001d018211 // Zm00001d028325 // Zm00001d006885 // Zm00001d010445 // Zm00001d042609 // Zm00001d027900 // Zm00001d018178 // …
GO:0006022	P	aminoglycan metabolic process	9	2740	27	30113	0.0023	0.15	// Zm00001d009936 // Zm00001d049226 // Zm00001d017152 // Zm00001d013245 // Zm00001d027524 // Zm00001d027525 // Zm00001d020974 // Zm00001d036370 // Zm00001d034072
GO:0009636	P	response to toxic substance	44	2740	296	30113	0.0024	0.16	// Zm00001d031494 // Zm00001d002899 // Zm00001d027411 // Zm00001d006097 // Zm00001d037550 // Zm00001d035336 // Zm00001d040399 // Zm00001d016185 // Zm00001d038599 // Zm00001d031635 // Zm00001d028348 // Zm00001d014467 // Zm00001d043938 // Zm00001d029457 // Zm00001d042961 // Zm00001d023899 // Zm00001d046184 // Zm00001d032405 // Zm00001d037061 // Zm00001d025047 // Zm00001d025774 // Zm00001d046187 // …
GO:0098869	P	cellular oxidant detoxification	42	2740	279	30113	0.0025	0.16	// Zm00001d031494 // Zm00001d002899 // Zm00001d027411 // Zm00001d006097 // Zm00001d037550 // Zm00001d035336 // Zm00001d040399 // Zm00001d016185 // Zm00001d038599 // Zm00001d031635 // Zm00001d028348 // Zm00001d014467 // Zm00001d043938 // Zm00001d029457 // Zm00001d042961 // Zm00001d023899 // Zm00001d046184 // Zm00001d032405 // Zm00001d037061 // Zm00001d025047 // Zm00001d025774 // Zm00001d046187 // …
GO:0031323	P	regulation of cellular metabolic process	360	2740	3404	30113	0.0025	0.16	// Zm00001d040148 // Zm00001d043045 // Zm00001d020136 // Zm00001d020137 // Zm00001d048533 // Zm00001d002801 // Zm00001d000358 // Zm00001d002654 // Zm00001d005970 // Zm00001d005029 // Zm00001d028995 // Zm00001d030577 // Zm00001d049870 // Zm00001d047346 // Zm00001d017614 // Zm00001d045398 // Zm00001d021946 // Zm00001d021826 // Zm00001d018142 // Zm00001d035436 // Zm00001d013547 // Zm00001d043420 // …
GO:0098655	P	cation transmembrane transport	75	2740	573	30113	0.0025	0.16	// Zm00001d049218 // Zm00001d052242 // Zm00001d046591 // Zm00001d048129 // Zm00001d040201 // Zm00001d022449 // Zm00001d008604 // Zm00001d002708 // Zm00001d036622 // Zm00001d046679 // Zm00001d044717 // Zm00001d012717 // Zm00001d005190 // Zm00001d045139 // Zm00001d005779 // Zm00001d007255 // Zm00001d038180 // Zm00001d014669 // Zm00001d002006 // Zm00001d038186 // Zm00001d039052 // Zm00001d036965 // …
GO:1990748	P	cellular detoxification	42	2740	280	30113	0.0026	0.16	// Zm00001d031494 // Zm00001d002899 // Zm00001d027411 // Zm00001d006097 // Zm00001d037550 // Zm00001d035336 // Zm00001d040399 // Zm00001d016185 // Zm00001d038599 // Zm00001d031635 // Zm00001d028348 // Zm00001d014467 // Zm00001d043938 // Zm00001d029457 // Zm00001d042961 // Zm00001d023899 // Zm00001d046184 // Zm00001d032405 // Zm00001d037061 // Zm00001d025047 // Zm00001d025774 // Zm00001d046187 // …
GO:0080090	P	regulation of primary metabolic process	356	2740	3368	30113	0.0027	0.17	// Zm00001d040148 // Zm00001d043045 // Zm00001d020136 // Zm00001d020137 // Zm00001d048533 // Zm00001d002801 // Zm00001d000358 // Zm00001d002654 // Zm00001d005970 // Zm00001d005029 // Zm00001d028995 // Zm00001d030577 // Zm00001d049870 // Zm00001d047346 // Zm00001d017614 // Zm00001d045398 // Zm00001d021946 // Zm00001d021826 // Zm00001d018142 // Zm00001d035436 // Zm00001d013547 // Zm00001d043420 // …
GO:0001101	P	response to acid chemical	58	2740	421	30113	0.0027	0.17	// Zm00001d020614 // Zm00001d048389 // Zm00001d013030 // Zm00001d013527 // Zm00001d054044 // Zm00001d019563 // Zm00001d009694 // Zm00001d019565 // Zm00001d018211 // Zm00001d028325 // Zm00001d006885 // Zm00001d010445 // Zm00001d042609 // Zm00001d027900 // Zm00001d018178 // Zm00001d005698 // Zm00001d027901 // Zm00001d051403 // Zm00001d002000 // Zm00001d033050 // Zm00001d035211 // Zm00001d026139 // …
GO:1901071	P	glucosamine-containing compound metabolic process	9	2740	28	30113	0.0028	0.17	// Zm00001d017085 // Zm00001d049226 // Zm00001d017152 // Zm00001d009936 // Zm00001d050961 // Zm00001d027524 // Zm00001d027525 // Zm00001d020974 // Zm00001d036370
GO:0098754	P	detoxification	42	2740	281	30113	0.0028	0.17	// Zm00001d031494 // Zm00001d002899 // Zm00001d027411 // Zm00001d006097 // Zm00001d037550 // Zm00001d035336 // Zm00001d040399 // Zm00001d016185 // Zm00001d038599 // Zm00001d031635 // Zm00001d028348 // Zm00001d014467 // Zm00001d043938 // Zm00001d029457 // Zm00001d042961 // Zm00001d023899 // Zm00001d046184 // Zm00001d032405 // Zm00001d037061 // Zm00001d025047 // Zm00001d025774 // Zm00001d046187 // …
GO:0009628	P	response to abiotic stimulus	93	2740	745	30113	0.0029	0.17	// Zm00001d051309 // Zm00001d046616 // Zm00001d015182 // Zm00001d047618 // Zm00001d042609 // Zm00001d010507 // Zm00001d015777 // Zm00001d021634 // Zm00001d043680 // Zm00001d006587 // Zm00001d053675 // Zm00001d044920 // Zm00001d043536 // Zm00001d025863 // Zm00001d039437 // Zm00001d039637 // Zm00001d010596 // Zm00001d006236 // Zm00001d005029 // Zm00001d017547 // Zm00001d009700 // Zm00001d006063 // …
GO:0030244	P	cellulose biosynthetic process	16	2740	75	30113	0.0033	0.2	// Zm00001d009795 // Zm00001d045557 // Zm00001d034770 // Zm00001d034049 // Zm00001d049510 // Zm00001d005250 // Zm00001d005451 // Zm00001d033174 // Zm00001d032776 // Zm00001d024531 // Zm00001d047276 // Zm00001d019317 // Zm00001d019149 // Zm00001d037636 // Zm00001d019507 // Zm00001d041972
GO:0008300	P	isoprenoid catabolic process	10	2740	35	30113	0.0034	0.2	// Zm00001d037724 // Zm00001d043411 // Zm00001d002600 // Zm00001d038695 // Zm00001d043442 // Zm00001d033222 // Zm00001d031086 // Zm00001d013689 // Zm00001d041319 // Zm00001d018819
GO:0016051	P	carbohydrate biosynthetic process	53	2740	382	30113	0.0035	0.2	// Zm00001d009795 // Zm00001d025851 // Zm00001d044813 // Zm00001d048389 // Zm00001d034049 // Zm00001d040375 // Zm00001d026460 // Zm00001d027938 // Zm00001d052595 // Zm00001d024821 // Zm00001d024531 // Zm00001d028880 // Zm00001d007231 // Zm00001d012407 // Zm00001d019149 // Zm00001d042840 // Zm00001d019507 // Zm00001d023950 // Zm00001d002066 // Zm00001d002064 // Zm00001d034770 // Zm00001d016687 // …
GO:0006073	P	cellular glucan metabolic process	41	2740	277	30113	0.0036	0.2	// Zm00001d009795 // Zm00001d033917 // Zm00001d048389 // Zm00001d025851 // Zm00001d034049 // Zm00001d005250 // Zm00001d024531 // Zm00001d002410 // Zm00001d042840 // Zm00001d019507 // Zm00001d032776 // Zm00001d016687 // Zm00001d047694 // Zm00001d009309 // Zm00001d047276 // Zm00001d019317 // Zm00001d019149 // Zm00001d037636 // Zm00001d029814 // Zm00001d028811 // Zm00001d044129 // Zm00001d024386 // …
GO:0010033	P	response to organic substance	108	2740	897	30113	0.0039	0.22	// Zm00001d033383 // Zm00001d051302 // Zm00001d043660 // Zm00001d039624 // Zm00001d033463 // Zm00001d013154 // Zm00001d006282 // Zm00001d044096 // Zm00001d033319 // Zm00001d053675 // Zm00001d020234 // Zm00001d043536 // Zm00001d008229 // Zm00001d039634 // Zm00001d000358 // Zm00001d053004 // Zm00001d027488 // Zm00001d017547 // Zm00001d013707 // Zm00001d015243 // Zm00001d006063 // Zm00001d028793 // …
GO:0044282	P	small molecule catabolic process	36	2740	237	30113	0.0042	0.24	// Zm00001d030347 // Zm00001d003015 // Zm00001d025586 // Zm00001d040375 // Zm00001d002600 // Zm00001d039777 // Zm00001d012321 // Zm00001d026649 // Zm00001d003058 // Zm00001d040457 // Zm00001d002000 // Zm00001d012407 // Zm00001d050155 // Zm00001d053722 // Zm00001d003434 // Zm00001d003432 // Zm00001d038695 // Zm00001d031749 // Zm00001d035212 // Zm00001d030216 // Zm00001d017275 // Zm00001d017276 // …
GO:0009809	P	lignin biosynthetic process	7	2740	19	30113	0.0044	0.25	// Zm00001d032468 // Zm00001d045206 // Zm00001d038555 // Zm00001d049541 // Zm00001d004689 // Zm00001d036293 // Zm00001d032152
GO:0015979	P	photosynthesis	37	2740	247	30113	0.0046	0.25	// Zm00001d021763 // Zm00001d008706 // Zm00001d035356 // Zm00001d035001 // Zm00001d031738 // Zm00001d029049 // Zm00001d008230 // Zm00001d052595 // Zm00001d020877 // Zm00001d028880 // Zm00001d035002 // Zm00001d039687 // Zm00001d043167 // Zm00001d007857 // Zm00001d009929 // Zm00001d026599 // Zm00001d006587 // Zm00001d039715 // Zm00001d050403 // Zm00001d031484 // Zm00001d053432 // Zm00001d013146 // …
GO:0034762	P	regulation of transmembrane transport	6	2740	14	30113	0.0047	0.25	// Zm00001d046616 // Zm00001d032353 // Zm00001d044717 // Zm00001d012717 // Zm00001d044056 // Zm00001d038252
GO:0070592	P	cell wall polysaccharide biosynthetic process	13	2740	57	30113	0.0048	0.26	// Zm00001d010976 // Zm00001d024934 // Zm00001d023950 // Zm00001d034049 // Zm00001d002064 // Zm00001d026460 // Zm00001d035494 // Zm00001d027938 // Zm00001d002066 // Zm00001d047276 // Zm00001d028725 // Zm00001d007231 // Zm00001d047750
GO:0000272	P	polysaccharide catabolic process	24	2740	140	30113	0.0049	0.26	// Zm00001d029164 // Zm00001d033917 // Zm00001d007290 // Zm00001d009060 // Zm00001d022460 // Zm00001d043443 // Zm00001d042625 // Zm00001d013319 // Zm00001d025067 // Zm00001d017978 // Zm00001d026712 // Zm00001d044744 // Zm00001d020371 // Zm00001d015328 // Zm00001d032992 // Zm00001d026415 // Zm00001d042507 // Zm00001d021280 // Zm00001d018080 // Zm00001d015934 // Zm00001d040650 // Zm00001d008334 // …
GO:0044765	P	single-organism transport	165	2740	1464	30113	0.0051	0.27	// Zm00001d023596 // Zm00001d046591 // Zm00001d000204 // Zm00001d046616 // Zm00001d000434 // Zm00001d044717 // Zm00001d007255 // Zm00001d023593 // Zm00001d002006 // Zm00001d038718 // Zm00001d025572 // Zm00001d033011 // Zm00001d045667 // Zm00001d027921 // Zm00001d042684 // Zm00001d021930 // Zm00001d037779 // Zm00001d035381 // Zm00001d041556 // Zm00001d028873 // Zm00001d014611 // Zm00001d015905 // …
GO:1901565	P	organonitrogen compound catabolic process	32	2740	207	30113	0.0053	0.28	// Zm00001d003015 // Zm00001d012321 // Zm00001d053365 // Zm00001d003058 // Zm00001d040457 // Zm00001d020974 // Zm00001d008628 // Zm00001d017152 // Zm00001d036370 // Zm00001d031749 // Zm00001d043681 // Zm00001d017276 // Zm00001d025862 // Zm00001d033805 // Zm00001d049226 // Zm00001d024281 // Zm00001d017275 // Zm00001d009936 // Zm00001d026635 // Zm00001d041772 // Zm00001d027524 // Zm00001d027525 // …
GO:0044042	P	glucan metabolic process	41	2740	285	30113	0.0055	0.29	// Zm00001d009795 // Zm00001d033917 // Zm00001d048389 // Zm00001d025851 // Zm00001d034049 // Zm00001d005250 // Zm00001d024531 // Zm00001d002410 // Zm00001d042840 // Zm00001d019507 // Zm00001d032776 // Zm00001d016687 // Zm00001d047694 // Zm00001d009309 // Zm00001d047276 // Zm00001d019317 // Zm00001d019149 // Zm00001d037636 // Zm00001d029814 // Zm00001d028811 // Zm00001d044129 // Zm00001d024386 // …
GO:0051275	P	beta-glucan catabolic process	8	2740	26	30113	0.0059	0.3	// Zm00001d033917 // Zm00001d017978 // Zm00001d026712 // Zm00001d044744 // Zm00001d020371 // Zm00001d013319 // Zm00001d042507 // Zm00001d021280
GO:0016119	P	carotene metabolic process	8	2740	26	30113	0.0059	0.3	// Zm00001d027936 // Zm00001d043442 // Zm00001d033222 // Zm00001d031086 // Zm00001d013689 // Zm00001d021410 // Zm00001d041319 // Zm00001d018819
GO:0030245	P	cellulose catabolic process	8	2740	26	30113	0.0059	0.3	// Zm00001d033917 // Zm00001d017978 // Zm00001d026712 // Zm00001d044744 // Zm00001d020371 // Zm00001d013319 // Zm00001d042507 // Zm00001d021280
GO:0015772	P	oligosaccharide transport	6	2740	15	30113	0.0061	0.3	// Zm00001d027854 // Zm00001d033011 // Zm00001d048311 // Zm00001d041192 // Zm00001d046909 // Zm00001d031647
GO:0015766	P	disaccharide transport	6	2740	15	30113	0.0061	0.3	// Zm00001d027854 // Zm00001d033011 // Zm00001d048311 // Zm00001d041192 // Zm00001d046909 // Zm00001d031647
GO:0060255	P	regulation of macromolecule metabolic process	362	2740	3482	30113	0.0061	0.3	// Zm00001d040148 // Zm00001d043045 // Zm00001d020136 // Zm00001d020137 // Zm00001d048533 // Zm00001d002801 // Zm00001d040033 // Zm00001d000358 // Zm00001d002654 // Zm00001d005970 // Zm00001d005029 // Zm00001d028995 // Zm00001d030577 // Zm00001d049870 // Zm00001d047346 // Zm00001d017614 // Zm00001d045398 // Zm00001d021946 // Zm00001d021826 // Zm00001d018142 // Zm00001d035436 // Zm00001d013547 // …
GO:1902600	P	hydrogen ion transmembrane transport	49	2740	359	30113	0.0064	0.31	// Zm00001d052242 // Zm00001d046591 // Zm00001d040201 // Zm00001d024262 // Zm00001d008604 // Zm00001d012953 // Zm00001d045139 // Zm00001d005779 // Zm00001d007255 // Zm00001d038180 // Zm00001d002006 // Zm00001d038186 // Zm00001d046919 // Zm00001d025572 // Zm00001d005032 // Zm00001d032409 // Zm00001d021938 // Zm00001d042684 // Zm00001d006688 // Zm00001d028151 // Zm00001d013324 // Zm00001d039052 // …
GO:0009926	P	auxin polar transport	10	2740	39	30113	0.0064	0.31	// Zm00001d052269 // Zm00001d046893 // Zm00001d021454 // Zm00001d044083 // Zm00001d049174 // Zm00001d021457 // Zm00001d006282 // Zm00001d053004 // Zm00001d031871 // Zm00001d043660
GO:0006820	P	anion transport	32	2740	210	30113	0.0064	0.31	// Zm00001d000204 // Zm00001d013461 // Zm00001d011679 // Zm00001d037468 // Zm00001d032353 // Zm00001d011393 // Zm00001d039150 // Zm00001d046919 // Zm00001d013045 // Zm00001d017666 // Zm00001d044430 // Zm00001d032461 // Zm00001d025474 // Zm00001d042637 // Zm00001d029932 // Zm00001d014611 // Zm00001d027344 // Zm00001d046927 // Zm00001d021653 // Zm00001d028102 // Zm00001d027667 // Zm00001d016855 // …
GO:0045492	P	xylan biosynthetic process	11	2740	46	30113	0.0068	0.32	// Zm00001d010976 // Zm00001d024934 // Zm00001d023950 // Zm00001d002066 // Zm00001d002064 // Zm00001d026460 // Zm00001d035494 // Zm00001d027938 // Zm00001d028725 // Zm00001d007231 // Zm00001d047750
GO:0071577	P	zinc II ion transmembrane transport	7	2740	21	30113	0.0069	0.32	// Zm00001d036965 // Zm00001d014669 // Zm00001d029497 // Zm00001d019228 // Zm00001d005190 // Zm00001d019226 // Zm00001d002343
GO:0006829	P	zinc II ion transport	7	2740	21	30113	0.0069	0.32	// Zm00001d036965 // Zm00001d014669 // Zm00001d029497 // Zm00001d019228 // Zm00001d005190 // Zm00001d019226 // Zm00001d002343
GO:0009751	P	response to salicylic acid	9	2740	33	30113	0.0069	0.32	// Zm00001d048389 // Zm00001d008229 // Zm00001d053675 // Zm00001d002000 // Zm00001d006236 // Zm00001d009694 // Zm00001d028815 // Zm00001d028814 // Zm00001d040464
GO:0098661	P	inorganic anion transmembrane transport	13	2740	60	30113	0.0069	0.32	// Zm00001d014611 // Zm00001d028164 // Zm00001d000204 // Zm00001d032461 // Zm00001d025474 // Zm00001d037468 // Zm00001d040125 // Zm00001d050283 // Zm00001d015702 // Zm00001d016855 // Zm00001d044068 // Zm00001d027749 // Zm00001d046919
GO:0006558	P	L-phenylalanine metabolic process	8	2740	27	30113	0.0071	0.33	// Zm00001d003015 // Zm00001d003830 // Zm00001d025333 // Zm00001d048561 // Zm00001d041772 // Zm00001d017275 // Zm00001d017276 // Zm00001d051161
GO:0072330	P	monocarboxylic acid biosynthetic process	30	2740	195	30113	0.0072	0.33	// Zm00001d003015 // Zm00001d044813 // Zm00001d030343 // Zm00001d028829 // Zm00001d016438 // Zm00001d002000 // Zm00001d003533 // Zm00001d004758 // Zm00001d028241 // Zm00001d028406 // Zm00001d017275 // Zm00001d033149 // Zm00001d017276 // Zm00001d053675 // Zm00001d047931 // Zm00001d037328 // Zm00001d041204 // Zm00001d029350 // Zm00001d042541 // Zm00001d042540 // Zm00001d046909 // Zm00001d009608 // …
GO:0051260	P	protein homooligomerization	6	2740	16	30113	0.0078	0.35	// Zm00001d054044 // Zm00001d034413 // Zm00001d027936 // Zm00001d025788 // Zm00001d019563 // Zm00001d017526
GO:0034637	P	cellular carbohydrate biosynthetic process	41	2740	292	30113	0.0079	0.36	// Zm00001d009795 // Zm00001d025851 // Zm00001d048389 // Zm00001d034049 // Zm00001d005250 // Zm00001d026460 // Zm00001d027938 // Zm00001d024821 // Zm00001d024531 // Zm00001d007231 // Zm00001d019149 // Zm00001d042840 // Zm00001d019507 // Zm00001d023950 // Zm00001d002066 // Zm00001d002064 // Zm00001d034770 // Zm00001d016687 // Zm00001d047694 // Zm00001d047276 // Zm00001d019317 // Zm00001d028725 // …
GO:0006749	P	glutathione metabolic process	17	2740	91	30113	0.008	0.36	// Zm00001d013845 // Zm00001d029704 // Zm00001d010554 // Zm00001d021470 // Zm00001d029707 // Zm00001d048353 // Zm00001d053365 // Zm00001d024963 // Zm00001d027540 // Zm00001d008628 // Zm00001d041772 // Zm00001d029801 // Zm00001d020780 // Zm00001d027539 // Zm00001d027541 // Zm00001d043795 // Zm00001d018809
GO:0030001	P	metal ion transport	48	2740	357	30113	0.0088	0.39	// Zm00001d049218 // Zm00001d033818 // Zm00001d048129 // Zm00001d027708 // Zm00001d022449 // Zm00001d002708 // Zm00001d031476 // Zm00001d046679 // Zm00001d044717 // Zm00001d012717 // Zm00001d005190 // Zm00001d002558 // Zm00001d042270 // Zm00001d002343 // Zm00001d047492 // Zm00001d035875 // Zm00001d036965 // Zm00001d025241 // Zm00001d048411 // Zm00001d011955 // Zm00001d032291 // Zm00001d026289 // …
GO:0019222	P	regulation of metabolic process	369	2740	3582	30113	0.0091	0.4	// Zm00001d040148 // Zm00001d043045 // Zm00001d020136 // Zm00001d020137 // Zm00001d048533 // Zm00001d002801 // Zm00001d040033 // Zm00001d000358 // Zm00001d002654 // Zm00001d005970 // Zm00001d005029 // Zm00001d028995 // Zm00001d030577 // Zm00001d049870 // Zm00001d047346 // Zm00001d017614 // Zm00001d045398 // Zm00001d021946 // Zm00001d021826 // Zm00001d018142 // Zm00001d035436 // Zm00001d013547 // …
GO:0015672	P	monovalent inorganic cation transport	59	2740	460	30113	0.0095	0.42	// Zm00001d049218 // Zm00001d052242 // Zm00001d046591 // Zm00001d040201 // Zm00001d022449 // Zm00001d008604 // Zm00001d036622 // Zm00001d046679 // Zm00001d044717 // Zm00001d012717 // Zm00001d044056 // Zm00001d045139 // Zm00001d005779 // Zm00001d007255 // Zm00001d038180 // Zm00001d002006 // Zm00001d038186 // Zm00001d039052 // Zm00001d025572 // Zm00001d005032 // Zm00001d045667 // Zm00001d021938 // …
GO:0046348	P	amino sugar catabolic process	7	2740	23	30113	0.01	0.42	// Zm00001d009936 // Zm00001d049226 // Zm00001d017152 // Zm00001d027524 // Zm00001d027525 // Zm00001d020974 // Zm00001d036370
GO:0009914	P	hormone transport	10	2740	42	30113	0.0099	0.42	// Zm00001d052269 // Zm00001d046893 // Zm00001d021454 // Zm00001d044083 // Zm00001d049174 // Zm00001d021457 // Zm00001d006282 // Zm00001d053004 // Zm00001d031871 // Zm00001d043660
GO:0010252	P	auxin homeostasis	7	2740	23	30113	0.01	0.42	// Zm00001d052269 // Zm00001d046893 // Zm00001d006063 // Zm00001d032223 // Zm00001d044083 // Zm00001d003311 // Zm00001d043660
GO:1901072	P	glucosamine-containing compound catabolic process	7	2740	23	30113	0.01	0.42	// Zm00001d009936 // Zm00001d049226 // Zm00001d017152 // Zm00001d027524 // Zm00001d027525 // Zm00001d020974 // Zm00001d036370
GO:0006030	P	chitin metabolic process	7	2740	23	30113	0.01	0.42	// Zm00001d009936 // Zm00001d049226 // Zm00001d017152 // Zm00001d027524 // Zm00001d027525 // Zm00001d020974 // Zm00001d036370
GO:0006032	P	chitin catabolic process	7	2740	23	30113	0.01	0.42	// Zm00001d009936 // Zm00001d049226 // Zm00001d017152 // Zm00001d027524 // Zm00001d027525 // Zm00001d020974 // Zm00001d036370
GO:0033692	P	cellular polysaccharide biosynthetic process	34	2740	235	30113	0.01	0.42	// Zm00001d009795 // Zm00001d025851 // Zm00001d048389 // Zm00001d034049 // Zm00001d005250 // Zm00001d026460 // Zm00001d027938 // Zm00001d024531 // Zm00001d007231 // Zm00001d042840 // Zm00001d019507 // Zm00001d023950 // Zm00001d002066 // Zm00001d002064 // Zm00001d016687 // Zm00001d047694 // Zm00001d047276 // Zm00001d019317 // Zm00001d028725 // Zm00001d037636 // Zm00001d028811 // Zm00001d044129 // …
GO:0060918	P	auxin transport	10	2740	42	30113	0.0099	0.42	// Zm00001d052269 // Zm00001d046893 // Zm00001d021454 // Zm00001d044083 // Zm00001d049174 // Zm00001d021457 // Zm00001d006282 // Zm00001d053004 // Zm00001d031871 // Zm00001d043660
GO:0006026	P	aminoglycan catabolic process	7	2740	23	30113	0.01	0.42	// Zm00001d009936 // Zm00001d049226 // Zm00001d017152 // Zm00001d027524 // Zm00001d027525 // Zm00001d020974 // Zm00001d036370
GO:0071229	P	cellular response to acid chemical	33	2740	226	30113	0.0098	0.42	// Zm00001d020614 // Zm00001d048389 // Zm00001d020234 // Zm00001d013030 // Zm00001d013527 // Zm00001d009694 // Zm00001d018211 // Zm00001d028325 // Zm00001d006885 // Zm00001d008957 // Zm00001d027900 // Zm00001d018178 // Zm00001d033050 // Zm00001d035211 // Zm00001d026139 // Zm00001d010445 // Zm00001d028815 // Zm00001d028814 // Zm00001d021839 // Zm00001d051156 // Zm00001d013109 // Zm00001d027901 // …
GO:0044038	P	cell wall macromolecule biosynthetic process	13	2740	64	30113	0.011	0.44	// Zm00001d010976 // Zm00001d024934 // Zm00001d023950 // Zm00001d034049 // Zm00001d002064 // Zm00001d026460 // Zm00001d035494 // Zm00001d027938 // Zm00001d002066 // Zm00001d047276 // Zm00001d028725 // Zm00001d007231 // Zm00001d047750
GO:0070589	P	cellular component macromolecule biosynthetic process	13	2740	64	30113	0.011	0.44	// Zm00001d010976 // Zm00001d024934 // Zm00001d023950 // Zm00001d034049 // Zm00001d002064 // Zm00001d026460 // Zm00001d035494 // Zm00001d027938 // Zm00001d002066 // Zm00001d047276 // Zm00001d028725 // Zm00001d007231 // Zm00001d047750
GO:0009753	P	response to jasmonic acid	16	2740	87	30113	0.011	0.45	// Zm00001d027900 // Zm00001d020614 // Zm00001d009694 // Zm00001d027901 // Zm00001d028325 // Zm00001d050365 // Zm00001d011878 // Zm00001d002000 // Zm00001d033050 // Zm00001d042541 // Zm00001d035211 // Zm00001d006236 // Zm00001d033049 // Zm00001d042111 // Zm00001d053675 // Zm00001d008957
GO:0042545	P	cell wall modification	11	2740	50	30113	0.011	0.45	// Zm00001d016906 // Zm00001d007290 // Zm00001d022460 // Zm00001d050082 // Zm00001d040650 // Zm00001d015934 // Zm00001d032992 // Zm00001d042625 // Zm00001d008334 // Zm00001d021280 // Zm00001d045048
GO:0015992	P	proton transport	49	2740	374	30113	0.012	0.48	// Zm00001d052242 // Zm00001d046591 // Zm00001d040201 // Zm00001d024262 // Zm00001d008604 // Zm00001d012953 // Zm00001d045139 // Zm00001d005779 // Zm00001d007255 // Zm00001d038180 // Zm00001d002006 // Zm00001d038186 // Zm00001d046919 // Zm00001d025572 // Zm00001d005032 // Zm00001d032409 // Zm00001d021938 // Zm00001d042684 // Zm00001d006688 // Zm00001d028151 // Zm00001d013324 // Zm00001d039052 // …
GO:0006818	P	hydrogen transport	49	2740	374	30113	0.012	0.48	// Zm00001d052242 // Zm00001d046591 // Zm00001d040201 // Zm00001d024262 // Zm00001d008604 // Zm00001d012953 // Zm00001d045139 // Zm00001d005779 // Zm00001d007255 // Zm00001d038180 // Zm00001d002006 // Zm00001d038186 // Zm00001d046919 // Zm00001d025572 // Zm00001d005032 // Zm00001d032409 // Zm00001d021938 // Zm00001d042684 // Zm00001d006688 // Zm00001d028151 // Zm00001d013324 // Zm00001d039052 // …
GO:1901606	P	alpha-amino acid catabolic process	11	2740	51	30113	0.013	0.5	// Zm00001d002052 // Zm00001d042811 // Zm00001d053722 // Zm00001d033805 // Zm00001d003522 // Zm00001d025862 // Zm00001d012321 // Zm00001d031749 // Zm00001d019698 // Zm00001d003058 // Zm00001d040457
GO:0006101	P	citrate metabolic process	5	2740	13	30113	0.014	0.53	// Zm00001d024952 // Zm00001d004564 // Zm00001d048358 // Zm00001d006476 // Zm00001d053684
GO:0034765	P	regulation of ion transmembrane transport	5	2740	13	30113	0.014	0.53	// Zm00001d032353 // Zm00001d044717 // Zm00001d012717 // Zm00001d044056 // Zm00001d038252
GO:0009755	P	hormone-mediated signaling pathway	52	2740	405	30113	0.014	0.54	// Zm00001d052269 // Zm00001d046893 // Zm00001d023994 // Zm00001d013030 // Zm00001d039624 // Zm00001d014226 // Zm00001d013527 // Zm00001d051156 // Zm00001d014507 // Zm00001d013105 // Zm00001d013154 // Zm00001d006885 // Zm00001d010445 // Zm00001d027900 // Zm00001d018178 // Zm00001d028325 // Zm00001d033050 // Zm00001d020614 // Zm00001d035211 // Zm00001d026139 // Zm00001d050635 // Zm00001d033319 // …
GO:0000271	P	polysaccharide biosynthetic process	36	2740	260	30113	0.015	0.55	// Zm00001d009795 // Zm00001d025851 // Zm00001d048389 // Zm00001d034049 // Zm00001d005250 // Zm00001d026460 // Zm00001d027938 // Zm00001d024531 // Zm00001d007231 // Zm00001d042840 // Zm00001d019507 // Zm00001d023950 // Zm00001d002066 // Zm00001d002064 // Zm00001d016687 // Zm00001d047694 // Zm00001d047273 // Zm00001d044828 // Zm00001d047276 // Zm00001d019317 // Zm00001d028725 // Zm00001d037636 // …
GO:0044275	P	cellular carbohydrate catabolic process	13	2740	67	30113	0.015	0.56	// Zm00001d033917 // Zm00001d017978 // Zm00001d026712 // Zm00001d040375 // Zm00001d043443 // Zm00001d044744 // Zm00001d020371 // Zm00001d030216 // Zm00001d013319 // Zm00001d050155 // Zm00001d012407 // Zm00001d042507 // Zm00001d021280
GO:0015706	P	nitrate transport	6	2740	19	30113	0.015	0.56	// Zm00001d017666 // Zm00001d011679 // Zm00001d042637 // Zm00001d029932 // Zm00001d024587 // Zm00001d046919
GO:1902578	P	single-organism localization	169	2740	1558	30113	0.016	0.59	// Zm00001d023596 // Zm00001d046591 // Zm00001d000204 // Zm00001d046616 // Zm00001d000434 // Zm00001d044717 // Zm00001d007255 // Zm00001d023593 // Zm00001d002006 // Zm00001d038718 // Zm00001d025572 // Zm00001d033011 // Zm00001d045667 // Zm00001d027921 // Zm00001d042684 // Zm00001d021930 // Zm00001d037779 // Zm00001d035381 // Zm00001d041556 // Zm00001d028873 // Zm00001d014611 // Zm00001d015905 // …
GO:0043207	P	response to external biotic stimulus	33	2740	236	30113	0.017	0.61	// Zm00001d009694 // Zm00001d034217 // Zm00001d051615 // Zm00001d026649 // Zm00001d018211 // Zm00001d042840 // Zm00001d042609 // Zm00001d003757 // Zm00001d044639 // Zm00001d002000 // Zm00001d001781 // Zm00001d027965 // Zm00001d018059 // Zm00001d035211 // Zm00001d026139 // Zm00001d023253 // Zm00001d028815 // Zm00001d028814 // Zm00001d053675 // Zm00001d008957 // Zm00001d054044 // Zm00001d011878 // …
GO:0006633	P	fatty acid biosynthetic process	20	2740	124	30113	0.017	0.61	// Zm00001d044813 // Zm00001d003533 // Zm00001d030343 // Zm00001d015852 // Zm00001d037328 // Zm00001d028406 // Zm00001d041204 // Zm00001d047931 // Zm00001d013493 // Zm00001d029350 // Zm00001d042541 // Zm00001d042540 // Zm00001d028241 // Zm00001d016438 // Zm00001d002000 // Zm00001d033149 // Zm00001d025524 // Zm00001d009608 // Zm00001d046909 // Zm00001d053675
GO:0051707	P	response to other organism	33	2740	236	30113	0.017	0.61	// Zm00001d009694 // Zm00001d034217 // Zm00001d051615 // Zm00001d026649 // Zm00001d018211 // Zm00001d042840 // Zm00001d042609 // Zm00001d003757 // Zm00001d044639 // Zm00001d002000 // Zm00001d001781 // Zm00001d027965 // Zm00001d018059 // Zm00001d035211 // Zm00001d026139 // Zm00001d023253 // Zm00001d028815 // Zm00001d028814 // Zm00001d053675 // Zm00001d008957 // Zm00001d054044 // Zm00001d011878 // …
GO:0050789	P	regulation of biological process	528	2740	5307	30113	0.017	0.62	// Zm00001d040148 // Zm00001d028325 // Zm00001d043045 // Zm00001d020136 // Zm00001d020137 // Zm00001d048533 // Zm00001d006508 // Zm00001d002801 // Zm00001d011625 // Zm00001d040033 // Zm00001d000358 // Zm00001d002654 // Zm00001d005970 // Zm00001d005029 // Zm00001d028995 // Zm00001d030577 // Zm00001d049870 // Zm00001d021948 // Zm00001d017614 // Zm00001d047269 // Zm00001d045398 // Zm00001d021946 // …
GO:0010315	P	auxin efflux	5	2740	14	30113	0.017	0.63	// Zm00001d052269 // Zm00001d046893 // Zm00001d043660 // Zm00001d031871 // Zm00001d044083
GO:0009056	P	catabolic process	215	2740	2032	30113	0.017	0.63	// Zm00001d029164 // Zm00001d002899 // Zm00001d000203 // Zm00001d051460 // Zm00001d027411 // Zm00001d025586 // Zm00001d043443 // Zm00001d043442 // Zm00001d053365 // Zm00001d044495 // Zm00001d022078 // Zm00001d050178 // Zm00001d042848 // Zm00001d031880 // Zm00001d048841 // Zm00001d041319 // Zm00001d042507 // Zm00001d012415 // Zm00001d008898 // Zm00001d037167 // Zm00001d027975 // Zm00001d003434 // …
GO:0000281	P	mitotic cytokinesis	13	2740	69	30113	0.018	0.64	// Zm00001d009795 // Zm00001d045557 // Zm00001d034770 // Zm00001d049510 // Zm00001d005250 // Zm00001d005451 // Zm00001d032776 // Zm00001d024531 // Zm00001d019317 // Zm00001d019149 // Zm00001d037636 // Zm00001d019507 // Zm00001d041972
GO:0046247	P	terpene catabolic process	6	2740	20	30113	0.018	0.64	// Zm00001d043442 // Zm00001d033222 // Zm00001d031086 // Zm00001d013689 // Zm00001d041319 // Zm00001d018819
GO:0016121	P	carotene catabolic process	6	2740	20	30113	0.018	0.64	// Zm00001d043442 // Zm00001d033222 // Zm00001d031086 // Zm00001d013689 // Zm00001d041319 // Zm00001d018819
GO:0006040	P	amino sugar metabolic process	9	2740	40	30113	0.019	0.66	// Zm00001d017085 // Zm00001d049226 // Zm00001d017152 // Zm00001d009936 // Zm00001d050961 // Zm00001d027524 // Zm00001d027525 // Zm00001d020974 // Zm00001d036370
GO:0061640	P	cytoskeleton-dependent cytokinesis	13	2740	70	30113	0.02	0.69	// Zm00001d009795 // Zm00001d045557 // Zm00001d034770 // Zm00001d049510 // Zm00001d005250 // Zm00001d005451 // Zm00001d032776 // Zm00001d024531 // Zm00001d019317 // Zm00001d019149 // Zm00001d037636 // Zm00001d019507 // Zm00001d041972
GO:0071495	P	cellular response to endogenous stimulus	54	2740	433	30113	0.02	0.69	// Zm00001d052269 // Zm00001d046893 // Zm00001d009694 // Zm00001d023994 // Zm00001d013030 // Zm00001d039637 // Zm00001d039624 // Zm00001d014226 // Zm00001d013527 // Zm00001d051156 // Zm00001d014507 // Zm00001d013105 // Zm00001d013154 // Zm00001d006885 // Zm00001d010445 // Zm00001d027900 // Zm00001d018178 // Zm00001d028325 // Zm00001d033050 // Zm00001d020614 // Zm00001d035211 // Zm00001d026139 // …
GO:0048511	P	rhythmic process	9	2740	41	30113	0.021	0.73	// Zm00001d054044 // Zm00001d047269 // Zm00001d009877 // Zm00001d008826 // Zm00001d053091 // Zm00001d039589 // Zm00001d032353 // Zm00001d007445 // Zm00001d053675
GO:0007623	P	circadian rhythm	9	2740	41	30113	0.021	0.73	// Zm00001d054044 // Zm00001d047269 // Zm00001d009877 // Zm00001d008826 // Zm00001d053091 // Zm00001d039589 // Zm00001d032353 // Zm00001d007445 // Zm00001d053675
GO:0009310	P	amine catabolic process	6	2740	21	30113	0.022	0.73	// Zm00001d042811 // Zm00001d053722 // Zm00001d012321 // Zm00001d024281 // Zm00001d019698 // Zm00001d043681
GO:0042402	P	cellular biogenic amine catabolic process	6	2740	21	30113	0.022	0.73	// Zm00001d042811 // Zm00001d053722 // Zm00001d012321 // Zm00001d024281 // Zm00001d019698 // Zm00001d043681
GO:0022900	P	electron transport chain	46	2740	362	30113	0.023	0.77	// Zm00001d033098 // Zm00001d013038 // Zm00001d035002 // Zm00001d016818 // Zm00001d037194 // Zm00001d035001 // Zm00001d037218 // Zm00001d009568 // Zm00001d020794 // Zm00001d011543 // Zm00001d021850 // Zm00001d014463 // Zm00001d035859 // Zm00001d048720 // Zm00001d019376 // Zm00001d037757 // Zm00001d029626 // Zm00001d012293 // Zm00001d027346 // Zm00001d044920 // Zm00001d038529 // Zm00001d013781 // …
GO:0046777	P	protein autophosphorylation	43	2740	334	30113	0.023	0.77	// Zm00001d029047 // Zm00001d027436 // Zm00001d031201 // Zm00001d013030 // Zm00001d041236 // Zm00001d048968 // Zm00001d013527 // Zm00001d041232 // Zm00001d007254 // Zm00001d020429 // Zm00001d038481 // Zm00001d016285 // Zm00001d048962 // Zm00001d032344 // Zm00001d006885 // Zm00001d028686 // Zm00001d021836 // Zm00001d037672 // Zm00001d026139 // Zm00001d045515 // Zm00001d004836 // Zm00001d046236 // …
GO:0032870	P	cellular response to hormone stimulus	53	2740	428	30113	0.023	0.77	// Zm00001d052269 // Zm00001d046893 // Zm00001d009694 // Zm00001d023994 // Zm00001d013030 // Zm00001d039624 // Zm00001d014226 // Zm00001d013527 // Zm00001d051156 // Zm00001d014507 // Zm00001d013105 // Zm00001d013154 // Zm00001d006885 // Zm00001d010445 // Zm00001d027900 // Zm00001d018178 // Zm00001d028325 // Zm00001d033050 // Zm00001d020614 // Zm00001d035211 // Zm00001d026139 // Zm00001d050635 // …
GO:0016042	P	lipid catabolic process	25	2740	172	30113	0.023	0.77	// Zm00001d040205 // Zm00001d036773 // Zm00001d000203 // Zm00001d013461 // Zm00001d037724 // Zm00001d002600 // Zm00001d043442 // Zm00001d033254 // Zm00001d013689 // Zm00001d048841 // Zm00001d041319 // Zm00001d002000 // Zm00001d038695 // Zm00001d033256 // Zm00001d018819 // Zm00001d043411 // Zm00001d031086 // Zm00001d039670 // Zm00001d029397 // Zm00001d005431 // Zm00001d033222 // Zm00001d042057 // …
GO:0044247	P	cellular polysaccharide catabolic process	9	2740	42	30113	0.024	0.78	// Zm00001d033917 // Zm00001d017978 // Zm00001d026712 // Zm00001d043443 // Zm00001d044744 // Zm00001d020371 // Zm00001d013319 // Zm00001d042507 // Zm00001d021280
GO:0016998	P	cell wall macromolecule catabolic process	7	2740	28	30113	0.024	0.78	// Zm00001d009936 // Zm00001d043443 // Zm00001d017152 // Zm00001d027524 // Zm00001d027525 // Zm00001d020974 // Zm00001d036370
GO:0010411	P	xyloglucan metabolic process	15	2740	88	30113	0.024	0.78	// Zm00001d024386 // Zm00001d024379 // Zm00001d048389 // Zm00001d051867 // Zm00001d017699 // Zm00001d025851 // Zm00001d016687 // Zm00001d002193 // Zm00001d047694 // Zm00001d009309 // Zm00001d014614 // Zm00001d002410 // Zm00001d014613 // Zm00001d029814 // Zm00001d028811
GO:0000041	P	transition metal ion transport	14	2740	80	30113	0.024	0.78	// Zm00001d036965 // Zm00001d020623 // Zm00001d048129 // Zm00001d019226 // Zm00001d020395 // Zm00001d002708 // Zm00001d029497 // Zm00001d002343 // Zm00001d005190 // Zm00001d019228 // Zm00001d014669 // Zm00001d046242 // Zm00001d035875 // Zm00001d031647
GO:0042214	P	terpene metabolic process	8	2740	35	30113	0.024	0.78	// Zm00001d027936 // Zm00001d043442 // Zm00001d033222 // Zm00001d031086 // Zm00001d013689 // Zm00001d021410 // Zm00001d041319 // Zm00001d018819
GO:0044283	P	small molecule biosynthetic process	78	2740	671	30113	0.025	0.8	// Zm00001d003015 // Zm00001d044813 // Zm00001d048389 // Zm00001d030343 // Zm00001d037724 // Zm00001d040375 // Zm00001d002600 // Zm00001d003830 // Zm00001d028829 // Zm00001d016438 // Zm00001d013493 // Zm00001d044228 // Zm00001d013522 // Zm00001d003058 // Zm00001d052247 // Zm00001d040457 // Zm00001d042840 // Zm00001d012407 // Zm00001d052079 // Zm00001d028260 // Zm00001d048709 // Zm00001d003533 // …
GO:0050794	P	regulation of cellular process	495	2740	4991	30113	0.025	0.8	// Zm00001d040148 // Zm00001d028325 // Zm00001d043045 // Zm00001d020136 // Zm00001d020137 // Zm00001d048533 // Zm00001d006508 // Zm00001d002801 // Zm00001d011625 // Zm00001d000358 // Zm00001d002654 // Zm00001d005970 // Zm00001d005029 // Zm00001d028995 // Zm00001d030577 // Zm00001d049870 // Zm00001d021948 // Zm00001d017614 // Zm00001d045398 // Zm00001d021946 // Zm00001d005748 // Zm00001d021826 // …
GO:0006559	P	L-phenylalanine catabolic process	5	2740	16	30113	0.026	0.84	// Zm00001d017275 // Zm00001d003015 // Zm00001d017276 // Zm00001d041772 // Zm00001d051161
GO:0016054	P	organic acid catabolic process	23	2740	157	30113	0.027	0.85	// Zm00001d003015 // Zm00001d037724 // Zm00001d012321 // Zm00001d026649 // Zm00001d003058 // Zm00001d040457 // Zm00001d002000 // Zm00001d050155 // Zm00001d038695 // Zm00001d031749 // Zm00001d017275 // Zm00001d017276 // Zm00001d043411 // Zm00001d025862 // Zm00001d033805 // Zm00001d019698 // Zm00001d041772 // Zm00001d002052 // Zm00001d042811 // Zm00001d003522 // Zm00001d053722 // Zm00001d048890 // …
GO:0009607	P	response to biotic stimulus	34	2740	257	30113	0.029	0.91	// Zm00001d009694 // Zm00001d034217 // Zm00001d051615 // Zm00001d026649 // Zm00001d018211 // Zm00001d042840 // Zm00001d042609 // Zm00001d003757 // Zm00001d044639 // Zm00001d002000 // Zm00001d001781 // Zm00001d027965 // Zm00001d018059 // Zm00001d035211 // Zm00001d026139 // Zm00001d023253 // Zm00001d028815 // Zm00001d028814 // Zm00001d053675 // Zm00001d008957 // Zm00001d054044 // Zm00001d019895 // …
GO:0016053	P	organic acid biosynthetic process	61	2740	512	30113	0.03	0.93	// Zm00001d003015 // Zm00001d044813 // Zm00001d052247 // Zm00001d030343 // Zm00001d037724 // Zm00001d040220 // Zm00001d003830 // Zm00001d028829 // Zm00001d016438 // Zm00001d003058 // Zm00001d040457 // Zm00001d002000 // Zm00001d008628 // Zm00001d052079 // Zm00001d028260 // Zm00001d048709 // Zm00001d003533 // Zm00001d004758 // Zm00001d028241 // Zm00001d028406 // Zm00001d038695 // Zm00001d015927 // …
GO:0043269	P	regulation of ion transport	7	2740	30	30113	0.031	0.97	// Zm00001d046927 // Zm00001d032353 // Zm00001d044717 // Zm00001d012717 // Zm00001d044056 // Zm00001d038252 // Zm00001d053729
GO:0051274	P	beta-glucan biosynthetic process	16	2740	100	30113	0.032	0.98	// Zm00001d009795 // Zm00001d045557 // Zm00001d034770 // Zm00001d034049 // Zm00001d049510 // Zm00001d005250 // Zm00001d005451 // Zm00001d033174 // Zm00001d032776 // Zm00001d024531 // Zm00001d047276 // Zm00001d019317 // Zm00001d019149 // Zm00001d037636 // Zm00001d019507 // Zm00001d041972
GO:0009734	P	auxin-activated signaling pathway	20	2740	134	30113	0.032	0.98	// Zm00001d052269 // Zm00001d046893 // Zm00001d041416 // Zm00001d013707 // Zm00001d015243 // Zm00001d044083 // Zm00001d049141 // Zm00001d038784 // Zm00001d018973 // Zm00001d026590 // Zm00001d000358 // Zm00001d014226 // Zm00001d014507 // Zm00001d031871 // Zm00001d043660 // Zm00001d033319 // Zm00001d039624 // Zm00001d013154 // Zm00001d039267 // Zm00001d044502
GO:0022622	P	root system development	10	2740	102	30113	0.46	1	// Zm00001d018954 // Zm00001d053150 // Zm00001d006063 // Zm00001d042637 // Zm00001d004868 // Zm00001d044520 // Zm00001d053004 // Zm00001d023479 // Zm00001d004413 // Zm00001d042609
GO:0051049	P	regulation of transport	10	2740	92	30113	0.34	1	// Zm00001d017050 // Zm00001d046616 // Zm00001d046927 // Zm00001d049174 // Zm00001d032353 // Zm00001d044717 // Zm00001d012717 // Zm00001d044056 // Zm00001d038252 // Zm00001d053729
GO:0009694	P	jasmonic acid metabolic process	5	2740	25	30113	0.1	1	// Zm00001d009398 // Zm00001d042210 // Zm00001d047340 // Zm00001d004758 // Zm00001d008957
GO:0009167	P	purine ribonucleoside monophosphate metabolic process	17	2740	281	30113	0.97	1	// Zm00001d052242 // Zm00001d037617 // Zm00001d007390 // Zm00001d026490 // Zm00001d051157 // Zm00001d002006 // Zm00001d040375 // Zm00001d023559 // Zm00001d053015 // Zm00001d030216 // Zm00001d016818 // Zm00001d013324 // Zm00001d033619 // Zm00001d012407 // Zm00001d021620 // Zm00001d028556 // Zm00001d033922
GO:0009696	P	salicylic acid metabolic process	5	2740	31	30113	0.18	1	// Zm00001d009398 // Zm00001d042210 // Zm00001d047680 // Zm00001d039963 // Zm00001d028829
GO:0009165	P	nucleotide biosynthetic process	12	2740	215	30113	0.97	1	// Zm00001d052242 // Zm00001d037617 // Zm00001d026490 // Zm00001d051157 // Zm00001d015182 // Zm00001d026374 // Zm00001d033830 // Zm00001d013324 // Zm00001d033619 // Zm00001d002006 // Zm00001d021620 // Zm00001d033922
GO:0044281	P	small molecule metabolic process	166	2740	1916	30113	0.75	1	// Zm00001d033383 // Zm00001d052079 // Zm00001d037724 // Zm00001d025586 // Zm00001d040220 // Zm00001d015182 // Zm00001d030285 // Zm00001d042210 // Zm00001d016438 // Zm00001d044228 // Zm00001d039732 // Zm00001d018238 // Zm00001d003533 // Zm00001d028241 // Zm00001d028556 // Zm00001d028406 // Zm00001d037164 // Zm00001d003432 // Zm00001d031749 // Zm00001d030216 // Zm00001d033149 // Zm00001d053675 // …
GO:0098771	P	inorganic ion homeostasis	13	2740	162	30113	0.71	1	// Zm00001d049218 // Zm00001d020395 // Zm00001d005032 // Zm00001d020623 // Zm00001d026490 // Zm00001d046593 // Zm00001d033818 // Zm00001d005190 // Zm00001d035631 // Zm00001d006437 // Zm00001d002006 // Zm00001d035875 // Zm00001d022504
GO:0043603	P	cellular amide metabolic process	53	2740	1404	30113	1	1	// Zm00001d036547 // Zm00001d023308 // Zm00001d045958 // Zm00001d045320 // Zm00001d021470 // Zm00001d036464 // Zm00001d020780 // Zm00001d053365 // Zm00001d021668 // Zm00001d027566 // Zm00001d040005 // Zm00001d026528 // Zm00001d027539 // Zm00001d040457 // Zm00001d020296 // Zm00001d039732 // Zm00001d006923 // Zm00001d037384 // Zm00001d048353 // Zm00001d029707 // Zm00001d017882 // Zm00001d018809 // …
GO:0009168	P	purine ribonucleoside monophosphate biosynthetic process	9	2740	99	30113	0.55	1	// Zm00001d052242 // Zm00001d037617 // Zm00001d026490 // Zm00001d051157 // Zm00001d013324 // Zm00001d033619 // Zm00001d002006 // Zm00001d021620 // Zm00001d033922
GO:0043043	P	peptide biosynthetic process	30	2740	1221	30113	1	1	// Zm00001d036547 // Zm00001d045320 // Zm00001d036464 // Zm00001d023308 // Zm00001d021668 // Zm00001d040005 // Zm00001d026528 // Zm00001d039732 // Zm00001d008628 // Zm00001d037384 // Zm00001d045958 // Zm00001d017882 // Zm00001d008245 // Zm00001d001774 // Zm00001d026224 // Zm00001d008223 // Zm00001d026657 // Zm00001d034810 // Zm00001d043097 // Zm00001d027566 // Zm00001d008535 // Zm00001d044502 // …
GO:0051716	P	cellular response to stimulus	176	2740	2430	30113	1	1	// Zm00001d004875 // Zm00001d038326 // Zm00001d043660 // Zm00001d049233 // Zm00001d039624 // Zm00001d050518 // Zm00001d013154 // Zm00001d012578 // Zm00001d048680 // Zm00001d006508 // Zm00001d024199 // Zm00001d033316 // Zm00001d032155 // Zm00001d033319 // Zm00001d020420 // Zm00001d028726 // Zm00001d041416 // Zm00001d008957 // Zm00001d017859 // Zm00001d011625 // Zm00001d043536 // Zm00001d006063 // …
GO:0000003	P	reproduction	57	2740	704	30113	0.82	1	// Zm00001d030171 // Zm00001d031494 // Zm00001d021057 // Zm00001d014728 // Zm00001d011239 // Zm00001d026649 // Zm00001d050649 // Zm00001d008826 // Zm00001d002342 // Zm00001d024414 // Zm00001d029899 // Zm00001d016681 // Zm00001d035588 // Zm00001d039589 // Zm00001d007838 // Zm00001d024497 // Zm00001d043252 // Zm00001d023524 // Zm00001d036530 // Zm00001d017495 // Zm00001d024200 // Zm00001d032501 // …
GO:0009135	P	purine nucleoside diphosphate metabolic process	6	2740	117	30113	0.95	1	// Zm00001d040375 // Zm00001d023559 // Zm00001d053015 // Zm00001d030216 // Zm00001d012407 // Zm00001d028556
GO:0018212	P	peptidyl-tyrosine modification	5	2740	54	30113	0.55	1	// Zm00001d002174 // Zm00001d012717 // Zm00001d011700 // Zm00001d012609 // Zm00001d026004
GO:0009642	P	response to light intensity	5	2740	57	30113	0.6	1	// Zm00001d008209 // Zm00001d028815 // Zm00001d028814 // Zm00001d015777 // Zm00001d033872
GO:0009199	P	ribonucleoside triphosphate metabolic process	14	2740	268	30113	0.99	1	// Zm00001d052242 // Zm00001d007390 // Zm00001d026490 // Zm00001d002006 // Zm00001d040375 // Zm00001d023559 // Zm00001d053015 // Zm00001d030216 // Zm00001d016818 // Zm00001d013324 // Zm00001d012407 // Zm00001d021620 // Zm00001d028556 // Zm00001d033922
GO:0048586	P	regulation of long-day photoperiodism, flowering	6	2740	34	30113	0.11	1	// Zm00001d035408 // Zm00001d039637 // Zm00001d028432 // Zm00001d039589 // Zm00001d005993 // Zm00001d008826
GO:0045859	P	regulation of protein kinase activity	12	2740	167	30113	0.82	1	// Zm00001d005928 // Zm00001d053735 // Zm00001d048533 // Zm00001d029970 // Zm00001d043740 // Zm00001d049080 // Zm00001d052174 // Zm00001d047728 // Zm00001d002788 // Zm00001d002733 // Zm00001d052185 // Zm00001d028274
GO:0050832	P	defense response to fungus	7	2740	66	30113	0.41	1	// Zm00001d009936 // Zm00001d026649 // Zm00001d026139 // Zm00001d028815 // Zm00001d028814 // Zm00001d036370 // Zm00001d042609
GO:0046488	P	phosphatidylinositol metabolic process	10	2740	157	30113	0.9	1	// Zm00001d006063 // Zm00001d022342 // Zm00001d039582 // Zm00001d032540 // Zm00001d047972 // Zm00001d036530 // Zm00001d016822 // Zm00001d032935 // Zm00001d022391 // Zm00001d028366
GO:0046486	P	glycerolipid metabolic process	11	2740	217	30113	0.99	1	// Zm00001d006063 // Zm00001d022342 // Zm00001d039582 // Zm00001d032540 // Zm00001d047972 // Zm00001d036530 // Zm00001d016822 // Zm00001d032935 // Zm00001d022391 // Zm00001d028366 // Zm00001d040076
GO:0009765	P	photosynthesis, light harvesting	7	2740	43	30113	0.12	1	// Zm00001d050403 // Zm00001d021763 // Zm00001d026599 // Zm00001d009929 // Zm00001d033132 // Zm00001d006587 // Zm00001d033136
GO:0046483	P	heterocycle metabolic process	452	2740	6024	30113	1	1	// Zm00001d040148 // Zm00001d043045 // Zm00001d020136 // Zm00001d020137 // Zm00001d002801 // Zm00001d026010 // Zm00001d007838 // Zm00001d016902 // Zm00001d000358 // Zm00001d002654 // Zm00001d045002 // Zm00001d026635 // Zm00001d005970 // Zm00001d005029 // Zm00001d028995 // Zm00001d030577 // Zm00001d028556 // Zm00001d047346 // Zm00001d017614 // Zm00001d045398 // Zm00001d021946 // Zm00001d038921 // …
GO:0042325	P	regulation of phosphorylation	15	2740	225	30113	0.91	1	// Zm00001d005928 // Zm00001d028685 // Zm00001d053735 // Zm00001d018368 // Zm00001d048533 // Zm00001d050635 // Zm00001d029970 // Zm00001d043740 // Zm00001d049080 // Zm00001d052174 // Zm00001d047728 // Zm00001d002788 // Zm00001d002733 // Zm00001d052185 // Zm00001d028274
GO:0042327	P	positive regulation of phosphorylation	5	2740	92	30113	0.92	1	// Zm00001d018368 // Zm00001d053735 // Zm00001d047728 // Zm00001d043740 // Zm00001d049080
GO:0006575	P	cellular modified amino acid metabolic process	21	2740	151	30113	0.05	1	// Zm00001d036898 // Zm00001d013845 // Zm00001d029704 // Zm00001d010554 // Zm00001d021470 // Zm00001d029707 // Zm00001d048353 // Zm00001d018809 // Zm00001d053365 // Zm00001d024963 // Zm00001d027540 // Zm00001d008628 // Zm00001d041772 // Zm00001d029801 // Zm00001d020780 // Zm00001d027539 // Zm00001d027541 // Zm00001d040457 // Zm00001d043795 // Zm00001d039264 // Zm00001d040076
GO:0006576	P	cellular biogenic amine metabolic process	10	2740	81	30113	0.23	1	// Zm00001d053722 // Zm00001d042811 // Zm00001d019698 // Zm00001d012321 // Zm00001d034460 // Zm00001d043681 // Zm00001d048709 // Zm00001d020008 // Zm00001d024281 // Zm00001d022557
GO:0019538	P	protein metabolic process	445	2740	6264	30113	1	1	// Zm00001d030171 // Zm00001d022342 // Zm00001d040638 // Zm00001d030172 // Zm00001d007254 // Zm00001d046289 // Zm00001d043043 // Zm00001d031880 // Zm00001d048533 // Zm00001d011211 // Zm00001d008245 // Zm00001d011625 // Zm00001d020726 // Zm00001d037188 // Zm00001d011628 // Zm00001d003317 // Zm00001d048690 // Zm00001d017615 // Zm00001d017613 // Zm00001d037112 // Zm00001d005748 // Zm00001d021535 // …
GO:0035670	P	plant-type ovary development	5	2740	21	30113	0.061	1	// Zm00001d051465 // Zm00001d017614 // Zm00001d021057 // Zm00001d021863 // Zm00001d039434
GO:0019320	P	hexose catabolic process	5	2740	33	30113	0.21	1	// Zm00001d025586 // Zm00001d035212 // Zm00001d003434 // Zm00001d039777 // Zm00001d003432
GO:0009892	P	negative regulation of metabolic process	39	2740	591	30113	0.98	1	// Zm00001d026061 // Zm00001d038558 // Zm00001d029067 // Zm00001d028880 // Zm00001d026528 // Zm00001d040027 // Zm00001d040028 // Zm00001d003304 // Zm00001d010445 // Zm00001d028685 // Zm00001d048533 // Zm00001d017606 // Zm00001d027739 // Zm00001d033149 // Zm00001d028815 // Zm00001d029628 // Zm00001d028814 // Zm00001d020234 // Zm00001d047427 // Zm00001d001774 // Zm00001d020198 // Zm00001d040033 // …
GO:0009893	P	positive regulation of metabolic process	51	2740	701	30113	0.95	1	// Zm00001d013357 // Zm00001d045320 // Zm00001d043420 // Zm00001d021057 // Zm00001d030833 // Zm00001d052180 // Zm00001d043045 // Zm00001d042609 // Zm00001d005750 // Zm00001d029896 // Zm00001d019061 // Zm00001d053735 // Zm00001d047728 // Zm00001d039300 // Zm00001d039260 // Zm00001d002480 // Zm00001d011915 // Zm00001d043536 // Zm00001d007709 // Zm00001d035408 // Zm00001d039434 // Zm00001d043740 // …
GO:0009890	P	negative regulation of biosynthetic process	22	2740	346	30113	0.96	1	// Zm00001d026061 // Zm00001d029067 // Zm00001d026528 // Zm00001d028880 // Zm00001d027739 // Zm00001d017606 // Zm00001d047427 // Zm00001d001774 // Zm00001d020198 // Zm00001d052606 // Zm00001d039637 // Zm00001d026657 // Zm00001d006236 // Zm00001d043470 // Zm00001d020807 // Zm00001d047346 // Zm00001d003521 // Zm00001d029718 // Zm00001d027453 // Zm00001d033657 // Zm00001d022032 // Zm00001d002594
GO:0009891	P	positive regulation of biosynthetic process	43	2740	538	30113	0.82	1	// Zm00001d013357 // Zm00001d045320 // Zm00001d043420 // Zm00001d021057 // Zm00001d030833 // Zm00001d052180 // Zm00001d043045 // Zm00001d042609 // Zm00001d005750 // Zm00001d029896 // Zm00001d019061 // Zm00001d039300 // Zm00001d039260 // Zm00001d011915 // Zm00001d043536 // Zm00001d035408 // Zm00001d039434 // Zm00001d016674 // Zm00001d000112 // Zm00001d021718 // Zm00001d039383 // Zm00001d051465 // …
GO:0009161	P	ribonucleoside monophosphate metabolic process	17	2740	291	30113	0.98	1	// Zm00001d052242 // Zm00001d037617 // Zm00001d007390 // Zm00001d026490 // Zm00001d051157 // Zm00001d002006 // Zm00001d040375 // Zm00001d023559 // Zm00001d053015 // Zm00001d030216 // Zm00001d016818 // Zm00001d013324 // Zm00001d033619 // Zm00001d012407 // Zm00001d021620 // Zm00001d028556 // Zm00001d033922
GO:0000302	P	response to reactive oxygen species	12	2740	98	30113	0.21	1	// Zm00001d031494 // Zm00001d028814 // Zm00001d017199 // Zm00001d052136 // Zm00001d025047 // Zm00001d054044 // Zm00001d053965 // Zm00001d015777 // Zm00001d021634 // Zm00001d028815 // Zm00001d018211 // Zm00001d033872
GO:0035556	P	intracellular signal transduction	38	2740	485	30113	0.84	1	// Zm00001d051156 // Zm00001d004875 // Zm00001d052343 // Zm00001d038326 // Zm00001d013030 // Zm00001d023856 // Zm00001d049233 // Zm00001d012128 // Zm00001d032353 // Zm00001d018983 // Zm00001d013527 // Zm00001d047945 // Zm00001d042463 // Zm00001d005779 // Zm00001d050768 // Zm00001d006885 // Zm00001d047597 // Zm00001d053735 // Zm00001d047728 // Zm00001d026139 // Zm00001d041430 // Zm00001d049080 // …
GO:0071900	P	regulation of protein serine/threonine kinase activity	8	2740	107	30113	0.75	1	// Zm00001d005928 // Zm00001d002733 // Zm00001d029970 // Zm00001d052174 // Zm00001d002788 // Zm00001d048533 // Zm00001d052185 // Zm00001d028274
GO:0072350	P	tricarboxylic acid metabolic process	6	2740	30	30113	0.075	1	// Zm00001d004564 // Zm00001d048358 // Zm00001d022557 // Zm00001d024952 // Zm00001d006476 // Zm00001d053684
GO:0006888	P	ER to Golgi vesicle-mediated transport	7	2740	164	30113	0.99	1	// Zm00001d022275 // Zm00001d046468 // Zm00001d041399 // Zm00001d006249 // Zm00001d029030 // Zm00001d008218 // Zm00001d006939
GO:0051346	P	negative regulation of hydrolase activity	11	2740	120	30113	0.54	1	// Zm00001d028793 // Zm00001d038558 // Zm00001d024960 // Zm00001d019895 // Zm00001d040027 // Zm00001d040028 // Zm00001d028815 // Zm00001d029628 // Zm00001d003304 // Zm00001d028814 // Zm00001d010445
GO:0009856	P	pollination	13	2740	105	30113	0.18	1	// Zm00001d002174 // Zm00001d030171 // Zm00001d035588 // Zm00001d012609 // Zm00001d006063 // Zm00001d043252 // Zm00001d042013 // Zm00001d016681 // Zm00001d034781 // Zm00001d021487 // Zm00001d023524 // Zm00001d006297 // Zm00001d052513
GO:0006885	P	regulation of pH	5	2740	67	30113	0.73	1	// Zm00001d002006 // Zm00001d005032 // Zm00001d035631 // Zm00001d026490 // Zm00001d022504
GO:0006886	P	intracellular protein transport	19	2740	677	30113	1	1	// Zm00001d022275 // Zm00001d033368 // Zm00001d046468 // Zm00001d034437 // Zm00001d023218 // Zm00001d046616 // Zm00001d017756 // Zm00001d034365 // Zm00001d012897 // Zm00001d008218 // Zm00001d006757 // Zm00001d048239 // Zm00001d002458 // Zm00001d035631 // Zm00001d041556 // Zm00001d043935 // Zm00001d047945 // Zm00001d006939 // Zm00001d052028
GO:0006887	P	exocytosis	5	2740	124	30113	0.99	1	// Zm00001d034365 // Zm00001d020617 // Zm00001d014642 // Zm00001d042461 // Zm00001d034208
GO:0009867	P	jasmonic acid mediated signaling pathway	11	2740	68	30113	0.063	1	// Zm00001d027900 // Zm00001d020614 // Zm00001d027901 // Zm00001d050365 // Zm00001d011878 // Zm00001d033050 // Zm00001d035211 // Zm00001d033049 // Zm00001d042111 // Zm00001d028325 // Zm00001d008957
GO:0042254	P	ribosome biogenesis	7	2740	495	30113	1	1	// Zm00001d041399 // Zm00001d008223 // Zm00001d023308 // Zm00001d007012 // Zm00001d045002 // Zm00001d002547 // Zm00001d022237
GO:0046856	P	phosphatidylinositol dephosphorylation	6	2740	41	30113	0.19	1	// Zm00001d006063 // Zm00001d028366 // Zm00001d039582 // Zm00001d047972 // Zm00001d016822 // Zm00001d032935
GO:0032259	P	methylation	30	2740	611	30113	1	1	// Zm00001d009430 // Zm00001d049179 // Zm00001d045206 // Zm00001d038519 // Zm00001d013035 // Zm00001d040457 // Zm00001d036103 // Zm00001d038699 // Zm00001d023950 // Zm00001d026386 // Zm00001d052683 // Zm00001d049688 // Zm00001d048625 // Zm00001d030163 // Zm00001d044120 // Zm00001d022575 // Zm00001d053226 // Zm00001d039637 // Zm00001d027548 // Zm00001d051442 // Zm00001d004689 // Zm00001d036293 // …
GO:0006629	P	lipid metabolic process	116	2740	1070	30113	0.04	1	// Zm00001d039542 // Zm00001d000203 // Zm00001d010840 // Zm00001d017840 // Zm00001d015182 // Zm00001d043442 // Zm00001d022342 // Zm00001d016438 // Zm00001d016822 // Zm00001d008569 // Zm00001d048841 // Zm00001d041319 // Zm00001d003533 // Zm00001d028241 // Zm00001d028406 // Zm00001d033254 // Zm00001d033256 // Zm00001d032935 // Zm00001d033149 // Zm00001d043680 // Zm00001d053675 // Zm00001d011927 // …
GO:0019318	P	hexose metabolic process	21	2740	178	30113	0.16	1	// Zm00001d044813 // Zm00001d039777 // Zm00001d048389 // Zm00001d035212 // Zm00001d025586 // Zm00001d042840 // Zm00001d003434 // Zm00001d022247 // Zm00001d003432 // Zm00001d006640 // Zm00001d035570 // Zm00001d003429 // Zm00001d030216 // Zm00001d030285 // Zm00001d038373 // Zm00001d027488 // Zm00001d040375 // Zm00001d002668 // Zm00001d032090 // Zm00001d012407 // Zm00001d003252
GO:0006623	P	protein targeting to vacuole	5	2740	53	30113	0.54	1	// Zm00001d048239 // Zm00001d022275 // Zm00001d035631 // Zm00001d006939 // Zm00001d052028
GO:0009260	P	ribonucleotide biosynthetic process	11	2740	139	30113	0.71	1	// Zm00001d052242 // Zm00001d037617 // Zm00001d026490 // Zm00001d051157 // Zm00001d015182 // Zm00001d033830 // Zm00001d013324 // Zm00001d033619 // Zm00001d002006 // Zm00001d021620 // Zm00001d033922
GO:0043412	P	macromolecule modification	362	2740	4323	30113	0.95	1	// Zm00001d030171 // Zm00001d022342 // Zm00001d018343 // Zm00001d040638 // Zm00001d007254 // Zm00001d046289 // Zm00001d043043 // Zm00001d031880 // Zm00001d048533 // Zm00001d011211 // Zm00001d011625 // Zm00001d020726 // Zm00001d037188 // Zm00001d011628 // Zm00001d003317 // Zm00001d021948 // Zm00001d017613 // Zm00001d037112 // Zm00001d005748 // Zm00001d038921 // Zm00001d021535 // Zm00001d012064 // …
GO:0043413	P	macromolecule glycosylation	19	2740	200	30113	0.46	1	// Zm00001d013804 // Zm00001d042786 // Zm00001d019006 // Zm00001d017085 // Zm00001d048389 // Zm00001d020583 // Zm00001d052533 // Zm00001d003736 // Zm00001d047109 // Zm00001d007095 // Zm00001d038905 // Zm00001d042276 // Zm00001d005790 // Zm00001d006640 // Zm00001d050961 // Zm00001d040448 // Zm00001d040449 // Zm00001d042279 // Zm00001d011964
GO:0009267	P	cellular response to starvation	5	2740	44	30113	0.39	1	// Zm00001d040125 // Zm00001d040173 // Zm00001d034420 // Zm00001d026635 // Zm00001d037468
GO:0009266	P	response to temperature stimulus	22	2740	246	30113	0.56	1	// Zm00001d037480 // Zm00001d033872 // Zm00001d053965 // Zm00001d015777 // Zm00001d021634 // Zm00001d028815 // Zm00001d028814 // Zm00001d053675 // Zm00001d054044 // Zm00001d043536 // Zm00001d051420 // Zm00001d039637 // Zm00001d027488 // Zm00001d017547 // Zm00001d046909 // Zm00001d044168 // Zm00001d052194 // Zm00001d016674 // Zm00001d028630 // Zm00001d042609 // Zm00001d038066 // Zm00001d038065
GO:0044723	P	single-organism carbohydrate metabolic process	99	2740	935	30113	0.083	1	// Zm00001d009060 // Zm00001d025586 // Zm00001d005250 // Zm00001d047109 // Zm00001d030285 // Zm00001d032090 // Zm00001d042840 // Zm00001d003736 // Zm00001d028556 // Zm00001d003434 // Zm00001d003432 // Zm00001d006640 // Zm00001d030216 // Zm00001d047273 // Zm00001d044828 // Zm00001d047276 // Zm00001d033149 // Zm00001d037480 // Zm00001d049510 // Zm00001d029371 // Zm00001d027488 // Zm00001d040448 // …
GO:0035303	P	regulation of dephosphorylation	5	2740	70	30113	0.76	1	// Zm00001d028814 // Zm00001d028815 // Zm00001d028793 // Zm00001d010445 // Zm00001d019895
GO:0035305	P	negative regulation of dephosphorylation	5	2740	32	30113	0.19	1	// Zm00001d028814 // Zm00001d028815 // Zm00001d028793 // Zm00001d010445 // Zm00001d019895
GO:0042430	P	indole-containing compound metabolic process	8	2740	51	30113	0.12	1	// Zm00001d053722 // Zm00001d042811 // Zm00001d019698 // Zm00001d012321 // Zm00001d049541 // Zm00001d020008 // Zm00001d048709 // Zm00001d034460
GO:0044724	P	single-organism carbohydrate catabolic process	16	2740	180	30113	0.57	1	// Zm00001d050155 // Zm00001d009060 // Zm00001d025586 // Zm00001d040375 // Zm00001d003434 // Zm00001d039777 // Zm00001d003432 // Zm00001d053015 // Zm00001d035212 // Zm00001d030216 // Zm00001d018080 // Zm00001d026415 // Zm00001d012407 // Zm00001d052792 // Zm00001d028556 // Zm00001d023559
GO:0016071	P	mRNA metabolic process	10	2740	548	30113	1	1	// Zm00001d029305 // Zm00001d045089 // Zm00001d001774 // Zm00001d042641 // Zm00001d026657 // Zm00001d024591 // Zm00001d042042 // Zm00001d002560 // Zm00001d026010 // Zm00001d012238
GO:0009969	P	xyloglucan biosynthetic process	5	2740	42	30113	0.35	1	// Zm00001d016687 // Zm00001d047694 // Zm00001d048389 // Zm00001d028811 // Zm00001d025851
GO:0048367	P	shoot system development	28	2740	285	30113	0.38	1	// Zm00001d021863 // Zm00001d021057 // Zm00001d043442 // Zm00001d050649 // Zm00001d029474 // Zm00001d028325 // Zm00001d011239 // Zm00001d024497 // Zm00001d042637 // Zm00001d024200 // Zm00001d032501 // Zm00001d008939 // Zm00001d046621 // Zm00001d032768 // Zm00001d010388 // Zm00001d039434 // Zm00001d044688 // Zm00001d050389 // Zm00001d044705 // Zm00001d051465 // Zm00001d005029 // Zm00001d017614 // …
GO:0048366	P	leaf development	5	2740	69	30113	0.75	1	// Zm00001d024497 // Zm00001d021826 // Zm00001d028325 // Zm00001d005029 // Zm00001d032501
GO:0010557	P	positive regulation of macromolecule biosynthetic process	43	2740	532	30113	0.8	1	// Zm00001d013357 // Zm00001d045320 // Zm00001d043420 // Zm00001d021057 // Zm00001d030833 // Zm00001d052180 // Zm00001d043045 // Zm00001d042609 // Zm00001d005750 // Zm00001d029896 // Zm00001d019061 // Zm00001d039300 // Zm00001d039260 // Zm00001d011915 // Zm00001d043536 // Zm00001d035408 // Zm00001d039434 // Zm00001d016674 // Zm00001d000112 // Zm00001d021718 // Zm00001d039383 // Zm00001d051465 // …
GO:0048364	P	root development	10	2740	102	30113	0.46	1	// Zm00001d018954 // Zm00001d053150 // Zm00001d006063 // Zm00001d042637 // Zm00001d004868 // Zm00001d044520 // Zm00001d053004 // Zm00001d023479 // Zm00001d004413 // Zm00001d042609
GO:1901293	P	nucleoside phosphate biosynthetic process	12	2740	220	30113	0.98	1	// Zm00001d052242 // Zm00001d037617 // Zm00001d026490 // Zm00001d051157 // Zm00001d015182 // Zm00001d026374 // Zm00001d033830 // Zm00001d013324 // Zm00001d033619 // Zm00001d002006 // Zm00001d021620 // Zm00001d033922
GO:0000160	P	phosphorelay signal transduction system	8	2740	89	30113	0.57	1	// Zm00001d004875 // Zm00001d012128 // Zm00001d032353 // Zm00001d042463 // Zm00001d005779 // Zm00001d017241 // Zm00001d050768 // Zm00001d051114
GO:0010558	P	negative regulation of macromolecule biosynthetic process	21	2740	333	30113	0.96	1	// Zm00001d026061 // Zm00001d047427 // Zm00001d002594 // Zm00001d001774 // Zm00001d017606 // Zm00001d003521 // Zm00001d020198 // Zm00001d039637 // Zm00001d047346 // Zm00001d029067 // Zm00001d052606 // Zm00001d026657 // Zm00001d026528 // Zm00001d043470 // Zm00001d029718 // Zm00001d027453 // Zm00001d033657 // Zm00001d020807 // Zm00001d022032 // Zm00001d027739 // Zm00001d006236
GO:0006757	P	ATP generation from ADP	6	2740	115	30113	0.94	1	// Zm00001d040375 // Zm00001d023559 // Zm00001d053015 // Zm00001d030216 // Zm00001d012407 // Zm00001d028556
GO:0071249	P	cellular response to nitrate	5	2740	39	30113	0.3	1	// Zm00001d006286 // Zm00001d051338 // Zm00001d035356 // Zm00001d011231 // Zm00001d011679
GO:0071241	P	cellular response to inorganic substance	8	2740	51	30113	0.12	1	// Zm00001d035356 // Zm00001d011231 // Zm00001d011679 // Zm00001d052136 // Zm00001d006286 // Zm00001d051338 // Zm00001d018211 // Zm00001d034916
GO:0051128	P	regulation of cellular component organization	8	2740	321	30113	1	1	// Zm00001d005928 // Zm00001d047427 // Zm00001d006828 // Zm00001d017050 // Zm00001d039181 // Zm00001d052185 // Zm00001d045047 // Zm00001d028274
GO:0009414	P	response to water deprivation	13	2740	109	30113	0.22	1	// Zm00001d018178 // Zm00001d054044 // Zm00001d051403 // Zm00001d051420 // Zm00001d013527 // Zm00001d017547 // Zm00001d038066 // Zm00001d019565 // Zm00001d017526 // Zm00001d019563 // Zm00001d038065 // Zm00001d009700 // Zm00001d042609
GO:0009415	P	response to water	13	2740	109	30113	0.22	1	// Zm00001d018178 // Zm00001d054044 // Zm00001d051403 // Zm00001d051420 // Zm00001d013527 // Zm00001d017547 // Zm00001d038066 // Zm00001d019565 // Zm00001d017526 // Zm00001d019563 // Zm00001d038065 // Zm00001d009700 // Zm00001d042609
GO:0014070	P	response to organic cyclic compound	15	2740	121	30113	0.16	1	// Zm00001d009694 // Zm00001d028814 // Zm00001d048389 // Zm00001d008229 // Zm00001d050635 // Zm00001d028325 // Zm00001d027957 // Zm00001d006236 // Zm00001d002000 // Zm00001d033383 // Zm00001d028815 // Zm00001d053675 // Zm00001d040464 // Zm00001d021839 // Zm00001d020234
GO:0048229	P	gametophyte development	7	2740	106	30113	0.84	1	// Zm00001d031738 // Zm00001d013527 // Zm00001d051465 // Zm00001d027676 // Zm00001d043660 // Zm00001d002342 // Zm00001d051529
GO:0007126	P	meiotic nuclear division	5	2740	121	30113	0.98	1	// Zm00001d036530 // Zm00001d006861 // Zm00001d028274 // Zm00001d020675 // Zm00001d014728
GO:0032446	P	protein modification by small protein conjugation	64	2740	756	30113	0.73	1	// Zm00001d000224 // Zm00001d026161 // Zm00001d048008 // Zm00001d036306 // Zm00001d043422 // Zm00001d001769 // Zm00001d043043 // Zm00001d017649 // Zm00001d046289 // Zm00001d002570 // Zm00001d017645 // Zm00001d031880 // Zm00001d051501 // Zm00001d045077 // Zm00001d032264 // Zm00001d051745 // Zm00001d027975 // Zm00001d039280 // Zm00001d016682 // Zm00001d011076 // Zm00001d053734 // Zm00001d035211 // …
GO:0009653	P	anatomical structure morphogenesis	21	2740	218	30113	0.43	1	// Zm00001d012277 // Zm00001d048389 // Zm00001d050389 // Zm00001d051839 // Zm00001d004413 // Zm00001d043442 // Zm00001d006828 // Zm00001d044520 // Zm00001d024497 // Zm00001d033830 // Zm00001d053004 // Zm00001d051465 // Zm00001d029947 // Zm00001d002342 // Zm00001d052967 // Zm00001d029474 // Zm00001d053926 // Zm00001d028325 // Zm00001d048146 // Zm00001d051529 // Zm00001d048795
GO:0000280	P	nuclear division	8	2740	264	30113	1	1	// Zm00001d005928 // Zm00001d028274 // Zm00001d014728 // Zm00001d036530 // Zm00001d020675 // Zm00001d052185 // Zm00001d045047 // Zm00001d006861
GO:0051641	P	cellular localization	30	2740	1061	30113	1	1	// Zm00001d022275 // Zm00001d047283 // Zm00001d002458 // Zm00001d029030 // Zm00001d051675 // Zm00001d046616 // Zm00001d012897 // Zm00001d008218 // Zm00001d007106 // Zm00001d047945 // Zm00001d048239 // Zm00001d035875 // Zm00001d020395 // Zm00001d046468 // Zm00001d034437 // Zm00001d041399 // Zm00001d006249 // Zm00001d034365 // Zm00001d041556 // Zm00001d035631 // Zm00001d006939 // Zm00001d023218 // …
GO:0002229	P	defense response to oomycetes	7	2740	60	30113	0.32	1	// Zm00001d009694 // Zm00001d034217 // Zm00001d044639 // Zm00001d001781 // Zm00001d051615 // Zm00001d018059 // Zm00001d023253
GO:0051336	P	regulation of hydrolase activity	13	2740	301	30113	1	1	// Zm00001d043386 // Zm00001d028793 // Zm00001d015804 // Zm00001d038558 // Zm00001d024960 // Zm00001d019895 // Zm00001d040027 // Zm00001d040028 // Zm00001d028815 // Zm00001d029628 // Zm00001d003304 // Zm00001d028814 // Zm00001d010445
GO:0008283	P	cell proliferation	8	2740	99	30113	0.68	1	// Zm00001d052500 // Zm00001d005928 // Zm00001d050899 // Zm00001d052171 // Zm00001d007478 // Zm00001d019670 // Zm00001d052185 // Zm00001d028274
GO:0006875	P	cellular metal ion homeostasis	7	2740	75	30113	0.53	1	// Zm00001d049218 // Zm00001d020395 // Zm00001d033818 // Zm00001d020623 // Zm00001d035631 // Zm00001d006437 // Zm00001d035875
GO:0006873	P	cellular ion homeostasis	13	2740	133	30113	0.45	1	// Zm00001d049218 // Zm00001d020395 // Zm00001d020623 // Zm00001d026490 // Zm00001d033818 // Zm00001d011393 // Zm00001d035631 // Zm00001d006437 // Zm00001d039150 // Zm00001d044181 // Zm00001d002006 // Zm00001d035875 // Zm00001d022504
GO:0006974	P	cellular response to DNA damage stimulus	5	2740	706	30113	1	1	// Zm00001d020420 // Zm00001d021318 // Zm00001d012578 // Zm00001d043196 // Zm00001d002560
GO:0045165	P	cell fate commitment	5	2740	51	30113	0.51	1	// Zm00001d021863 // Zm00001d021826 // Zm00001d025247 // Zm00001d005029 // Zm00001d007347
GO:0006970	P	response to osmotic stress	21	2740	163	30113	0.088	1	// Zm00001d008209 // Zm00001d018211 // Zm00001d043536 // Zm00001d047618 // Zm00001d022504 // Zm00001d042637 // Zm00001d018178 // Zm00001d015182 // Zm00001d038065 // Zm00001d013527 // Zm00001d000112 // Zm00001d052136 // Zm00001d048795 // Zm00001d026139 // Zm00001d053965 // Zm00001d021634 // Zm00001d038066 // Zm00001d028815 // Zm00001d052194 // Zm00001d028814 // Zm00001d042609
GO:0030036	P	actin cytoskeleton organization	9	2740	113	30113	0.7	1	// Zm00001d035625 // Zm00001d028803 // Zm00001d017860 // Zm00001d051688 // Zm00001d011197 // Zm00001d033830 // Zm00001d018080 // Zm00001d047942 // Zm00001d029215
GO:0009648	P	photoperiodism	7	2740	51	30113	0.21	1	// Zm00001d035408 // Zm00001d039589 // Zm00001d028432 // Zm00001d039637 // Zm00001d005993 // Zm00001d008939 // Zm00001d008826
GO:0044257	P	cellular protein catabolic process	52	2740	804	30113	1	1	// Zm00001d011174 // Zm00001d000224 // Zm00001d011076 // Zm00001d036306 // Zm00001d043422 // Zm00001d051219 // Zm00001d021316 // Zm00001d044495 // Zm00001d051448 // Zm00001d005685 // Zm00001d027975 // Zm00001d017645 // Zm00001d031880 // Zm00001d051501 // Zm00001d045077 // Zm00001d005391 // Zm00001d051745 // Zm00001d037167 // Zm00001d016682 // Zm00001d002065 // Zm00001d053734 // Zm00001d048239 // …
GO:0044255	P	cellular lipid metabolic process	66	2740	750	30113	0.62	1	// Zm00001d040205 // Zm00001d044813 // Zm00001d022342 // Zm00001d030343 // Zm00001d037724 // Zm00001d002600 // Zm00001d011673 // Zm00001d043442 // Zm00001d042057 // Zm00001d016438 // Zm00001d016822 // Zm00001d032540 // Zm00001d041319 // Zm00001d050910 // Zm00001d028366 // Zm00001d003533 // Zm00001d039582 // Zm00001d040076 // Zm00001d028241 // Zm00001d018406 // Zm00001d028406 // Zm00001d038695 // …
GO:0009132	P	nucleoside diphosphate metabolic process	6	2740	135	30113	0.98	1	// Zm00001d040375 // Zm00001d023559 // Zm00001d053015 // Zm00001d030216 // Zm00001d012407 // Zm00001d028556
GO:0030258	P	lipid modification	9	2740	160	30113	0.95	1	// Zm00001d006063 // Zm00001d028366 // Zm00001d039582 // Zm00001d032540 // Zm00001d047972 // Zm00001d016822 // Zm00001d032935 // Zm00001d022391 // Zm00001d048890
GO:0009640	P	photomorphogenesis	6	2740	35	30113	0.12	1	// Zm00001d051309 // Zm00001d046616 // Zm00001d039437 // Zm00001d050635 // Zm00001d025957 // Zm00001d031871
GO:0072511	P	divalent inorganic cation transport	9	2740	119	30113	0.75	1	// Zm00001d036965 // Zm00001d033818 // Zm00001d048129 // Zm00001d014669 // Zm00001d029497 // Zm00001d019228 // Zm00001d005190 // Zm00001d019226 // Zm00001d002343
GO:0008654	P	phospholipid biosynthetic process	6	2740	150	30113	0.99	1	// Zm00001d022342 // Zm00001d040076 // Zm00001d011673 // Zm00001d007095 // Zm00001d036530 // Zm00001d033149
GO:0072531	P	pyrimidine-containing compound transmembrane transport	5	2740	37	30113	0.27	1	// Zm00001d021930 // Zm00001d036940 // Zm00001d028713 // Zm00001d041748 // Zm00001d010985
GO:0018105	P	peptidyl-serine phosphorylation	9	2740	122	30113	0.77	1	// Zm00001d051156 // Zm00001d013109 // Zm00001d032715 // Zm00001d013030 // Zm00001d047428 // Zm00001d013105 // Zm00001d013527 // Zm00001d026139 // Zm00001d006885
GO:0048316	P	seed development	10	2740	149	30113	0.86	1	// Zm00001d031494 // Zm00001d026649 // Zm00001d023664 // Zm00001d024497 // Zm00001d053696 // Zm00001d026453 // Zm00001d051465 // Zm00001d007838 // Zm00001d024414 // Zm00001d046621
GO:0010498	P	proteasomal protein catabolic process	11	2740	300	30113	1	1	// Zm00001d002480 // Zm00001d000224 // Zm00001d051745 // Zm00001d007709 // Zm00001d048233 // Zm00001d029442 // Zm00001d051219 // Zm00001d002856 // Zm00001d045047 // Zm00001d027975 // Zm00001d015778
GO:1990267	P	response to transition metal nanoparticle	5	2740	27	30113	0.12	1	// Zm00001d028815 // Zm00001d005190 // Zm00001d018211 // Zm00001d028814 // Zm00001d052136
GO:0018108	P	peptidyl-tyrosine phosphorylation	5	2740	54	30113	0.55	1	// Zm00001d002174 // Zm00001d012717 // Zm00001d011700 // Zm00001d012609 // Zm00001d026004
GO:0042592	P	homeostatic process	46	2740	815	30113	1	1	// Zm00001d052269 // Zm00001d046893 // Zm00001d033818 // Zm00001d009568 // Zm00001d046593 // Zm00001d037218 // Zm00001d043660 // Zm00001d028325 // Zm00001d005190 // Zm00001d039150 // Zm00001d002006 // Zm00001d018238 // Zm00001d011543 // Zm00001d029457 // Zm00001d020395 // Zm00001d005032 // Zm00001d045667 // Zm00001d052034 // Zm00001d048720 // Zm00001d037757 // Zm00001d035875 // Zm00001d028726 // …
GO:0006099	P	tricarboxylic acid cycle	9	2740	79	30113	0.31	1	// Zm00001d004564 // Zm00001d048358 // Zm00001d006476 // Zm00001d053684 // Zm00001d014030 // Zm00001d024952 // Zm00001d003247 // Zm00001d007390 // Zm00001d040129
GO:0022402	P	cell cycle process	24	2740	489	30113	1	1	// Zm00001d009795 // Zm00001d005928 // Zm00001d014728 // Zm00001d024531 // Zm00001d052185 // Zm00001d019507 // Zm00001d020685 // Zm00001d005250 // Zm00001d036530 // Zm00001d041430 // Zm00001d019317 // Zm00001d019149 // Zm00001d037636 // Zm00001d034770 // Zm00001d049510 // Zm00001d052174 // Zm00001d045047 // Zm00001d028274 // Zm00001d045557 // Zm00001d005451 // Zm00001d032776 // Zm00001d020675 // …
GO:0042594	P	response to starvation	6	2740	51	30113	0.34	1	// Zm00001d034420 // Zm00001d042637 // Zm00001d040173 // Zm00001d037468 // Zm00001d040125 // Zm00001d026635
GO:0043632	P	modification-dependent macromolecule catabolic process	40	2740	661	30113	1	1	// Zm00001d000224 // Zm00001d036306 // Zm00001d043422 // Zm00001d021316 // Zm00001d051219 // Zm00001d005685 // Zm00001d027975 // Zm00001d017645 // Zm00001d031880 // Zm00001d051501 // Zm00001d045077 // Zm00001d051745 // Zm00001d037167 // Zm00001d016682 // Zm00001d011076 // Zm00001d053734 // Zm00001d048239 // Zm00001d015475 // Zm00001d015778 // Zm00001d027684 // Zm00001d048233 // Zm00001d038478 // …
GO:0006090	P	pyruvate metabolic process	7	2740	144	30113	0.97	1	// Zm00001d012764 // Zm00001d040375 // Zm00001d023559 // Zm00001d053015 // Zm00001d030216 // Zm00001d012407 // Zm00001d028556
GO:0007275	P	multicellular organism development	80	2740	864	30113	0.46	1	// Zm00001d042637 // Zm00001d051309 // Zm00001d053150 // Zm00001d046616 // Zm00001d031738 // Zm00001d021057 // Zm00001d004413 // Zm00001d043442 // Zm00001d011239 // Zm00001d026649 // Zm00001d013527 // Zm00001d050649 // Zm00001d008826 // Zm00001d002342 // Zm00001d029474 // Zm00001d024414 // Zm00001d052180 // Zm00001d043660 // Zm00001d051529 // Zm00001d042609 // Zm00001d004868 // Zm00001d011134 // …
GO:0051301	P	cell division	18	2740	219	30113	0.7	1	// Zm00001d009795 // Zm00001d045557 // Zm00001d034770 // Zm00001d005250 // Zm00001d049510 // Zm00001d031222 // Zm00001d005451 // Zm00001d026453 // Zm00001d032776 // Zm00001d024531 // Zm00001d005029 // Zm00001d019317 // Zm00001d019149 // Zm00001d037636 // Zm00001d020685 // Zm00001d045105 // Zm00001d019507 // Zm00001d041972
GO:0009639	P	response to red or far red light	8	2740	66	30113	0.27	1	// Zm00001d051309 // Zm00001d046616 // Zm00001d039437 // Zm00001d050635 // Zm00001d025957 // Zm00001d023349 // Zm00001d031871 // Zm00001d023347
GO:0009737	P	response to abscisic acid	28	2740	224	30113	0.073	1	// Zm00001d020234 // Zm00001d013030 // Zm00001d013527 // Zm00001d002000 // Zm00001d006885 // Zm00001d010445 // Zm00001d005698 // Zm00001d026139 // Zm00001d028815 // Zm00001d028814 // Zm00001d053675 // Zm00001d018178 // Zm00001d051156 // Zm00001d008209 // Zm00001d013109 // Zm00001d054044 // Zm00001d043536 // Zm00001d023664 // Zm00001d051420 // Zm00001d047428 // Zm00001d013105 // Zm00001d017547 // …
GO:0009735	P	response to cytokinin	9	2740	70	30113	0.21	1	// Zm00001d028814 // Zm00001d023994 // Zm00001d050635 // Zm00001d052136 // Zm00001d032353 // Zm00001d026649 // Zm00001d050768 // Zm00001d018211 // Zm00001d028815
GO:0033993	P	response to lipid	38	2740	302	30113	0.04	1	// Zm00001d013030 // Zm00001d013527 // Zm00001d018211 // Zm00001d028325 // Zm00001d006885 // Zm00001d010445 // Zm00001d018178 // Zm00001d005698 // Zm00001d002000 // Zm00001d026139 // Zm00001d023664 // Zm00001d028815 // Zm00001d028814 // Zm00001d053675 // Zm00001d021839 // Zm00001d051156 // Zm00001d008209 // Zm00001d013109 // Zm00001d054044 // Zm00001d043536 // Zm00001d008229 // Zm00001d050635 // …
GO:0009739	P	response to gibberellin	7	2740	37	30113	0.07	1	// Zm00001d008229 // Zm00001d039634 // Zm00001d039637 // Zm00001d019670 // Zm00001d028815 // Zm00001d028814 // Zm00001d040464
GO:0009738	P	abscisic acid-activated signaling pathway	16	2740	123	30113	0.12	1	// Zm00001d051156 // Zm00001d018178 // Zm00001d013109 // Zm00001d028793 // Zm00001d013030 // Zm00001d047428 // Zm00001d013105 // Zm00001d028814 // Zm00001d013527 // Zm00001d026139 // Zm00001d019895 // Zm00001d028815 // Zm00001d021839 // Zm00001d006885 // Zm00001d010445 // Zm00001d020234
GO:2000113	P	negative regulation of cellular macromolecule biosynthetic process	19	2740	315	30113	0.97	1	// Zm00001d026061 // Zm00001d047427 // Zm00001d002594 // Zm00001d001774 // Zm00001d003521 // Zm00001d020198 // Zm00001d047346 // Zm00001d029067 // Zm00001d052606 // Zm00001d026657 // Zm00001d026528 // Zm00001d043470 // Zm00001d029718 // Zm00001d027453 // Zm00001d033657 // Zm00001d017606 // Zm00001d022032 // Zm00001d027739 // Zm00001d006236
GO:0006096	P	glycolytic process	6	2740	115	30113	0.94	1	// Zm00001d040375 // Zm00001d023559 // Zm00001d053015 // Zm00001d030216 // Zm00001d012407 // Zm00001d028556
GO:0006511	P	ubiquitin-dependent protein catabolic process	40	2740	632	30113	0.99	1	// Zm00001d000224 // Zm00001d036306 // Zm00001d043422 // Zm00001d021316 // Zm00001d051219 // Zm00001d005685 // Zm00001d027975 // Zm00001d017645 // Zm00001d031880 // Zm00001d051501 // Zm00001d045077 // Zm00001d051745 // Zm00001d037167 // Zm00001d016682 // Zm00001d011076 // Zm00001d053734 // Zm00001d048239 // Zm00001d015475 // Zm00001d015778 // Zm00001d027684 // Zm00001d048233 // Zm00001d038478 // …
GO:0043062	P	extracellular structure organization	6	2740	27	30113	0.053	1	// Zm00001d028826 // Zm00001d034049 // Zm00001d047276 // Zm00001d019670 // Zm00001d002342 // Zm00001d051529
GO:0000278	P	mitotic cell cycle	22	2740	342	30113	0.96	1	// Zm00001d009795 // Zm00001d005928 // Zm00001d034022 // Zm00001d024531 // Zm00001d052185 // Zm00001d019507 // Zm00001d005250 // Zm00001d019317 // Zm00001d019149 // Zm00001d037636 // Zm00001d013612 // Zm00001d034770 // Zm00001d049510 // Zm00001d033457 // Zm00001d045047 // Zm00001d028274 // Zm00001d045557 // Zm00001d043158 // Zm00001d005451 // Zm00001d032776 // Zm00001d048065 // Zm00001d041972
GO:0006397	P	mRNA processing	5	2740	399	30113	1	1	// Zm00001d024591 // Zm00001d012238 // Zm00001d042641 // Zm00001d042042 // Zm00001d029305
GO:0045087	P	innate immune response	10	2740	95	30113	0.38	1	// Zm00001d003757 // Zm00001d004700 // Zm00001d050518 // Zm00001d011878 // Zm00001d003760 // Zm00001d027965 // Zm00001d028577 // Zm00001d053120 // Zm00001d042111 // Zm00001d008957
GO:0006461	P	protein complex assembly	21	2740	461	30113	1	1	// Zm00001d047397 // Zm00001d027936 // Zm00001d035356 // Zm00001d023218 // Zm00001d007390 // Zm00001d037484 // Zm00001d034413 // Zm00001d029049 // Zm00001d016158 // Zm00001d035879 // Zm00001d031738 // Zm00001d045154 // Zm00001d028620 // Zm00001d039181 // Zm00001d054044 // Zm00001d025788 // Zm00001d021634 // Zm00001d053965 // Zm00001d046362 // Zm00001d019563 // Zm00001d017526
GO:0070085	P	glycosylation	23	2740	252	30113	0.53	1	// Zm00001d048389 // Zm00001d052533 // Zm00001d047109 // Zm00001d038905 // Zm00001d042276 // Zm00001d024531 // Zm00001d042279 // Zm00001d042786 // Zm00001d003736 // Zm00001d005790 // Zm00001d006640 // Zm00001d049510 // Zm00001d011964 // Zm00001d053696 // Zm00001d040448 // Zm00001d040449 // Zm00001d013804 // Zm00001d045557 // Zm00001d019006 // Zm00001d017085 // Zm00001d007095 // Zm00001d050961 // …
GO:0006464	P	cellular protein modification process	335	2740	3847	30113	0.8	1	// Zm00001d030171 // Zm00001d038485 // Zm00001d038487 // Zm00001d022342 // Zm00001d038481 // Zm00001d051460 // Zm00001d046616 // Zm00001d003736 // Zm00001d038326 // Zm00001d047109 // Zm00001d040638 // Zm00001d030285 // Zm00001d045785 // Zm00001d019006 // Zm00001d007254 // Zm00001d046289 // Zm00001d043043 // Zm00001d031880 // Zm00001d001781 // Zm00001d032613 // Zm00001d048680 // Zm00001d009694 // …
GO:0044767	P	single-organism developmental process	87	2740	948	30113	0.49	1	// Zm00001d051309 // Zm00001d046616 // Zm00001d043442 // Zm00001d029474 // Zm00001d028325 // Zm00001d042609 // Zm00001d024200 // Zm00001d053926 // Zm00001d037617 // Zm00001d039437 // Zm00001d039434 // Zm00001d039634 // Zm00001d039637 // Zm00001d044705 // Zm00001d053004 // Zm00001d051465 // Zm00001d005029 // Zm00001d006063 // Zm00001d017614 // Zm00001d008826 // Zm00001d021826 // Zm00001d029947 // …
GO:0044763	P	single-organism cellular process	566	2740	6774	30113	0.99	1	// Zm00001d030171 // Zm00001d022342 // Zm00001d025851 // Zm00001d040220 // Zm00001d038930 // Zm00001d042848 // Zm00001d041319 // Zm00001d051267 // Zm00001d048533 // Zm00001d006508 // Zm00001d035625 // Zm00001d011625 // Zm00001d016902 // Zm00001d027887 // Zm00001d049510 // Zm00001d040033 // Zm00001d000358 // Zm00001d026635 // Zm00001d005029 // Zm00001d003252 // Zm00001d021948 // Zm00001d047340 // …
GO:0010951	P	negative regulation of endopeptidase activity	6	2740	83	30113	0.76	1	// Zm00001d038558 // Zm00001d024960 // Zm00001d040027 // Zm00001d040028 // Zm00001d029628 // Zm00001d003304
GO:0006091	P	generation of precursor metabolites and energy	73	2740	666	30113	0.074	1	// Zm00001d033098 // Zm00001d021763 // Zm00001d013038 // Zm00001d035356 // Zm00001d016818 // Zm00001d037194 // Zm00001d035001 // Zm00001d031738 // Zm00001d037218 // Zm00001d029049 // Zm00001d044129 // Zm00001d053015 // Zm00001d014030 // Zm00001d053684 // Zm00001d035002 // Zm00001d012407 // Zm00001d020794 // Zm00001d003247 // Zm00001d011543 // Zm00001d004564 // Zm00001d048358 // Zm00001d021850 // …
GO:0009768	P	photosynthesis, light harvesting in photosystem I	6	2740	31	30113	0.084	1	// Zm00001d050403 // Zm00001d021763 // Zm00001d026599 // Zm00001d033132 // Zm00001d006587 // Zm00001d033136
GO:0051276	P	chromosome organization	13	2740	1010	30113	1	1	// Zm00001d009430 // Zm00001d047427 // Zm00001d045320 // Zm00001d021300 // Zm00001d002560 // Zm00001d042974 // Zm00001d039637 // Zm00001d051126 // Zm00001d030833 // Zm00001d033657 // Zm00001d028274 // Zm00001d045047 // Zm00001d019061
GO:0048856	P	anatomical structure development	89	2740	959	30113	0.44	1	// Zm00001d051309 // Zm00001d046616 // Zm00001d043442 // Zm00001d029474 // Zm00001d028325 // Zm00001d042609 // Zm00001d024200 // Zm00001d043681 // Zm00001d053926 // Zm00001d037617 // Zm00001d039437 // Zm00001d021654 // Zm00001d039434 // Zm00001d039634 // Zm00001d039637 // Zm00001d044705 // Zm00001d053004 // Zm00001d051465 // Zm00001d005029 // Zm00001d006063 // Zm00001d017614 // Zm00001d008826 // …
GO:0019693	P	ribose phosphate metabolic process	21	2740	393	30113	1	1	// Zm00001d052242 // Zm00001d037617 // Zm00001d007390 // Zm00001d026490 // Zm00001d051157 // Zm00001d002006 // Zm00001d003252 // Zm00001d023559 // Zm00001d015182 // Zm00001d040375 // Zm00001d020639 // Zm00001d053015 // Zm00001d033830 // Zm00001d030216 // Zm00001d016818 // Zm00001d013324 // Zm00001d033619 // Zm00001d012407 // Zm00001d021620 // Zm00001d028556 // Zm00001d033922
GO:0006066	P	alcohol metabolic process	6	2740	90	30113	0.82	1	// Zm00001d006063 // Zm00001d040375 // Zm00001d002600 // Zm00001d030216 // Zm00001d021410 // Zm00001d012407
GO:0006796	P	phosphate-containing compound metabolic process	309	2740	3564	30113	0.82	1	// Zm00001d030171 // Zm00001d010662 // Zm00001d038487 // Zm00001d022342 // Zm00001d038481 // Zm00001d016818 // Zm00001d046616 // Zm00001d038326 // Zm00001d039672 // Zm00001d045785 // Zm00001d016822 // Zm00001d007254 // Zm00001d036107 // Zm00001d002006 // Zm00001d053313 // Zm00001d042840 // Zm00001d032613 // Zm00001d025859 // Zm00001d048680 // Zm00001d048533 // Zm00001d032540 // Zm00001d024047 // …
GO:0006790	P	sulfur compound metabolic process	23	2740	236	30113	0.41	1	// Zm00001d033383 // Zm00001d021470 // Zm00001d008600 // Zm00001d053365 // Zm00001d040697 // Zm00001d044228 // Zm00001d027539 // Zm00001d008628 // Zm00001d049950 // Zm00001d048353 // Zm00001d029704 // Zm00001d029707 // Zm00001d041772 // Zm00001d020780 // Zm00001d027540 // Zm00001d027541 // Zm00001d018809 // Zm00001d013845 // Zm00001d010554 // Zm00001d011183 // Zm00001d024963 // Zm00001d029801 // …
GO:0006793	P	phosphorus metabolic process	310	2740	3578	30113	0.82	1	// Zm00001d030171 // Zm00001d010662 // Zm00001d038487 // Zm00001d022342 // Zm00001d038481 // Zm00001d016818 // Zm00001d046616 // Zm00001d038326 // Zm00001d039672 // Zm00001d045785 // Zm00001d016822 // Zm00001d007254 // Zm00001d036107 // Zm00001d002006 // Zm00001d053313 // Zm00001d042840 // Zm00001d032613 // Zm00001d025859 // Zm00001d048680 // Zm00001d048533 // Zm00001d032540 // Zm00001d024047 // …
GO:0006417	P	regulation of translation	8	2740	193	30113	1	1	// Zm00001d006923 // Zm00001d001774 // Zm00001d017882 // Zm00001d021668 // Zm00001d026657 // Zm00001d022625 // Zm00001d026528 // Zm00001d022032
GO:2000028	P	regulation of photoperiodism, flowering	6	2740	40	30113	0.18	1	// Zm00001d035408 // Zm00001d039637 // Zm00001d028432 // Zm00001d039589 // Zm00001d005993 // Zm00001d008826
GO:0048523	P	negative regulation of cellular process	41	2740	628	30113	0.99	1	// Zm00001d026061 // Zm00001d038558 // Zm00001d029067 // Zm00001d028880 // Zm00001d026528 // Zm00001d040027 // Zm00001d040028 // Zm00001d003304 // Zm00001d010445 // Zm00001d028685 // Zm00001d048533 // Zm00001d017606 // Zm00001d027739 // Zm00001d028815 // Zm00001d029628 // Zm00001d028814 // Zm00001d020234 // Zm00001d047427 // Zm00001d001774 // Zm00001d020198 // Zm00001d052606 // Zm00001d039637 // …
GO:0048522	P	positive regulation of cellular process	54	2740	854	30113	1	1	// Zm00001d013357 // Zm00001d005928 // Zm00001d045320 // Zm00001d043420 // Zm00001d021057 // Zm00001d030833 // Zm00001d052185 // Zm00001d052180 // Zm00001d045047 // Zm00001d043045 // Zm00001d042609 // Zm00001d005750 // Zm00001d029896 // Zm00001d019061 // Zm00001d053735 // Zm00001d047728 // Zm00001d039300 // Zm00001d039260 // Zm00001d002480 // Zm00001d011915 // Zm00001d043536 // Zm00001d007709 // …
GO:0006520	P	cellular amino acid metabolic process	33	2740	478	30113	0.95	1	// Zm00001d003015 // Zm00001d003830 // Zm00001d052079 // Zm00001d009404 // Zm00001d051804 // Zm00001d040220 // Zm00001d003058 // Zm00001d039732 // Zm00001d040457 // Zm00001d028260 // Zm00001d037384 // Zm00001d028154 // Zm00001d037164 // Zm00001d007936 // Zm00001d008628 // Zm00001d017275 // Zm00001d017276 // Zm00001d041575 // Zm00001d048050 // Zm00001d025862 // Zm00001d017958 // Zm00001d046923 // …
GO:2000241	P	regulation of reproductive process	13	2740	126	30113	0.38	1	// Zm00001d048369 // Zm00001d039637 // Zm00001d039589 // Zm00001d011239 // Zm00001d044705 // Zm00001d028432 // Zm00001d008826 // Zm00001d024200 // Zm00001d005993 // Zm00001d008939 // Zm00001d035408 // Zm00001d046621 // Zm00001d032768
GO:0009637	P	response to blue light	7	2740	37	30113	0.07	1	// Zm00001d006063 // Zm00001d016915 // Zm00001d008296 // Zm00001d053091 // Zm00001d032353 // Zm00001d007445 // Zm00001d031871
GO:0007165	P	signal transduction	135	2740	1321	30113	0.1	1	// Zm00001d004875 // Zm00001d038326 // Zm00001d049233 // Zm00001d039624 // Zm00001d013154 // Zm00001d048680 // Zm00001d006508 // Zm00001d024199 // Zm00001d033316 // Zm00001d032155 // Zm00001d033319 // Zm00001d041416 // Zm00001d021839 // Zm00001d017859 // Zm00001d011625 // Zm00001d006063 // Zm00001d000358 // Zm00001d011878 // Zm00001d040324 // Zm00001d013707 // Zm00001d018614 // Zm00001d015243 // …
GO:0007166	P	cell surface receptor signaling pathway	33	2740	304	30113	0.19	1	// Zm00001d009694 // Zm00001d001781 // Zm00001d034217 // Zm00001d010234 // Zm00001d025959 // Zm00001d006508 // Zm00001d051615 // Zm00001d043480 // Zm00001d048680 // Zm00001d002026 // Zm00001d018059 // Zm00001d044639 // Zm00001d036735 // Zm00001d010421 // Zm00001d028386 // Zm00001d024199 // Zm00001d002905 // Zm00001d023253 // Zm00001d018614 // Zm00001d018955 // Zm00001d011625 // Zm00001d011700 // …
GO:0007167	P	enzyme linked receptor protein signaling pathway	22	2740	212	30113	0.31	1	// Zm00001d009694 // Zm00001d034217 // Zm00001d010234 // Zm00001d025959 // Zm00001d051615 // Zm00001d024199 // Zm00001d002905 // Zm00001d043480 // Zm00001d002026 // Zm00001d044639 // Zm00001d036735 // Zm00001d010421 // Zm00001d028386 // Zm00001d001781 // Zm00001d018059 // Zm00001d023253 // Zm00001d018955 // Zm00001d011700 // Zm00001d029721 // Zm00001d011912 // Zm00001d040324 // Zm00001d018825
GO:0031347	P	regulation of defense response	12	2740	107	30113	0.29	1	// Zm00001d027900 // Zm00001d020614 // Zm00001d042111 // Zm00001d027901 // Zm00001d050365 // Zm00001d011878 // Zm00001d033050 // Zm00001d028577 // Zm00001d033049 // Zm00001d008957 // Zm00001d046909 // Zm00001d042609
GO:0044712	P	single-organism catabolic process	72	2740	626	30113	0.036	1	// Zm00001d030347 // Zm00001d036773 // Zm00001d000203 // Zm00001d013461 // Zm00001d003015 // Zm00001d025586 // Zm00001d025859 // Zm00001d002600 // Zm00001d039777 // Zm00001d043442 // Zm00001d053722 // Zm00001d053015 // Zm00001d026649 // Zm00001d033254 // Zm00001d042848 // Zm00001d013689 // Zm00001d003058 // Zm00001d040457 // Zm00001d048841 // Zm00001d041319 // Zm00001d012407 // Zm00001d042901 // …
GO:0044711	P	single-organism biosynthetic process	174	2740	1690	30113	0.062	1	// Zm00001d022342 // Zm00001d033383 // Zm00001d052079 // Zm00001d037724 // Zm00001d005250 // Zm00001d038555 // Zm00001d015182 // Zm00001d043442 // Zm00001d016438 // Zm00001d044228 // Zm00001d008569 // Zm00001d002006 // Zm00001d028325 // Zm00001d003533 // Zm00001d028241 // Zm00001d028406 // Zm00001d030216 // Zm00001d047273 // Zm00001d044828 // Zm00001d047276 // Zm00001d033149 // Zm00001d053675 // …
GO:0042440	P	pigment metabolic process	8	2740	112	30113	0.79	1	// Zm00001d037617 // Zm00001d027936 // Zm00001d032576 // Zm00001d049541 // Zm00001d008230 // Zm00001d032926 // Zm00001d021410 // Zm00001d040463
GO:0070271	P	protein complex biogenesis	22	2740	463	30113	1	1	// Zm00001d035356 // Zm00001d037484 // Zm00001d029049 // Zm00001d045154 // Zm00001d035879 // Zm00001d019563 // Zm00001d034413 // Zm00001d031738 // Zm00001d039181 // Zm00001d053965 // Zm00001d028620 // Zm00001d047397 // Zm00001d054044 // Zm00001d023218 // Zm00001d021634 // Zm00001d007390 // Zm00001d017526 // Zm00001d001812 // Zm00001d027936 // Zm00001d025788 // Zm00001d046362 // Zm00001d016158
GO:0042455	P	ribonucleoside biosynthetic process	10	2740	112	30113	0.57	1	// Zm00001d052242 // Zm00001d037617 // Zm00001d026490 // Zm00001d051157 // Zm00001d015182 // Zm00001d013324 // Zm00001d033619 // Zm00001d002006 // Zm00001d021620 // Zm00001d033922
GO:0044093	P	positive regulation of molecular function	6	2740	283	30113	1	1	// Zm00001d043386 // Zm00001d015804 // Zm00001d043740 // Zm00001d049080 // Zm00001d053735 // Zm00001d047728
GO:0044092	P	negative regulation of molecular function	29	2740	235	30113	0.078	1	// Zm00001d007290 // Zm00001d038558 // Zm00001d022460 // Zm00001d032353 // Zm00001d042625 // Zm00001d040027 // Zm00001d040028 // Zm00001d003304 // Zm00001d010445 // Zm00001d028685 // Zm00001d016741 // Zm00001d048533 // Zm00001d024960 // Zm00001d014757 // Zm00001d028815 // Zm00001d029628 // Zm00001d028814 // Zm00001d016906 // Zm00001d024913 // Zm00001d050082 // Zm00001d052174 // Zm00001d003709 // …
GO:0015781	P	pyrimidine nucleotide-sugar transport	7	2740	45	30113	0.14	1	// Zm00001d014611 // Zm00001d032686 // Zm00001d036940 // Zm00001d021930 // Zm00001d017282 // Zm00001d010985 // Zm00001d028713
GO:0006662	P	glycerol ether metabolic process	6	2740	38	30113	0.16	1	// Zm00001d018238 // Zm00001d026368 // Zm00001d035390 // Zm00001d007800 // Zm00001d010871 // Zm00001d052034
GO:0033036	P	macromolecule localization	42	2740	1205	30113	1	1	// Zm00001d022275 // Zm00001d020617 // Zm00001d053603 // Zm00001d013461 // Zm00001d051675 // Zm00001d046616 // Zm00001d015182 // Zm00001d012897 // Zm00001d008218 // Zm00001d007106 // Zm00001d002458 // Zm00001d042461 // Zm00001d046468 // Zm00001d034437 // Zm00001d027332 // Zm00001d023218 // Zm00001d051837 // Zm00001d014642 // Zm00001d034365 // Zm00001d041556 // Zm00001d049766 // Zm00001d021226 // …
GO:0006664	P	glycolipid metabolic process	6	2740	84	30113	0.77	1	// Zm00001d022342 // Zm00001d018406 // Zm00001d008600 // Zm00001d036530 // Zm00001d033149 // Zm00001d005431
GO:0006665	P	sphingolipid metabolic process	5	2740	76	30113	0.82	1	// Zm00001d051552 // Zm00001d017748 // Zm00001d020296 // Zm00001d005431 // Zm00001d050910
GO:0046034	P	ATP metabolic process	14	2740	242	30113	0.97	1	// Zm00001d052242 // Zm00001d007390 // Zm00001d026490 // Zm00001d002006 // Zm00001d040375 // Zm00001d023559 // Zm00001d053015 // Zm00001d030216 // Zm00001d016818 // Zm00001d013324 // Zm00001d012407 // Zm00001d021620 // Zm00001d028556 // Zm00001d033922
GO:0046031	P	ADP metabolic process	6	2740	115	30113	0.94	1	// Zm00001d040375 // Zm00001d023559 // Zm00001d053015 // Zm00001d030216 // Zm00001d012407 // Zm00001d028556
GO:0010038	P	response to metal ion	9	2740	85	30113	0.38	1	// Zm00001d014611 // Zm00001d028814 // Zm00001d023558 // Zm00001d052136 // Zm00001d026649 // Zm00001d005190 // Zm00001d027488 // Zm00001d028815 // Zm00001d018211
GO:0010035	P	response to inorganic substance	36	2740	309	30113	0.097	1	// Zm00001d035356 // Zm00001d011679 // Zm00001d033872 // Zm00001d026649 // Zm00001d013527 // Zm00001d005190 // Zm00001d019565 // Zm00001d018211 // Zm00001d019563 // Zm00001d015777 // Zm00001d046919 // Zm00001d017666 // Zm00001d011231 // Zm00001d006286 // Zm00001d029932 // Zm00001d021634 // Zm00001d053965 // Zm00001d028815 // Zm00001d042609 // Zm00001d018178 // Zm00001d014611 // Zm00001d054044 // …
GO:0009179	P	purine ribonucleoside diphosphate metabolic process	6	2740	117	30113	0.95	1	// Zm00001d040375 // Zm00001d023559 // Zm00001d053015 // Zm00001d030216 // Zm00001d012407 // Zm00001d028556
GO:0009072	P	aromatic amino acid family metabolic process	12	2740	90	30113	0.14	1	// Zm00001d053722 // Zm00001d052247 // Zm00001d025333 // Zm00001d042811 // Zm00001d019698 // Zm00001d012321 // Zm00001d003830 // Zm00001d034460 // Zm00001d020008 // Zm00001d048561 // Zm00001d041772 // Zm00001d048709
GO:0044248	P	cellular catabolic process	158	2740	1559	30113	0.1	1	// Zm00001d002899 // Zm00001d011076 // Zm00001d027524 // Zm00001d027411 // Zm00001d006097 // Zm00001d043443 // Zm00001d043442 // Zm00001d053365 // Zm00001d044495 // Zm00001d008898 // Zm00001d042848 // Zm00001d031880 // Zm00001d041319 // Zm00001d004413 // Zm00001d037167 // Zm00001d027975 // Zm00001d017152 // Zm00001d031749 // Zm00001d025774 // Zm00001d030216 // Zm00001d015475 // Zm00001d026010 // …
GO:0031668	P	cellular response to extracellular stimulus	6	2740	54	30113	0.38	1	// Zm00001d034420 // Zm00001d032461 // Zm00001d040173 // Zm00001d037468 // Zm00001d040125 // Zm00001d026635
GO:0031669	P	cellular response to nutrient levels	6	2740	49	30113	0.31	1	// Zm00001d034420 // Zm00001d032461 // Zm00001d040173 // Zm00001d037468 // Zm00001d040125 // Zm00001d026635
GO:0018209	P	peptidyl-serine modification	9	2740	124	30113	0.79	1	// Zm00001d051156 // Zm00001d013109 // Zm00001d032715 // Zm00001d013030 // Zm00001d047428 // Zm00001d013105 // Zm00001d013527 // Zm00001d026139 // Zm00001d006885
GO:0044707	P	single-multicellular organism process	81	2740	889	30113	0.51	1	// Zm00001d042637 // Zm00001d051309 // Zm00001d053150 // Zm00001d046616 // Zm00001d031738 // Zm00001d021057 // Zm00001d004413 // Zm00001d043442 // Zm00001d011239 // Zm00001d026649 // Zm00001d013527 // Zm00001d050649 // Zm00001d008826 // Zm00001d002342 // Zm00001d029474 // Zm00001d024414 // Zm00001d052180 // Zm00001d043660 // Zm00001d051529 // Zm00001d042609 // Zm00001d004868 // Zm00001d011134 // …
GO:0044249	P	cellular biosynthetic process	543	2740	6107	30113	0.73	1	// Zm00001d022342 // Zm00001d040220 // Zm00001d040148 // Zm00001d042840 // Zm00001d043045 // Zm00001d020136 // Zm00001d020137 // Zm00001d023736 // Zm00001d052683 // Zm00001d002801 // Zm00001d008245 // Zm00001d044920 // Zm00001d016902 // Zm00001d049510 // Zm00001d000358 // Zm00001d046998 // Zm00001d002654 // Zm00001d005970 // Zm00001d005029 // Zm00001d028995 // Zm00001d030577 // Zm00001d049870 // …
GO:0018205	P	peptidyl-lysine modification	7	2740	201	30113	1	1	// Zm00001d009430 // Zm00001d019061 // Zm00001d039637 // Zm00001d051126 // Zm00001d030833 // Zm00001d002570 // Zm00001d033657
GO:0034641	P	cellular nitrogen compound metabolic process	491	2740	7084	30113	1	1	// Zm00001d040148 // Zm00001d043045 // Zm00001d020136 // Zm00001d020137 // Zm00001d002801 // Zm00001d026010 // Zm00001d007838 // Zm00001d016902 // Zm00001d000358 // Zm00001d002654 // Zm00001d045002 // Zm00001d026635 // Zm00001d005970 // Zm00001d005029 // Zm00001d028995 // Zm00001d030577 // Zm00001d028556 // Zm00001d047346 // Zm00001d017614 // Zm00001d045398 // Zm00001d021946 // Zm00001d038921 // …
GO:0016567	P	protein ubiquitination	63	2740	722	30113	0.65	1	// Zm00001d000224 // Zm00001d026161 // Zm00001d048008 // Zm00001d036306 // Zm00001d043422 // Zm00001d040638 // Zm00001d021316 // Zm00001d051448 // Zm00001d017649 // Zm00001d046289 // Zm00001d043043 // Zm00001d017645 // Zm00001d031880 // Zm00001d051501 // Zm00001d045077 // Zm00001d032264 // Zm00001d051745 // Zm00001d027975 // Zm00001d039280 // Zm00001d016682 // Zm00001d011076 // Zm00001d053734 // …
GO:0023052	P	signaling	135	2740	1335	30113	0.13	1	// Zm00001d004875 // Zm00001d038326 // Zm00001d049233 // Zm00001d039624 // Zm00001d013154 // Zm00001d048680 // Zm00001d006508 // Zm00001d024199 // Zm00001d033316 // Zm00001d032155 // Zm00001d033319 // Zm00001d041416 // Zm00001d021839 // Zm00001d017859 // Zm00001d011625 // Zm00001d006063 // Zm00001d000358 // Zm00001d011878 // Zm00001d040324 // Zm00001d013707 // Zm00001d018614 // Zm00001d015243 // …
GO:0016114	P	terpenoid biosynthetic process	10	2740	72	30113	0.14	1	// Zm00001d037724 // Zm00001d027936 // Zm00001d043411 // Zm00001d011673 // Zm00001d038695 // Zm00001d039634 // Zm00001d043442 // Zm00001d021410 // Zm00001d019060 // Zm00001d048146
GO:0016569	P	covalent chromatin modification	7	2740	278	30113	1	1	// Zm00001d009430 // Zm00001d019061 // Zm00001d042974 // Zm00001d039637 // Zm00001d051126 // Zm00001d030833 // Zm00001d033657
GO:0023051	P	regulation of signaling	17	2740	164	30113	0.34	1	// Zm00001d052269 // Zm00001d046893 // Zm00001d031871 // Zm00001d020614 // Zm00001d027901 // Zm00001d027900 // Zm00001d050365 // Zm00001d033050 // Zm00001d043660 // Zm00001d044083 // Zm00001d007478 // Zm00001d019670 // Zm00001d033049 // Zm00001d052500 // Zm00001d021839 // Zm00001d051609 // Zm00001d020234
GO:1902170	P	cellular response to reactive nitrogen species	7	2740	45	30113	0.14	1	// Zm00001d035356 // Zm00001d011679 // Zm00001d011231 // Zm00001d052136 // Zm00001d006286 // Zm00001d051338 // Zm00001d018211
GO:0010629	P	negative regulation of gene expression	21	2740	381	30113	0.99	1	// Zm00001d026061 // Zm00001d047346 // Zm00001d027739 // Zm00001d002594 // Zm00001d001774 // Zm00001d003521 // Zm00001d020198 // Zm00001d040033 // Zm00001d052606 // Zm00001d029067 // Zm00001d026657 // Zm00001d026528 // Zm00001d043470 // Zm00001d029718 // Zm00001d033149 // Zm00001d027453 // Zm00001d033657 // Zm00001d017606 // Zm00001d022032 // Zm00001d006236 // Zm00001d020234
GO:0006807	P	nitrogen compound metabolic process	539	2740	7583	30113	1	1	// Zm00001d040220 // Zm00001d040148 // Zm00001d043045 // Zm00001d020136 // Zm00001d020137 // Zm00001d017152 // Zm00001d002801 // Zm00001d026010 // Zm00001d007838 // Zm00001d016902 // Zm00001d049226 // Zm00001d000358 // Zm00001d002654 // Zm00001d045002 // Zm00001d026635 // Zm00001d005970 // Zm00001d005029 // Zm00001d028995 // Zm00001d030577 // Zm00001d028556 // Zm00001d002052 // Zm00001d047346 // …
GO:0046496	P	nicotinamide nucleotide metabolic process	8	2740	183	30113	0.99	1	// Zm00001d028556 // Zm00001d023559 // Zm00001d053015 // Zm00001d030216 // Zm00001d014030 // Zm00001d040375 // Zm00001d012407 // Zm00001d003252
GO:0009123	P	nucleoside monophosphate metabolic process	18	2740	328	30113	0.99	1	// Zm00001d052242 // Zm00001d037617 // Zm00001d007390 // Zm00001d026490 // Zm00001d051157 // Zm00001d002006 // Zm00001d040375 // Zm00001d023559 // Zm00001d026374 // Zm00001d053015 // Zm00001d030216 // Zm00001d016818 // Zm00001d013324 // Zm00001d033619 // Zm00001d012407 // Zm00001d021620 // Zm00001d028556 // Zm00001d033922
GO:0034660	P	ncRNA metabolic process	11	2740	578	30113	1	1	// Zm00001d043812 // Zm00001d041399 // Zm00001d037384 // Zm00001d032667 // Zm00001d039417 // Zm00001d038921 // Zm00001d007012 // Zm00001d045002 // Zm00001d034250 // Zm00001d039732 // Zm00001d022237
GO:0044267	P	cellular protein metabolic process	385	2740	5508	30113	1	1	// Zm00001d030171 // Zm00001d022342 // Zm00001d040638 // Zm00001d007254 // Zm00001d046289 // Zm00001d043043 // Zm00001d031880 // Zm00001d048533 // Zm00001d011211 // Zm00001d008245 // Zm00001d011625 // Zm00001d020726 // Zm00001d037188 // Zm00001d011628 // Zm00001d003317 // Zm00001d048690 // Zm00001d017615 // Zm00001d017613 // Zm00001d037112 // Zm00001d005748 // Zm00001d021535 // Zm00001d012064 // …
GO:0051186	P	cofactor metabolic process	22	2740	505	30113	1	1	// Zm00001d036898 // Zm00001d040375 // Zm00001d015182 // Zm00001d008230 // Zm00001d040697 // Zm00001d014030 // Zm00001d013522 // Zm00001d040457 // Zm00001d012407 // Zm00001d049950 // Zm00001d028556 // Zm00001d007936 // Zm00001d030216 // Zm00001d039264 // Zm00001d044920 // Zm00001d040463 // Zm00001d003252 // Zm00001d053015 // Zm00001d032576 // Zm00001d023559 // Zm00001d032926 // Zm00001d035200
GO:0006563	P	L-serine metabolic process	5	2740	33	30113	0.21	1	// Zm00001d028154 // Zm00001d046923 // Zm00001d045350 // Zm00001d040457 // Zm00001d004413
GO:0044260	P	cellular macromolecule metabolic process	821	2740	10299	30113	1	1	// Zm00001d030171 // Zm00001d022342 // Zm00001d025851 // Zm00001d040148 // Zm00001d040638 // Zm00001d007254 // Zm00001d046289 // Zm00001d043043 // Zm00001d031880 // Zm00001d042840 // Zm00001d043045 // Zm00001d020136 // Zm00001d020137 // Zm00001d048533 // Zm00001d009060 // Zm00001d011211 // Zm00001d017152 // Zm00001d002801 // Zm00001d026010 // Zm00001d011625 // Zm00001d020726 // Zm00001d007838 // …
GO:0051188	P	cofactor biosynthetic process	10	2740	232	30113	1	1	// Zm00001d044920 // Zm00001d032576 // Zm00001d015182 // Zm00001d008230 // Zm00001d040697 // Zm00001d007936 // Zm00001d035200 // Zm00001d013522 // Zm00001d040463 // Zm00001d039264
GO:0006568	P	tryptophan metabolic process	7	2740	35	30113	0.057	1	// Zm00001d053722 // Zm00001d042811 // Zm00001d019698 // Zm00001d012321 // Zm00001d034460 // Zm00001d020008 // Zm00001d048709
GO:0007049	P	cell cycle	36	2740	675	30113	1	1	// Zm00001d009795 // Zm00001d005928 // Zm00001d034022 // Zm00001d013612 // Zm00001d014728 // Zm00001d002788 // Zm00001d024531 // Zm00001d052185 // Zm00001d002342 // Zm00001d019507 // Zm00001d020685 // Zm00001d048533 // Zm00001d029970 // Zm00001d005250 // Zm00001d036530 // Zm00001d041430 // Zm00001d019317 // Zm00001d019149 // Zm00001d037636 // Zm00001d041514 // Zm00001d045557 // Zm00001d034770 // …
GO:0006366	P	transcription from RNA polymerase II promoter	30	2740	555	30113	1	1	// Zm00001d013357 // Zm00001d045320 // Zm00001d012557 // Zm00001d021057 // Zm00001d030833 // Zm00001d052180 // Zm00001d005750 // Zm00001d022615 // Zm00001d039300 // Zm00001d046054 // Zm00001d046053 // Zm00001d040148 // Zm00001d043536 // Zm00001d039434 // Zm00001d021718 // Zm00001d051465 // Zm00001d027957 // Zm00001d021344 // Zm00001d044168 // Zm00001d028217 // Zm00001d006353 // Zm00001d017778 // …
GO:0009163	P	nucleoside biosynthetic process	10	2740	112	30113	0.57	1	// Zm00001d052242 // Zm00001d037617 // Zm00001d026490 // Zm00001d051157 // Zm00001d015182 // Zm00001d013324 // Zm00001d033619 // Zm00001d002006 // Zm00001d021620 // Zm00001d033922
GO:0090351	P	seedling development	7	2740	47	30113	0.16	1	// Zm00001d031494 // Zm00001d037617 // Zm00001d023664 // Zm00001d039634 // Zm00001d052136 // Zm00001d026649 // Zm00001d018211
GO:0050793	P	regulation of developmental process	25	2740	234	30113	0.25	1	// Zm00001d006828 // Zm00001d026649 // Zm00001d050649 // Zm00001d011239 // Zm00001d029474 // Zm00001d018211 // Zm00001d039589 // Zm00001d024200 // Zm00001d043681 // Zm00001d008939 // Zm00001d046621 // Zm00001d032768 // Zm00001d018954 // Zm00001d042637 // Zm00001d023664 // Zm00001d035408 // Zm00001d050389 // Zm00001d039637 // Zm00001d052136 // Zm00001d044705 // Zm00001d051465 // Zm00001d005993 // …
GO:0050790	P	regulation of catalytic activity	44	2740	681	30113	0.99	1	// Zm00001d043386 // Zm00001d007290 // Zm00001d038558 // Zm00001d022460 // Zm00001d005928 // Zm00001d033830 // Zm00001d002788 // Zm00001d042625 // Zm00001d040027 // Zm00001d040028 // Zm00001d052185 // Zm00001d003304 // Zm00001d010445 // Zm00001d028685 // Zm00001d016741 // Zm00001d048533 // Zm00001d029970 // Zm00001d053735 // Zm00001d047728 // Zm00001d040650 // Zm00001d014757 // Zm00001d041430 // …
GO:0009888	P	tissue development	13	2740	149	30113	0.6	1	// Zm00001d006063 // Zm00001d016095 // Zm00001d021654 // Zm00001d044520 // Zm00001d026453 // Zm00001d051465 // Zm00001d050649 // Zm00001d029947 // Zm00001d012277 // Zm00001d043681 // Zm00001d052967 // Zm00001d004413 // Zm00001d053926
GO:0006586	P	indolalkylamine metabolic process	7	2740	35	30113	0.057	1	// Zm00001d053722 // Zm00001d042811 // Zm00001d019698 // Zm00001d012321 // Zm00001d034460 // Zm00001d020008 // Zm00001d048709
GO:0051239	P	regulation of multicellular organismal process	21	2740	201	30113	0.31	1	// Zm00001d018954 // Zm00001d052136 // Zm00001d018211 // Zm00001d042637 // Zm00001d023664 // Zm00001d048369 // Zm00001d039637 // Zm00001d050389 // Zm00001d039589 // Zm00001d011239 // Zm00001d044705 // Zm00001d026649 // Zm00001d028432 // Zm00001d008826 // Zm00001d024200 // Zm00001d005993 // Zm00001d029474 // Zm00001d008939 // Zm00001d035408 // Zm00001d046621 // Zm00001d032768
GO:0090567	P	reproductive shoot system development	18	2740	179	30113	0.38	1	// Zm00001d039434 // Zm00001d017614 // Zm00001d031871 // Zm00001d010388 // Zm00001d048369 // Zm00001d021057 // Zm00001d044688 // Zm00001d011239 // Zm00001d046621 // Zm00001d044705 // Zm00001d051465 // Zm00001d050649 // Zm00001d024200 // Zm00001d032501 // Zm00001d008862 // Zm00001d008939 // Zm00001d021863 // Zm00001d032768
GO:0051234	P	establishment of localization	306	2740	3264	30113	0.31	1	// Zm00001d023596 // Zm00001d046591 // Zm00001d000204 // Zm00001d046616 // Zm00001d040149 // Zm00001d000434 // Zm00001d031476 // Zm00001d021655 // Zm00001d044717 // Zm00001d002458 // Zm00001d002558 // Zm00001d007255 // Zm00001d048129 // Zm00001d002006 // Zm00001d006249 // Zm00001d038718 // Zm00001d023593 // Zm00001d045576 // Zm00001d025572 // Zm00001d033011 // Zm00001d041399 // Zm00001d045667 // …
GO:0090407	P	organophosphate biosynthetic process	21	2740	416	30113	1	1	// Zm00001d015182 // Zm00001d052242 // Zm00001d037617 // Zm00001d022342 // Zm00001d026490 // Zm00001d033149 // Zm00001d026374 // Zm00001d002006 // Zm00001d013324 // Zm00001d011673 // Zm00001d007095 // Zm00001d033830 // Zm00001d030216 // Zm00001d036530 // Zm00001d051157 // Zm00001d033619 // Zm00001d012407 // Zm00001d021620 // Zm00001d040375 // Zm00001d033922 // Zm00001d040076
GO:0046148	P	pigment biosynthetic process	7	2740	90	30113	0.71	1	// Zm00001d037617 // Zm00001d027936 // Zm00001d032576 // Zm00001d049541 // Zm00001d008230 // Zm00001d021410 // Zm00001d040463
GO:0051174	P	regulation of phosphorus metabolic process	22	2740	284	30113	0.8	1	// Zm00001d005928 // Zm00001d015182 // Zm00001d033830 // Zm00001d002788 // Zm00001d052185 // Zm00001d010445 // Zm00001d028685 // Zm00001d048533 // Zm00001d029970 // Zm00001d053735 // Zm00001d047728 // Zm00001d002733 // Zm00001d028815 // Zm00001d028814 // Zm00001d050635 // Zm00001d043740 // Zm00001d049080 // Zm00001d052174 // Zm00001d018368 // Zm00001d028274 // Zm00001d028793 // Zm00001d019895
GO:0006891	P	intra-Golgi vesicle-mediated transport	5	2740	83	30113	0.87	1	// Zm00001d022275 // Zm00001d046468 // Zm00001d041399 // Zm00001d006939 // Zm00001d008218
GO:0006897	P	endocytosis	5	2740	66	30113	0.72	1	// Zm00001d023218 // Zm00001d017050 // Zm00001d004785 // Zm00001d012897 // Zm00001d032715
GO:0015980	P	energy derivation by oxidation of organic compounds	14	2740	194	30113	0.83	1	// Zm00001d044129 // Zm00001d004564 // Zm00001d048358 // Zm00001d006476 // Zm00001d013781 // Zm00001d016818 // Zm00001d044920 // Zm00001d053684 // Zm00001d033098 // Zm00001d014030 // Zm00001d024952 // Zm00001d003247 // Zm00001d007390 // Zm00001d040129
GO:0042542	P	response to hydrogen peroxide	7	2740	44	30113	0.13	1	// Zm00001d054044 // Zm00001d053965 // Zm00001d015777 // Zm00001d021634 // Zm00001d028815 // Zm00001d028814 // Zm00001d033872
GO:0046394	P	carboxylic acid biosynthetic process	50	2740	436	30113	0.072	1	// Zm00001d003015 // Zm00001d044813 // Zm00001d030343 // Zm00001d040220 // Zm00001d003830 // Zm00001d028829 // Zm00001d016438 // Zm00001d003058 // Zm00001d040457 // Zm00001d002000 // Zm00001d052079 // Zm00001d028260 // Zm00001d048709 // Zm00001d003533 // Zm00001d004758 // Zm00001d028241 // Zm00001d028406 // Zm00001d017275 // Zm00001d015927 // Zm00001d033149 // Zm00001d025524 // Zm00001d017276 // …
GO:0046395	P	carboxylic acid catabolic process	16	2740	133	30113	0.18	1	// Zm00001d003015 // Zm00001d003058 // Zm00001d050155 // Zm00001d002052 // Zm00001d025862 // Zm00001d033805 // Zm00001d003522 // Zm00001d031749 // Zm00001d026649 // Zm00001d041772 // Zm00001d017275 // Zm00001d040457 // Zm00001d017276 // Zm00001d002000 // Zm00001d048890 // Zm00001d051161
GO:0050896	P	response to stimulus	365	2740	3848	30113	0.22	1	// Zm00001d002899 // Zm00001d028325 // Zm00001d042961 // Zm00001d006508 // Zm00001d018135 // Zm00001d025774 // Zm00001d017397 // Zm00001d040702 // Zm00001d040705 // Zm00001d044920 // Zm00001d000358 // Zm00001d026635 // Zm00001d005029 // Zm00001d045418 // Zm00001d021948 // Zm00001d047269 // Zm00001d005748 // Zm00001d024587 // Zm00001d018620 // Zm00001d010924 // Zm00001d021763 // Zm00001d021318 // …
GO:0046390	P	ribose phosphate biosynthetic process	11	2740	145	30113	0.76	1	// Zm00001d052242 // Zm00001d037617 // Zm00001d026490 // Zm00001d051157 // Zm00001d015182 // Zm00001d033830 // Zm00001d013324 // Zm00001d033619 // Zm00001d002006 // Zm00001d021620 // Zm00001d033922
GO:0051338	P	regulation of transferase activity	13	2740	226	30113	0.97	1	// Zm00001d005928 // Zm00001d028685 // Zm00001d053735 // Zm00001d048533 // Zm00001d029970 // Zm00001d043740 // Zm00001d049080 // Zm00001d052174 // Zm00001d047728 // Zm00001d002788 // Zm00001d002733 // Zm00001d052185 // Zm00001d028274
GO:1901701	P	cellular response to oxygen-containing compound	44	2740	362	30113	0.045	1	// Zm00001d020614 // Zm00001d048389 // Zm00001d011679 // Zm00001d013030 // Zm00001d013527 // Zm00001d013105 // Zm00001d035356 // Zm00001d040457 // Zm00001d018211 // Zm00001d028325 // Zm00001d006885 // Zm00001d010445 // Zm00001d027900 // Zm00001d018178 // Zm00001d011231 // Zm00001d033050 // Zm00001d035211 // Zm00001d026139 // Zm00001d006286 // Zm00001d028815 // Zm00001d028814 // Zm00001d020234 // …
GO:0006518	P	peptide metabolic process	46	2740	1338	30113	1	1	// Zm00001d036547 // Zm00001d023308 // Zm00001d045958 // Zm00001d045320 // Zm00001d021470 // Zm00001d036464 // Zm00001d020780 // Zm00001d053365 // Zm00001d021668 // Zm00001d027566 // Zm00001d040005 // Zm00001d026528 // Zm00001d027539 // Zm00001d039732 // Zm00001d008628 // Zm00001d006923 // Zm00001d037384 // Zm00001d048353 // Zm00001d001774 // Zm00001d017882 // Zm00001d018809 // Zm00001d008245 // …
GO:0032269	P	negative regulation of cellular protein metabolic process	17	2740	240	30113	0.87	1	// Zm00001d028793 // Zm00001d001774 // Zm00001d048533 // Zm00001d028814 // Zm00001d038558 // Zm00001d026657 // Zm00001d052174 // Zm00001d024960 // Zm00001d026528 // Zm00001d019895 // Zm00001d040027 // Zm00001d040028 // Zm00001d028815 // Zm00001d029628 // Zm00001d003304 // Zm00001d022032 // Zm00001d010445
GO:0009116	P	nucleoside metabolic process	21	2740	383	30113	0.99	1	// Zm00001d052242 // Zm00001d037617 // Zm00001d007390 // Zm00001d026490 // Zm00001d051157 // Zm00001d002006 // Zm00001d040375 // Zm00001d023559 // Zm00001d015182 // Zm00001d020639 // Zm00001d045558 // Zm00001d053015 // Zm00001d039301 // Zm00001d030216 // Zm00001d016818 // Zm00001d013324 // Zm00001d033619 // Zm00001d012407 // Zm00001d021620 // Zm00001d028556 // Zm00001d033922
GO:0006631	P	fatty acid metabolic process	23	2740	196	30113	0.15	1	// Zm00001d044813 // Zm00001d030343 // Zm00001d016438 // Zm00001d002000 // Zm00001d003533 // Zm00001d028241 // Zm00001d028406 // Zm00001d033149 // Zm00001d025524 // Zm00001d053675 // Zm00001d049363 // Zm00001d047931 // Zm00001d037328 // Zm00001d041204 // Zm00001d029350 // Zm00001d042541 // Zm00001d042540 // Zm00001d046909 // Zm00001d009608 // Zm00001d013493 // Zm00001d015852 // Zm00001d023247 // …
GO:0033043	P	regulation of organelle organization	5	2740	259	30113	1	1	// Zm00001d052185 // Zm00001d047427 // Zm00001d028274 // Zm00001d045047 // Zm00001d005928
GO:0006732	P	coenzyme metabolic process	18	2740	367	30113	1	1	// Zm00001d036898 // Zm00001d044920 // Zm00001d040697 // Zm00001d003252 // Zm00001d023559 // Zm00001d015182 // Zm00001d040375 // Zm00001d053015 // Zm00001d007936 // Zm00001d030216 // Zm00001d035200 // Zm00001d014030 // Zm00001d013522 // Zm00001d040457 // Zm00001d028556 // Zm00001d012407 // Zm00001d039264 // Zm00001d049950
GO:0010228	P	vegetative to reproductive phase transition of meristem	8	2740	76	30113	0.4	1	// Zm00001d035408 // Zm00001d039589 // Zm00001d028432 // Zm00001d039637 // Zm00001d036088 // Zm00001d005993 // Zm00001d008939 // Zm00001d008826
GO:0009311	P	oligosaccharide metabolic process	17	2740	121	30113	0.068	1	// Zm00001d019006 // Zm00001d020272 // Zm00001d035346 // Zm00001d019163 // Zm00001d051837 // Zm00001d003736 // Zm00001d037480 // Zm00001d028267 // Zm00001d018082 // Zm00001d024821 // Zm00001d029371 // Zm00001d047253 // Zm00001d040448 // Zm00001d040449 // Zm00001d033149 // Zm00001d032298 // Zm00001d042840
GO:0072666	P	establishment of protein localization to vacuole	5	2740	53	30113	0.54	1	// Zm00001d048239 // Zm00001d022275 // Zm00001d035631 // Zm00001d006939 // Zm00001d052028
GO:0072665	P	protein localization to vacuole	5	2740	53	30113	0.54	1	// Zm00001d048239 // Zm00001d022275 // Zm00001d035631 // Zm00001d006939 // Zm00001d052028
GO:0009312	P	oligosaccharide biosynthetic process	11	2740	68	30113	0.063	1	// Zm00001d020272 // Zm00001d035346 // Zm00001d019163 // Zm00001d028267 // Zm00001d037480 // Zm00001d018082 // Zm00001d024821 // Zm00001d029371 // Zm00001d033149 // Zm00001d032298 // Zm00001d042840
GO:0009250	P	glucan biosynthetic process	23	2740	181	30113	0.086	1	// Zm00001d009795 // Zm00001d025851 // Zm00001d048389 // Zm00001d034049 // Zm00001d005250 // Zm00001d024531 // Zm00001d042840 // Zm00001d019507 // Zm00001d016687 // Zm00001d047694 // Zm00001d047276 // Zm00001d049510 // Zm00001d019149 // Zm00001d037636 // Zm00001d028811 // Zm00001d044129 // Zm00001d034770 // Zm00001d019317 // Zm00001d045557 // Zm00001d033174 // Zm00001d005451 // Zm00001d032776 // …
GO:0009251	P	glucan catabolic process	8	2740	43	30113	0.059	1	// Zm00001d033917 // Zm00001d017978 // Zm00001d026712 // Zm00001d044744 // Zm00001d020371 // Zm00001d013319 // Zm00001d042507 // Zm00001d021280
GO:0070887	P	cellular response to chemical stimulus	76	2740	686	30113	0.059	1	// Zm00001d052269 // Zm00001d046893 // Zm00001d048389 // Zm00001d011679 // Zm00001d023994 // Zm00001d043660 // Zm00001d039637 // Zm00001d039624 // Zm00001d014226 // Zm00001d013527 // Zm00001d051156 // Zm00001d014507 // Zm00001d013105 // Zm00001d035356 // Zm00001d040457 // Zm00001d018211 // Zm00001d013154 // Zm00001d006885 // Zm00001d010445 // Zm00001d011231 // Zm00001d027900 // Zm00001d018178 // …
GO:0006457	P	protein folding	13	2740	336	30113	1	1	// Zm00001d008209 // Zm00001d017861 // Zm00001d051689 // Zm00001d050635 // Zm00001d028630 // Zm00001d035570 // Zm00001d002408 // Zm00001d053965 // Zm00001d012242 // Zm00001d028968 // Zm00001d021634 // Zm00001d028726 // Zm00001d016158
GO:0009259	P	ribonucleotide metabolic process	20	2740	356	30113	0.99	1	// Zm00001d052242 // Zm00001d037617 // Zm00001d007390 // Zm00001d026490 // Zm00001d051157 // Zm00001d002006 // Zm00001d040375 // Zm00001d023559 // Zm00001d015182 // Zm00001d020639 // Zm00001d053015 // Zm00001d033830 // Zm00001d030216 // Zm00001d016818 // Zm00001d013324 // Zm00001d033619 // Zm00001d012407 // Zm00001d021620 // Zm00001d028556 // Zm00001d033922
GO:0000902	P	cell morphogenesis	9	2740	85	30113	0.38	1	// Zm00001d048389 // Zm00001d044520 // Zm00001d006828 // Zm00001d033830 // Zm00001d029947 // Zm00001d051839 // Zm00001d053926 // Zm00001d028325 // Zm00001d048795
GO:0000413	P	protein peptidyl-prolyl isomerization	5	2740	94	30113	0.92	1	// Zm00001d008209 // Zm00001d012064 // Zm00001d037069 // Zm00001d026071 // Zm00001d050635
GO:0071804	P	cellular potassium ion transport	10	2740	89	30113	0.31	1	// Zm00001d049218 // Zm00001d022449 // Zm00001d046679 // Zm00001d044717 // Zm00001d012717 // Zm00001d044056 // Zm00001d036622 // Zm00001d026289 // Zm00001d038252 // Zm00001d022504
GO:0071805	P	potassium ion transmembrane transport	10	2740	89	30113	0.31	1	// Zm00001d049218 // Zm00001d022449 // Zm00001d046679 // Zm00001d044717 // Zm00001d012717 // Zm00001d044056 // Zm00001d036622 // Zm00001d026289 // Zm00001d038252 // Zm00001d022504
GO:0051240	P	positive regulation of multicellular organismal process	5	2740	38	30113	0.29	1	// Zm00001d026649 // Zm00001d035408 // Zm00001d018211 // Zm00001d011239 // Zm00001d052136
GO:0010563	P	negative regulation of phosphorus metabolic process	8	2740	58	30113	0.18	1	// Zm00001d028793 // Zm00001d048533 // Zm00001d052174 // Zm00001d028685 // Zm00001d019895 // Zm00001d028815 // Zm00001d028814 // Zm00001d010445
GO:0051246	P	regulation of protein metabolic process	35	2740	625	30113	1	1	// Zm00001d005928 // Zm00001d038558 // Zm00001d050635 // Zm00001d021668 // Zm00001d002788 // Zm00001d026528 // Zm00001d040027 // Zm00001d040028 // Zm00001d052185 // Zm00001d003304 // Zm00001d010445 // Zm00001d048533 // Zm00001d029970 // Zm00001d017882 // Zm00001d053735 // Zm00001d047728 // Zm00001d022625 // Zm00001d007709 // Zm00001d028815 // Zm00001d029628 // Zm00001d028814 // Zm00001d002480 // …
GO:0051247	P	positive regulation of protein metabolic process	8	2740	191	30113	0.99	1	// Zm00001d002480 // Zm00001d007709 // Zm00001d043740 // Zm00001d047728 // Zm00001d049080 // Zm00001d006923 // Zm00001d053735 // Zm00001d018368
GO:0051179	P	localization	311	2740	3404	30113	0.48	1	// Zm00001d023596 // Zm00001d046591 // Zm00001d000204 // Zm00001d046616 // Zm00001d040149 // Zm00001d000434 // Zm00001d031476 // Zm00001d021655 // Zm00001d044717 // Zm00001d002458 // Zm00001d002558 // Zm00001d007255 // Zm00001d048129 // Zm00001d002006 // Zm00001d006249 // Zm00001d038718 // Zm00001d023593 // Zm00001d045576 // Zm00001d025572 // Zm00001d033011 // Zm00001d041399 // Zm00001d045667 // …
GO:0048827	P	phyllome development	11	2740	116	30113	0.49	1	// Zm00001d051465 // Zm00001d017614 // Zm00001d031871 // Zm00001d021863 // Zm00001d021057 // Zm00001d024497 // Zm00001d021826 // Zm00001d039434 // Zm00001d005029 // Zm00001d032501 // Zm00001d028325
GO:0031399	P	regulation of protein modification process	19	2740	296	30113	0.95	1	// Zm00001d005928 // Zm00001d028793 // Zm00001d028274 // Zm00001d053735 // Zm00001d018368 // Zm00001d048533 // Zm00001d050635 // Zm00001d029970 // Zm00001d043740 // Zm00001d049080 // Zm00001d052174 // Zm00001d047728 // Zm00001d002788 // Zm00001d019895 // Zm00001d002733 // Zm00001d052185 // Zm00001d028815 // Zm00001d028814 // Zm00001d010445
GO:0008037	P	cell recognition	12	2740	70	30113	0.039	1	// Zm00001d002174 // Zm00001d030171 // Zm00001d035588 // Zm00001d012609 // Zm00001d043252 // Zm00001d042013 // Zm00001d016681 // Zm00001d034781 // Zm00001d021487 // Zm00001d023524 // Zm00001d006297 // Zm00001d052513
GO:0016125	P	sterol metabolic process	13	2740	95	30113	0.11	1	// Zm00001d013185 // Zm00001d020717 // Zm00001d044120 // Zm00001d034186 // Zm00001d013035 // Zm00001d028282 // Zm00001d021410 // Zm00001d039384 // Zm00001d051554 // Zm00001d048021 // Zm00001d008569 // Zm00001d028325 // Zm00001d017762
GO:0048608	P	reproductive structure development	34	2740	383	30113	0.58	1	// Zm00001d031494 // Zm00001d021057 // Zm00001d011239 // Zm00001d026649 // Zm00001d050649 // Zm00001d008826 // Zm00001d024414 // Zm00001d039589 // Zm00001d024497 // Zm00001d024200 // Zm00001d032501 // Zm00001d008939 // Zm00001d046621 // Zm00001d032768 // Zm00001d007838 // Zm00001d010388 // Zm00001d023664 // Zm00001d035408 // Zm00001d039434 // Zm00001d044688 // Zm00001d039637 // Zm00001d044705 // …
GO:0072594	P	establishment of protein localization to organelle	7	2740	283	30113	1	1	// Zm00001d022275 // Zm00001d046616 // Zm00001d048239 // Zm00001d035631 // Zm00001d041556 // Zm00001d006939 // Zm00001d052028
GO:0071396	P	cellular response to lipid	22	2740	189	30113	0.16	1	// Zm00001d020234 // Zm00001d013030 // Zm00001d013527 // Zm00001d018211 // Zm00001d006885 // Zm00001d010445 // Zm00001d026139 // Zm00001d028815 // Zm00001d028814 // Zm00001d018178 // Zm00001d051156 // Zm00001d013109 // Zm00001d050635 // Zm00001d047428 // Zm00001d039637 // Zm00001d052136 // Zm00001d027957 // Zm00001d013105 // Zm00001d028793 // Zm00001d019895 // Zm00001d019670 // Zm00001d021839
GO:0071395	P	cellular response to jasmonic acid stimulus	12	2740	71	30113	0.042	1	// Zm00001d027900 // Zm00001d020614 // Zm00001d009694 // Zm00001d027901 // Zm00001d050365 // Zm00001d011878 // Zm00001d033050 // Zm00001d035211 // Zm00001d033049 // Zm00001d042111 // Zm00001d028325 // Zm00001d008957
GO:0009409	P	response to cold	11	2740	97	30113	0.29	1	// Zm00001d054044 // Zm00001d051420 // Zm00001d037480 // Zm00001d027488 // Zm00001d017547 // Zm00001d038066 // Zm00001d028815 // Zm00001d028814 // Zm00001d053675 // Zm00001d038065 // Zm00001d042609
GO:0009408	P	response to heat	12	2740	159	30113	0.77	1	// Zm00001d016674 // Zm00001d054044 // Zm00001d043536 // Zm00001d053965 // Zm00001d015777 // Zm00001d028630 // Zm00001d021634 // Zm00001d038066 // Zm00001d038065 // Zm00001d033872 // Zm00001d044168 // Zm00001d052194
GO:0070838	P	divalent metal ion transport	9	2740	119	30113	0.75	1	// Zm00001d036965 // Zm00001d033818 // Zm00001d048129 // Zm00001d014669 // Zm00001d029497 // Zm00001d019228 // Zm00001d005190 // Zm00001d019226 // Zm00001d002343
GO:0007034	P	vacuolar transport	7	2740	121	30113	0.92	1	// Zm00001d022275 // Zm00001d047283 // Zm00001d048239 // Zm00001d035631 // Zm00001d044068 // Zm00001d006939 // Zm00001d052028
GO:1901137	P	carbohydrate derivative biosynthetic process	42	2740	488	30113	0.66	1	// Zm00001d052242 // Zm00001d022342 // Zm00001d048389 // Zm00001d052533 // Zm00001d040375 // Zm00001d002600 // Zm00001d047109 // Zm00001d008600 // Zm00001d038905 // Zm00001d033830 // Zm00001d012407 // Zm00001d002006 // Zm00001d042279 // Zm00001d042786 // Zm00001d046855 // Zm00001d013245 // Zm00001d003736 // Zm00001d018406 // Zm00001d006640 // Zm00001d005790 // Zm00001d030216 // Zm00001d036530 // …
GO:1901136	P	carbohydrate derivative catabolic process	8	2740	61	30113	0.22	1	// Zm00001d009936 // Zm00001d049226 // Zm00001d017152 // Zm00001d036370 // Zm00001d027524 // Zm00001d027525 // Zm00001d020974 // Zm00001d005431
GO:1901135	P	carbohydrate derivative metabolic process	61	2740	863	30113	0.98	1	// Zm00001d015182 // Zm00001d052242 // Zm00001d022342 // Zm00001d048389 // Zm00001d027524 // Zm00001d052533 // Zm00001d040375 // Zm00001d002600 // Zm00001d027525 // Zm00001d008600 // Zm00001d020639 // Zm00001d042840 // Zm00001d038905 // Zm00001d053015 // Zm00001d033830 // Zm00001d012407 // Zm00001d020974 // Zm00001d002006 // Zm00001d042279 // Zm00001d042786 // Zm00001d046855 // Zm00001d013245 // …
GO:0042493	P	response to drug	8	2740	62	30113	0.23	1	// Zm00001d030250 // Zm00001d027921 // Zm00001d033296 // Zm00001d042692 // Zm00001d035381 // Zm00001d013810 // Zm00001d027982 // Zm00001d034916
GO:1902680	P	positive regulation of RNA biosynthetic process	42	2740	491	30113	0.67	1	// Zm00001d013357 // Zm00001d045320 // Zm00001d043420 // Zm00001d021057 // Zm00001d030833 // Zm00001d052180 // Zm00001d043045 // Zm00001d042609 // Zm00001d005750 // Zm00001d029896 // Zm00001d019061 // Zm00001d039300 // Zm00001d039260 // Zm00001d011915 // Zm00001d043536 // Zm00001d035408 // Zm00001d039434 // Zm00001d016674 // Zm00001d000112 // Zm00001d021718 // Zm00001d039383 // Zm00001d051465 // …
GO:0033365	P	protein localization to organelle	9	2740	346	30113	1	1	// Zm00001d022275 // Zm00001d046616 // Zm00001d048239 // Zm00001d007106 // Zm00001d035631 // Zm00001d041556 // Zm00001d005029 // Zm00001d006939 // Zm00001d052028
GO:0048731	P	system development	53	2740	553	30113	0.38	1	// Zm00001d031494 // Zm00001d053150 // Zm00001d021057 // Zm00001d043442 // Zm00001d011239 // Zm00001d026649 // Zm00001d050649 // Zm00001d008826 // Zm00001d029474 // Zm00001d024414 // Zm00001d028325 // Zm00001d042609 // Zm00001d039589 // Zm00001d024497 // Zm00001d042637 // Zm00001d021826 // Zm00001d024200 // Zm00001d032501 // Zm00001d008939 // Zm00001d004868 // Zm00001d046621 // Zm00001d032768 // …
GO:0002239	P	response to oomycetes	7	2740	60	30113	0.32	1	// Zm00001d009694 // Zm00001d034217 // Zm00001d044639 // Zm00001d001781 // Zm00001d051615 // Zm00001d018059 // Zm00001d023253
GO:0044106	P	cellular amine metabolic process	10	2740	83	30113	0.25	1	// Zm00001d053722 // Zm00001d042811 // Zm00001d019698 // Zm00001d012321 // Zm00001d034460 // Zm00001d043681 // Zm00001d048709 // Zm00001d020008 // Zm00001d024281 // Zm00001d022557
GO:0090558	P	plant epidermis development	6	2740	56	30113	0.42	1	// Zm00001d016095 // Zm00001d044520 // Zm00001d029947 // Zm00001d052967 // Zm00001d004413 // Zm00001d053926
GO:0046364	P	monosaccharide biosynthetic process	5	2740	38	30113	0.29	1	// Zm00001d042840 // Zm00001d030216 // Zm00001d048389 // Zm00001d012407 // Zm00001d040375
GO:0009108	P	coenzyme biosynthetic process	7	2740	136	30113	0.96	1	// Zm00001d044920 // Zm00001d015182 // Zm00001d040697 // Zm00001d007936 // Zm00001d035200 // Zm00001d013522 // Zm00001d039264
GO:0034622	P	cellular macromolecular complex assembly	15	2740	711	30113	1	1	// Zm00001d047397 // Zm00001d029305 // Zm00001d007390 // Zm00001d035356 // Zm00001d031738 // Zm00001d037484 // Zm00001d029049 // Zm00001d008223 // Zm00001d023308 // Zm00001d045154 // Zm00001d023218 // Zm00001d035879 // Zm00001d028620 // Zm00001d046362 // Zm00001d016158
GO:0072522	P	purine-containing compound biosynthetic process	11	2740	138	30113	0.71	1	// Zm00001d052242 // Zm00001d037617 // Zm00001d026490 // Zm00001d051157 // Zm00001d015182 // Zm00001d033830 // Zm00001d013324 // Zm00001d033619 // Zm00001d002006 // Zm00001d021620 // Zm00001d033922
GO:0009100	P	glycoprotein metabolic process	19	2740	204	30113	0.5	1	// Zm00001d013804 // Zm00001d042786 // Zm00001d019006 // Zm00001d017085 // Zm00001d048389 // Zm00001d020583 // Zm00001d052533 // Zm00001d003736 // Zm00001d047109 // Zm00001d007095 // Zm00001d038905 // Zm00001d042276 // Zm00001d005790 // Zm00001d006640 // Zm00001d050961 // Zm00001d040448 // Zm00001d040449 // Zm00001d042279 // Zm00001d011964
GO:0009101	P	glycoprotein biosynthetic process	19	2740	202	30113	0.48	1	// Zm00001d013804 // Zm00001d042786 // Zm00001d019006 // Zm00001d017085 // Zm00001d048389 // Zm00001d020583 // Zm00001d052533 // Zm00001d003736 // Zm00001d047109 // Zm00001d007095 // Zm00001d038905 // Zm00001d042276 // Zm00001d005790 // Zm00001d006640 // Zm00001d050961 // Zm00001d040448 // Zm00001d040449 // Zm00001d042279 // Zm00001d011964
GO:2000022	P	regulation of jasmonic acid mediated signaling pathway	6	2740	45	30113	0.25	1	// Zm00001d027900 // Zm00001d020614 // Zm00001d027901 // Zm00001d050365 // Zm00001d033050 // Zm00001d033049
GO:0006325	P	chromatin organization	9	2740	442	30113	1	1	// Zm00001d009430 // Zm00001d045320 // Zm00001d021300 // Zm00001d019061 // Zm00001d042974 // Zm00001d039637 // Zm00001d051126 // Zm00001d030833 // Zm00001d033657
GO:0097306	P	cellular response to alcohol	16	2740	127	30113	0.14	1	// Zm00001d051156 // Zm00001d018178 // Zm00001d013109 // Zm00001d028793 // Zm00001d013030 // Zm00001d047428 // Zm00001d013105 // Zm00001d028814 // Zm00001d013527 // Zm00001d026139 // Zm00001d019895 // Zm00001d028815 // Zm00001d021839 // Zm00001d006885 // Zm00001d010445 // Zm00001d020234
GO:2000026	P	regulation of multicellular organismal development	21	2740	189	30113	0.22	1	// Zm00001d018954 // Zm00001d052136 // Zm00001d018211 // Zm00001d042637 // Zm00001d023664 // Zm00001d048369 // Zm00001d039637 // Zm00001d050389 // Zm00001d039589 // Zm00001d011239 // Zm00001d044705 // Zm00001d026649 // Zm00001d028432 // Zm00001d008826 // Zm00001d024200 // Zm00001d005993 // Zm00001d029474 // Zm00001d008939 // Zm00001d035408 // Zm00001d046621 // Zm00001d032768
GO:1901264	P	carbohydrate derivative transport	8	2740	100	30113	0.69	1	// Zm00001d014611 // Zm00001d032686 // Zm00001d036940 // Zm00001d021653 // Zm00001d021930 // Zm00001d017282 // Zm00001d010985 // Zm00001d028713
GO:0045935	P	positive regulation of nucleobase-containing compound metabolic process	42	2740	526	30113	0.81	1	// Zm00001d013357 // Zm00001d045320 // Zm00001d043420 // Zm00001d021057 // Zm00001d030833 // Zm00001d052180 // Zm00001d043045 // Zm00001d042609 // Zm00001d005750 // Zm00001d029896 // Zm00001d019061 // Zm00001d039300 // Zm00001d039260 // Zm00001d011915 // Zm00001d043536 // Zm00001d035408 // Zm00001d039434 // Zm00001d016674 // Zm00001d000112 // Zm00001d021718 // Zm00001d039383 // Zm00001d051465 // …
GO:0045934	P	negative regulation of nucleobase-containing compound metabolic process	17	2740	247	30113	0.89	1	// Zm00001d026061 // Zm00001d047427 // Zm00001d002594 // Zm00001d003521 // Zm00001d020198 // Zm00001d039637 // Zm00001d047346 // Zm00001d029067 // Zm00001d052606 // Zm00001d006236 // Zm00001d043470 // Zm00001d029718 // Zm00001d027453 // Zm00001d033657 // Zm00001d017606 // Zm00001d027739 // Zm00001d020807
GO:0030029	P	actin filament-based process	9	2740	114	30113	0.71	1	// Zm00001d035625 // Zm00001d028803 // Zm00001d017860 // Zm00001d051688 // Zm00001d011197 // Zm00001d033830 // Zm00001d018080 // Zm00001d047942 // Zm00001d029215
GO:0045936	P	negative regulation of phosphate metabolic process	8	2740	58	30113	0.18	1	// Zm00001d028793 // Zm00001d048533 // Zm00001d052174 // Zm00001d028685 // Zm00001d019895 // Zm00001d028815 // Zm00001d028814 // Zm00001d010445
GO:0052548	P	regulation of endopeptidase activity	6	2740	84	30113	0.77	1	// Zm00001d038558 // Zm00001d024960 // Zm00001d040027 // Zm00001d040028 // Zm00001d029628 // Zm00001d003304
GO:0010817	P	regulation of hormone levels	17	2740	118	30113	0.057	1	// Zm00001d052269 // Zm00001d046893 // Zm00001d012641 // Zm00001d021454 // Zm00001d031871 // Zm00001d021457 // Zm00001d049174 // Zm00001d011890 // Zm00001d049541 // Zm00001d006282 // Zm00001d032223 // Zm00001d053004 // Zm00001d044083 // Zm00001d003311 // Zm00001d043660 // Zm00001d008862 // Zm00001d028325
GO:0022414	P	reproductive process	57	2740	700	30113	0.81	1	// Zm00001d030171 // Zm00001d031494 // Zm00001d021057 // Zm00001d014728 // Zm00001d011239 // Zm00001d026649 // Zm00001d050649 // Zm00001d008826 // Zm00001d002342 // Zm00001d024414 // Zm00001d029899 // Zm00001d016681 // Zm00001d035588 // Zm00001d039589 // Zm00001d007838 // Zm00001d024497 // Zm00001d043252 // Zm00001d023524 // Zm00001d036530 // Zm00001d017495 // Zm00001d024200 // Zm00001d032501 // …
GO:0046365	P	monosaccharide catabolic process	5	2740	37	30113	0.27	1	// Zm00001d025586 // Zm00001d035212 // Zm00001d003434 // Zm00001d039777 // Zm00001d003432
GO:0055067	P	monovalent inorganic cation homeostasis	6	2740	75	30113	0.68	1	// Zm00001d049218 // Zm00001d005032 // Zm00001d026490 // Zm00001d035631 // Zm00001d002006 // Zm00001d022504
GO:0055065	P	metal ion homeostasis	9	2740	95	30113	0.5	1	// Zm00001d049218 // Zm00001d020395 // Zm00001d020623 // Zm00001d033818 // Zm00001d005190 // Zm00001d035631 // Zm00001d006437 // Zm00001d035875 // Zm00001d022504
GO:0034248	P	regulation of cellular amide metabolic process	8	2740	197	30113	1	1	// Zm00001d006923 // Zm00001d001774 // Zm00001d017882 // Zm00001d021668 // Zm00001d026657 // Zm00001d022625 // Zm00001d026528 // Zm00001d022032
GO:0043623	P	cellular protein complex assembly	12	2740	316	30113	1	1	// Zm00001d047397 // Zm00001d007390 // Zm00001d035356 // Zm00001d037484 // Zm00001d029049 // Zm00001d031738 // Zm00001d045154 // Zm00001d023218 // Zm00001d035879 // Zm00001d028620 // Zm00001d046362 // Zm00001d016158
GO:0008610	P	lipid biosynthetic process	52	2740	533	30113	0.34	1	// Zm00001d037724 // Zm00001d044813 // Zm00001d022342 // Zm00001d030343 // Zm00001d002600 // Zm00001d011673 // Zm00001d043442 // Zm00001d013035 // Zm00001d016438 // Zm00001d008569 // Zm00001d028325 // Zm00001d050910 // Zm00001d003533 // Zm00001d015513 // Zm00001d040076 // Zm00001d028241 // Zm00001d018406 // Zm00001d028406 // Zm00001d038695 // Zm00001d002000 // Zm00001d020296 // Zm00001d036530 // …
GO:0006996	P	organelle organization	61	2740	2289	30113	1	1	// Zm00001d009430 // Zm00001d022275 // Zm00001d005928 // Zm00001d047282 // Zm00001d017860 // Zm00001d034022 // Zm00001d013612 // Zm00001d035775 // Zm00001d028004 // Zm00001d014728 // Zm00001d033830 // Zm00001d035879 // Zm00001d028803 // Zm00001d047942 // Zm00001d030833 // Zm00001d052185 // Zm00001d020685 // Zm00001d029215 // Zm00001d043045 // Zm00001d028274 // Zm00001d011197 // Zm00001d045089 // …
GO:0044238	P	primary metabolic process	1154	2740	13559	30113	1	1	// Zm00001d030171 // Zm00001d029164 // Zm00001d002733 // Zm00001d022342 // Zm00001d043470 // Zm00001d010840 // Zm00001d022460 // Zm00001d040220 // Zm00001d040148 // Zm00001d040638 // Zm00001d030172 // Zm00001d032090 // Zm00001d007254 // Zm00001d046289 // Zm00001d043043 // Zm00001d031880 // Zm00001d048841 // Zm00001d041319 // Zm00001d043045 // Zm00001d045089 // Zm00001d020136 // Zm00001d020137 // …
GO:0010016	P	shoot system morphogenesis	8	2740	57	30113	0.17	1	// Zm00001d043442 // Zm00001d050389 // Zm00001d024497 // Zm00001d051465 // Zm00001d052967 // Zm00001d029474 // Zm00001d028325 // Zm00001d048146
GO:0009620	P	response to fungus	11	2740	76	30113	0.11	1	// Zm00001d028814 // Zm00001d009936 // Zm00001d002000 // Zm00001d052136 // Zm00001d026649 // Zm00001d026139 // Zm00001d028815 // Zm00001d018211 // Zm00001d053675 // Zm00001d036370 // Zm00001d042609
GO:0044237	P	cellular metabolic process	1174	2740	13654	30113	0.99	1	// Zm00001d030171 // Zm00001d010662 // Zm00001d002899 // Zm00001d022342 // Zm00001d025851 // Zm00001d040220 // Zm00001d040148 // Zm00001d040638 // Zm00001d042848 // Zm00001d007254 // Zm00001d046289 // Zm00001d043043 // Zm00001d036107 // Zm00001d031880 // Zm00001d041319 // Zm00001d043045 // Zm00001d051140 // Zm00001d045089 // Zm00001d020136 // Zm00001d020137 // Zm00001d048533 // Zm00001d007857 // …
GO:0006412	P	translation	30	2740	1203	30113	1	1	// Zm00001d036547 // Zm00001d045320 // Zm00001d036464 // Zm00001d023308 // Zm00001d021668 // Zm00001d040005 // Zm00001d026528 // Zm00001d039732 // Zm00001d008628 // Zm00001d037384 // Zm00001d045958 // Zm00001d017882 // Zm00001d008245 // Zm00001d001774 // Zm00001d026224 // Zm00001d008223 // Zm00001d026657 // Zm00001d034810 // Zm00001d043097 // Zm00001d027566 // Zm00001d008535 // Zm00001d044502 // …
GO:0006399	P	tRNA metabolic process	7	2740	276	30113	1	1	// Zm00001d043812 // Zm00001d037384 // Zm00001d032667 // Zm00001d038921 // Zm00001d039417 // Zm00001d034250 // Zm00001d039732
GO:0008299	P	isoprenoid biosynthetic process	12	2740	124	30113	0.46	1	// Zm00001d037724 // Zm00001d027936 // Zm00001d043411 // Zm00001d002600 // Zm00001d011673 // Zm00001d038695 // Zm00001d039634 // Zm00001d043442 // Zm00001d021410 // Zm00001d019060 // Zm00001d021929 // Zm00001d048146
GO:0006259	P	DNA metabolic process	10	2740	991	30113	1	1	// Zm00001d047427 // Zm00001d021318 // Zm00001d003728 // Zm00001d002560 // Zm00001d014728 // Zm00001d003267 // Zm00001d038338 // Zm00001d032501 // Zm00001d043196 // Zm00001d012578
GO:0045892	P	negative regulation of transcription, DNA-templated	14	2740	205	30113	0.88	1	// Zm00001d026061 // Zm00001d047346 // Zm00001d002594 // Zm00001d003521 // Zm00001d020198 // Zm00001d052606 // Zm00001d029067 // Zm00001d006236 // Zm00001d043470 // Zm00001d029718 // Zm00001d027453 // Zm00001d033657 // Zm00001d017606 // Zm00001d027739
GO:0019362	P	pyridine nucleotide metabolic process	8	2740	183	30113	0.99	1	// Zm00001d028556 // Zm00001d023559 // Zm00001d053015 // Zm00001d030216 // Zm00001d014030 // Zm00001d040375 // Zm00001d012407 // Zm00001d003252
GO:0006396	P	RNA processing	16	2740	942	30113	1	1	// Zm00001d029305 // Zm00001d043812 // Zm00001d041399 // Zm00001d042641 // Zm00001d007012 // Zm00001d038921 // Zm00001d045089 // Zm00001d024591 // Zm00001d039417 // Zm00001d045002 // Zm00001d034250 // Zm00001d042042 // Zm00001d037036 // Zm00001d012238 // Zm00001d022237 // Zm00001d020234
GO:0045893	P	positive regulation of transcription, DNA-templated	41	2740	463	30113	0.59	1	// Zm00001d013357 // Zm00001d045320 // Zm00001d043420 // Zm00001d021057 // Zm00001d052180 // Zm00001d043045 // Zm00001d042609 // Zm00001d005750 // Zm00001d029896 // Zm00001d019061 // Zm00001d039300 // Zm00001d039260 // Zm00001d011915 // Zm00001d043536 // Zm00001d035408 // Zm00001d039434 // Zm00001d016674 // Zm00001d000112 // Zm00001d021718 // Zm00001d039383 // Zm00001d051465 // Zm00001d027957 // …
GO:0043933	P	macromolecular complex subunit organization	36	2740	1267	30113	1	1	// Zm00001d009430 // Zm00001d029305 // Zm00001d035356 // Zm00001d037484 // Zm00001d029049 // Zm00001d023308 // Zm00001d045154 // Zm00001d035879 // Zm00001d047942 // Zm00001d030833 // Zm00001d045320 // Zm00001d019563 // Zm00001d034413 // Zm00001d031738 // Zm00001d039181 // Zm00001d035625 // Zm00001d053965 // Zm00001d028620 // Zm00001d047397 // Zm00001d054044 // Zm00001d023218 // Zm00001d021300 // …
GO:0019220	P	regulation of phosphate metabolic process	22	2740	284	30113	0.8	1	// Zm00001d005928 // Zm00001d015182 // Zm00001d033830 // Zm00001d002788 // Zm00001d052185 // Zm00001d010445 // Zm00001d028685 // Zm00001d048533 // Zm00001d029970 // Zm00001d053735 // Zm00001d047728 // Zm00001d002733 // Zm00001d028815 // Zm00001d028814 // Zm00001d050635 // Zm00001d043740 // Zm00001d049080 // Zm00001d052174 // Zm00001d018368 // Zm00001d028274 // Zm00001d028793 // Zm00001d019895
GO:0010393	P	galacturonan metabolic process	15	2740	126	30113	0.2	1	// Zm00001d047273 // Zm00001d007290 // Zm00001d022460 // Zm00001d043012 // Zm00001d040650 // Zm00001d015934 // Zm00001d015328 // Zm00001d051442 // Zm00001d032992 // Zm00001d044828 // Zm00001d042625 // Zm00001d008334 // Zm00001d034250 // Zm00001d025067 // Zm00001d036423
GO:0006470	P	protein dephosphorylation	18	2740	367	30113	1	1	// Zm00001d012962 // Zm00001d020726 // Zm00001d042886 // Zm00001d013220 // Zm00001d008171 // Zm00001d005609 // Zm00001d034655 // Zm00001d028752 // Zm00001d053313 // Zm00001d018209 // Zm00001d028793 // Zm00001d052137 // Zm00001d019895 // Zm00001d011495 // Zm00001d028814 // Zm00001d034109 // Zm00001d010445 // Zm00001d028815
GO:0048585	P	negative regulation of response to stimulus	7	2740	73	30113	0.51	1	// Zm00001d028577 // Zm00001d020234 // Zm00001d039637 // Zm00001d028432 // Zm00001d005993 // Zm00001d051609 // Zm00001d021839
GO:0048584	P	positive regulation of response to stimulus	8	2740	106	30113	0.74	1	// Zm00001d042111 // Zm00001d035408 // Zm00001d011878 // Zm00001d000112 // Zm00001d013527 // Zm00001d026139 // Zm00001d008957 // Zm00001d042609
GO:0048583	P	regulation of response to stimulus	32	2740	336	30113	0.43	1	// Zm00001d052269 // Zm00001d046893 // Zm00001d020614 // Zm00001d013527 // Zm00001d007478 // Zm00001d042609 // Zm00001d027900 // Zm00001d027901 // Zm00001d039589 // Zm00001d033050 // Zm00001d026139 // Zm00001d008957 // Zm00001d052500 // Zm00001d035408 // Zm00001d011878 // Zm00001d000112 // Zm00001d028577 // Zm00001d039637 // Zm00001d043660 // Zm00001d005993 // Zm00001d021839 // Zm00001d046909 // …
GO:0048582	P	positive regulation of post-embryonic development	5	2740	30	30113	0.16	1	// Zm00001d026649 // Zm00001d035408 // Zm00001d018211 // Zm00001d011239 // Zm00001d052136
GO:0048580	P	regulation of post-embryonic development	17	2740	145	30113	0.19	1	// Zm00001d052136 // Zm00001d018211 // Zm00001d023664 // Zm00001d048369 // Zm00001d039637 // Zm00001d039589 // Zm00001d011239 // Zm00001d044705 // Zm00001d026649 // Zm00001d028432 // Zm00001d008826 // Zm00001d024200 // Zm00001d005993 // Zm00001d008939 // Zm00001d035408 // Zm00001d046621 // Zm00001d032768
GO:0008104	P	protein localization	26	2740	986	30113	1	1	// Zm00001d022275 // Zm00001d020617 // Zm00001d002458 // Zm00001d051675 // Zm00001d046616 // Zm00001d012897 // Zm00001d008218 // Zm00001d007106 // Zm00001d047945 // Zm00001d048239 // Zm00001d042461 // Zm00001d046468 // Zm00001d034437 // Zm00001d014642 // Zm00001d034365 // Zm00001d041556 // Zm00001d006605 // Zm00001d006939 // Zm00001d023218 // Zm00001d005029 // Zm00001d052028 // Zm00001d033368 // …
GO:0045454	P	cell redox homeostasis	19	2740	201	30113	0.47	1	// Zm00001d052034 // Zm00001d035390 // Zm00001d052252 // Zm00001d009568 // Zm00001d037218 // Zm00001d023869 // Zm00001d048720 // Zm00001d010871 // Zm00001d010594 // Zm00001d026368 // Zm00001d037757 // Zm00001d006437 // Zm00001d007800 // Zm00001d017240 // Zm00001d028726 // Zm00001d018238 // Zm00001d008843 // Zm00001d011543 // Zm00001d029457
GO:1901360	P	organic cyclic compound metabolic process	486	2740	6221	30113	1	1	// Zm00001d040148 // Zm00001d042848 // Zm00001d008569 // Zm00001d028325 // Zm00001d043045 // Zm00001d020136 // Zm00001d020137 // Zm00001d002801 // Zm00001d026010 // Zm00001d007838 // Zm00001d016902 // Zm00001d000358 // Zm00001d002654 // Zm00001d045002 // Zm00001d026635 // Zm00001d005970 // Zm00001d005029 // Zm00001d028995 // Zm00001d030577 // Zm00001d028556 // Zm00001d047346 // Zm00001d017614 // …
GO:1901361	P	organic cyclic compound catabolic process	16	2740	260	30113	0.96	1	// Zm00001d042901 // Zm00001d012477 // Zm00001d042811 // Zm00001d001774 // Zm00001d025859 // Zm00001d002560 // Zm00001d012321 // Zm00001d053722 // Zm00001d026657 // Zm00001d019698 // Zm00001d032926 // Zm00001d026635 // Zm00001d032501 // Zm00001d026010 // Zm00001d042906 // Zm00001d042848
GO:0009966	P	regulation of signal transduction	17	2740	163	30113	0.33	1	// Zm00001d052269 // Zm00001d046893 // Zm00001d031871 // Zm00001d020614 // Zm00001d027901 // Zm00001d027900 // Zm00001d050365 // Zm00001d033050 // Zm00001d043660 // Zm00001d044083 // Zm00001d007478 // Zm00001d019670 // Zm00001d033049 // Zm00001d052500 // Zm00001d021839 // Zm00001d051609 // Zm00001d020234
GO:0048869	P	cellular developmental process	39	2740	361	30113	0.17	1	// Zm00001d043837 // Zm00001d048389 // Zm00001d010907 // Zm00001d016952 // Zm00001d006828 // Zm00001d033830 // Zm00001d007347 // Zm00001d002342 // Zm00001d028325 // Zm00001d017383 // Zm00001d051529 // Zm00001d051267 // Zm00001d032694 // Zm00001d051839 // Zm00001d003412 // Zm00001d038930 // Zm00001d008695 // Zm00001d032206 // Zm00001d020408 // Zm00001d022227 // Zm00001d025864 // Zm00001d038338 // …
GO:0048513	P	animal organ development	6	2740	56	30113	0.42	1	// Zm00001d024497 // Zm00001d053004 // Zm00001d051465 // Zm00001d032501 // Zm00001d012277 // Zm00001d028325
GO:0009845	P	seed germination	7	2740	44	30113	0.13	1	// Zm00001d031494 // Zm00001d037617 // Zm00001d023664 // Zm00001d039634 // Zm00001d052136 // Zm00001d026649 // Zm00001d018211
GO:0008202	P	steroid metabolic process	16	2740	120	30113	0.1	1	// Zm00001d027548 // Zm00001d015513 // Zm00001d020717 // Zm00001d051554 // Zm00001d044120 // Zm00001d034186 // Zm00001d026369 // Zm00001d028282 // Zm00001d021410 // Zm00001d039384 // Zm00001d013185 // Zm00001d048021 // Zm00001d008569 // Zm00001d028325 // Zm00001d013035 // Zm00001d017762
GO:0022904	P	respiratory electron transport chain	5	2740	81	30113	0.85	1	// Zm00001d044920 // Zm00001d007390 // Zm00001d013781 // Zm00001d033098 // Zm00001d016818
GO:0048518	P	positive regulation of biological process	66	2740	945	30113	0.99	1	// Zm00001d013357 // Zm00001d005928 // Zm00001d045320 // Zm00001d046616 // Zm00001d043420 // Zm00001d021057 // Zm00001d026649 // Zm00001d013527 // Zm00001d030833 // Zm00001d052185 // Zm00001d018211 // Zm00001d052180 // Zm00001d045047 // Zm00001d043045 // Zm00001d042609 // Zm00001d052136 // Zm00001d028274 // Zm00001d011915 // Zm00001d005750 // Zm00001d029896 // Zm00001d019061 // Zm00001d011239 // …
GO:0048519	P	negative regulation of biological process	48	2740	750	30113	0.99	1	// Zm00001d026061 // Zm00001d038558 // Zm00001d029067 // Zm00001d032353 // Zm00001d028880 // Zm00001d026528 // Zm00001d040027 // Zm00001d040028 // Zm00001d003304 // Zm00001d010445 // Zm00001d028685 // Zm00001d048533 // Zm00001d017606 // Zm00001d028432 // Zm00001d027739 // Zm00001d033149 // Zm00001d028815 // Zm00001d029628 // Zm00001d028814 // Zm00001d020234 // Zm00001d047427 // Zm00001d001774 // …
GO:0042127	P	regulation of cell proliferation	6	2740	85	30113	0.78	1	// Zm00001d005928 // Zm00001d050899 // Zm00001d052171 // Zm00001d019670 // Zm00001d052185 // Zm00001d028274
GO:0034470	P	ncRNA processing	8	2740	454	30113	1	1	// Zm00001d043812 // Zm00001d041399 // Zm00001d039417 // Zm00001d038921 // Zm00001d007012 // Zm00001d045002 // Zm00001d034250 // Zm00001d022237
GO:0015711	P	organic anion transport	6	2740	76	30113	0.69	1	// Zm00001d013461 // Zm00001d044430 // Zm00001d046927 // Zm00001d021653 // Zm00001d053729 // Zm00001d013045
GO:0006605	P	protein targeting	8	2740	319	30113	1	1	// Zm00001d022275 // Zm00001d046616 // Zm00001d048239 // Zm00001d006757 // Zm00001d035631 // Zm00001d041556 // Zm00001d006939 // Zm00001d052028
GO:0045184	P	establishment of protein localization	23	2740	869	30113	1	1	// Zm00001d022275 // Zm00001d020617 // Zm00001d002458 // Zm00001d046616 // Zm00001d012897 // Zm00001d008218 // Zm00001d047945 // Zm00001d048239 // Zm00001d042461 // Zm00001d046468 // Zm00001d034437 // Zm00001d014642 // Zm00001d034365 // Zm00001d041556 // Zm00001d006605 // Zm00001d006939 // Zm00001d023218 // Zm00001d052028 // Zm00001d033368 // Zm00001d017756 // Zm00001d006757 // Zm00001d035631 // …
GO:0003006	P	developmental process involved in reproduction	35	2740	420	30113	0.72	1	// Zm00001d031494 // Zm00001d021057 // Zm00001d011239 // Zm00001d026649 // Zm00001d050649 // Zm00001d008826 // Zm00001d002342 // Zm00001d024414 // Zm00001d039589 // Zm00001d024497 // Zm00001d024200 // Zm00001d032501 // Zm00001d008939 // Zm00001d046621 // Zm00001d032768 // Zm00001d007838 // Zm00001d010388 // Zm00001d023664 // Zm00001d035408 // Zm00001d039434 // Zm00001d044688 // Zm00001d039637 // …
GO:0032268	P	regulation of cellular protein metabolic process	35	2740	608	30113	1	1	// Zm00001d005928 // Zm00001d038558 // Zm00001d050635 // Zm00001d021668 // Zm00001d002788 // Zm00001d026528 // Zm00001d040027 // Zm00001d040028 // Zm00001d052185 // Zm00001d003304 // Zm00001d010445 // Zm00001d048533 // Zm00001d029970 // Zm00001d017882 // Zm00001d053735 // Zm00001d047728 // Zm00001d022625 // Zm00001d007709 // Zm00001d028815 // Zm00001d029628 // Zm00001d028814 // Zm00001d002480 // …
GO:0043436	P	oxoacid metabolic process	91	2740	1011	30113	0.56	1	// Zm00001d052079 // Zm00001d040220 // Zm00001d042210 // Zm00001d016438 // Zm00001d039732 // Zm00001d002000 // Zm00001d003533 // Zm00001d028241 // Zm00001d028406 // Zm00001d037164 // Zm00001d031749 // Zm00001d030216 // Zm00001d033149 // Zm00001d053675 // Zm00001d008957 // Zm00001d048050 // Zm00001d025862 // Zm00001d017275 // Zm00001d028556 // Zm00001d047340 // Zm00001d039963 // Zm00001d013493 // …
GO:0042451	P	purine nucleoside biosynthetic process	10	2740	94	30113	0.37	1	// Zm00001d052242 // Zm00001d037617 // Zm00001d026490 // Zm00001d051157 // Zm00001d015182 // Zm00001d013324 // Zm00001d033619 // Zm00001d002006 // Zm00001d021620 // Zm00001d033922
GO:0009451	P	RNA modification	28	2740	454	30113	0.99	1	// Zm00001d049270 // Zm00001d034865 // Zm00001d038206 // Zm00001d043426 // Zm00001d042602 // Zm00001d038921 // Zm00001d052854 // Zm00001d016828 // Zm00001d015101 // Zm00001d028422 // Zm00001d037069 // Zm00001d027843 // Zm00001d043068 // Zm00001d006154 // Zm00001d016473 // Zm00001d048332 // Zm00001d045089 // Zm00001d025625 // Zm00001d007838 // Zm00001d022224 // Zm00001d011476 // Zm00001d049196 // …
GO:0007178	P	transmembrane receptor protein serine/threonine kinase signaling pathway	22	2740	212	30113	0.31	1	// Zm00001d009694 // Zm00001d034217 // Zm00001d010234 // Zm00001d025959 // Zm00001d051615 // Zm00001d024199 // Zm00001d002905 // Zm00001d043480 // Zm00001d002026 // Zm00001d044639 // Zm00001d036735 // Zm00001d010421 // Zm00001d028386 // Zm00001d001781 // Zm00001d018059 // Zm00001d023253 // Zm00001d018955 // Zm00001d011700 // Zm00001d029721 // Zm00001d011912 // Zm00001d040324 // Zm00001d018825
GO:0016197	P	endosomal transport	5	2740	76	30113	0.82	1	// Zm00001d048239 // Zm00001d022275 // Zm00001d047283 // Zm00001d006939 // Zm00001d052028
GO:0044700	P	single organism signaling	135	2740	1334	30113	0.12	1	// Zm00001d004875 // Zm00001d038326 // Zm00001d049233 // Zm00001d039624 // Zm00001d013154 // Zm00001d048680 // Zm00001d006508 // Zm00001d024199 // Zm00001d033316 // Zm00001d032155 // Zm00001d033319 // Zm00001d041416 // Zm00001d021839 // Zm00001d017859 // Zm00001d011625 // Zm00001d006063 // Zm00001d000358 // Zm00001d011878 // Zm00001d040324 // Zm00001d013707 // Zm00001d018614 // Zm00001d015243 // …
GO:0044703	P	multi-organism reproductive process	17	2740	172	30113	0.41	1	// Zm00001d002174 // Zm00001d030171 // Zm00001d035588 // Zm00001d047087 // Zm00001d012609 // Zm00001d006063 // Zm00001d043252 // Zm00001d029899 // Zm00001d016681 // Zm00001d034781 // Zm00001d021487 // Zm00001d023524 // Zm00001d017495 // Zm00001d006297 // Zm00001d042013 // Zm00001d052513 // Zm00001d029913
GO:0044702	P	single organism reproductive process	46	2740	571	30113	0.81	1	// Zm00001d030171 // Zm00001d031494 // Zm00001d021057 // Zm00001d014728 // Zm00001d026649 // Zm00001d050649 // Zm00001d002342 // Zm00001d024414 // Zm00001d016681 // Zm00001d035588 // Zm00001d011239 // Zm00001d007838 // Zm00001d024497 // Zm00001d043252 // Zm00001d023524 // Zm00001d036530 // Zm00001d024200 // Zm00001d032501 // Zm00001d008939 // Zm00001d046621 // Zm00001d032768 // Zm00001d002174 // …
GO:1901564	P	organonitrogen compound metabolic process	143	2740	2612	30113	1	1	// Zm00001d036464 // Zm00001d033383 // Zm00001d034810 // Zm00001d036547 // Zm00001d040220 // Zm00001d015182 // Zm00001d053365 // Zm00001d044228 // Zm00001d039732 // Zm00001d052079 // Zm00001d028556 // Zm00001d045958 // Zm00001d017152 // Zm00001d031749 // Zm00001d013245 // Zm00001d030216 // Zm00001d039301 // Zm00001d008245 // Zm00001d033922 // Zm00001d048050 // Zm00001d037617 // Zm00001d050910 // …
GO:0016192	P	vesicle-mediated transport	22	2740	597	30113	1	1	// Zm00001d022275 // Zm00001d047283 // Zm00001d014642 // Zm00001d020617 // Zm00001d008218 // Zm00001d007124 // Zm00001d042461 // Zm00001d046468 // Zm00001d041399 // Zm00001d034365 // Zm00001d006249 // Zm00001d017050 // Zm00001d034208 // Zm00001d006939 // Zm00001d023218 // Zm00001d004785 // Zm00001d012897 // Zm00001d029030 // Zm00001d033368 // Zm00001d032715 // Zm00001d017756 // Zm00001d035775
GO:1901566	P	organonitrogen compound biosynthetic process	83	2740	1903	30113	1	1	// Zm00001d052242 // Zm00001d003830 // Zm00001d052247 // Zm00001d052079 // Zm00001d036547 // Zm00001d051804 // Zm00001d040220 // Zm00001d015182 // Zm00001d008230 // Zm00001d023308 // Zm00001d021668 // Zm00001d013245 // Zm00001d033830 // Zm00001d040005 // Zm00001d026528 // Zm00001d044228 // Zm00001d003058 // Zm00001d033383 // Zm00001d040457 // Zm00001d039732 // Zm00001d021788 // Zm00001d050910 // …
GO:0044706	P	multi-multicellular organism process	13	2740	105	30113	0.18	1	// Zm00001d002174 // Zm00001d030171 // Zm00001d035588 // Zm00001d012609 // Zm00001d006063 // Zm00001d043252 // Zm00001d042013 // Zm00001d016681 // Zm00001d034781 // Zm00001d021487 // Zm00001d023524 // Zm00001d006297 // Zm00001d052513
GO:0016052	P	carbohydrate catabolic process	36	2740	308	30113	0.094	1	// Zm00001d029164 // Zm00001d033917 // Zm00001d007290 // Zm00001d009060 // Zm00001d025586 // Zm00001d040375 // Zm00001d039777 // Zm00001d043443 // Zm00001d053015 // Zm00001d042625 // Zm00001d012407 // Zm00001d050155 // Zm00001d035212 // Zm00001d003434 // Zm00001d003432 // Zm00001d040650 // Zm00001d022460 // Zm00001d030216 // Zm00001d013319 // Zm00001d025067 // Zm00001d017978 // Zm00001d026712 // …
GO:0016050	P	vesicle organization	5	2740	122	30113	0.98	1	// Zm00001d017756 // Zm00001d034365 // Zm00001d022275 // Zm00001d035775 // Zm00001d006939
GO:0002376	P	immune system process	11	2740	102	30113	0.34	1	// Zm00001d003757 // Zm00001d004700 // Zm00001d050518 // Zm00001d011878 // Zm00001d003760 // Zm00001d027965 // Zm00001d028577 // Zm00001d053120 // Zm00001d004413 // Zm00001d042111 // Zm00001d008957
GO:0007154	P	cell communication	153	2740	1452	30113	0.044	1	// Zm00001d030171 // Zm00001d004875 // Zm00001d038326 // Zm00001d049233 // Zm00001d039624 // Zm00001d013154 // Zm00001d048680 // Zm00001d006508 // Zm00001d024199 // Zm00001d033316 // Zm00001d032155 // Zm00001d033319 // Zm00001d041416 // Zm00001d020234 // Zm00001d017859 // Zm00001d011625 // Zm00001d006063 // Zm00001d023253 // Zm00001d000358 // Zm00001d011878 // Zm00001d040324 // Zm00001d026635 // …
GO:0033554	P	cellular response to stress	33	2740	1070	30113	1	1	// Zm00001d031494 // Zm00001d021318 // Zm00001d050518 // Zm00001d037468 // Zm00001d040125 // Zm00001d018211 // Zm00001d012578 // Zm00001d043144 // Zm00001d025047 // Zm00001d053735 // Zm00001d047728 // Zm00001d045418 // Zm00001d020420 // Zm00001d028726 // Zm00001d043536 // Zm00001d051745 // Zm00001d040173 // Zm00001d043740 // Zm00001d049080 // Zm00001d052136 // Zm00001d043196 // Zm00001d026635 // …
GO:0019637	P	organophosphate metabolic process	44	2740	821	30113	1	1	// Zm00001d052242 // Zm00001d022342 // Zm00001d013461 // Zm00001d040205 // Zm00001d025859 // Zm00001d015182 // Zm00001d026374 // Zm00001d053015 // Zm00001d033830 // Zm00001d016822 // Zm00001d014030 // Zm00001d012407 // Zm00001d042840 // Zm00001d002006 // Zm00001d040076 // Zm00001d028366 // Zm00001d039582 // Zm00001d003252 // Zm00001d032540 // Zm00001d030216 // Zm00001d036530 // Zm00001d032935 // …
GO:0045490	P	pectin catabolic process	9	2740	53	30113	0.071	1	// Zm00001d007290 // Zm00001d022460 // Zm00001d040650 // Zm00001d015934 // Zm00001d015328 // Zm00001d032992 // Zm00001d042625 // Zm00001d008334 // Zm00001d025067
GO:0051649	P	establishment of localization in cell	25	2740	908	30113	1	1	// Zm00001d022275 // Zm00001d047283 // Zm00001d002458 // Zm00001d046616 // Zm00001d012897 // Zm00001d008218 // Zm00001d047945 // Zm00001d048239 // Zm00001d046468 // Zm00001d034437 // Zm00001d041399 // Zm00001d006249 // Zm00001d034365 // Zm00001d041556 // Zm00001d035631 // Zm00001d006939 // Zm00001d023218 // Zm00001d029030 // Zm00001d052028 // Zm00001d033368 // Zm00001d017756 // Zm00001d006757 // …
GO:0022607	P	cellular component assembly	36	2740	968	30113	1	1	// Zm00001d028826 // Zm00001d029305 // Zm00001d035356 // Zm00001d037484 // Zm00001d029049 // Zm00001d023308 // Zm00001d045154 // Zm00001d035879 // Zm00001d002342 // Zm00001d029215 // Zm00001d019563 // Zm00001d051529 // Zm00001d034413 // Zm00001d034049 // Zm00001d039181 // Zm00001d053965 // Zm00001d047276 // Zm00001d028620 // Zm00001d047397 // Zm00001d054044 // Zm00001d023218 // Zm00001d008223 // …
GO:0009141	P	nucleoside triphosphate metabolic process	15	2740	286	30113	0.99	1	// Zm00001d052242 // Zm00001d007390 // Zm00001d026490 // Zm00001d002006 // Zm00001d025859 // Zm00001d023559 // Zm00001d040375 // Zm00001d053015 // Zm00001d030216 // Zm00001d016818 // Zm00001d013324 // Zm00001d012407 // Zm00001d021620 // Zm00001d028556 // Zm00001d033922
GO:0009142	P	nucleoside triphosphate biosynthetic process	6	2740	88	30113	0.81	1	// Zm00001d052242 // Zm00001d026490 // Zm00001d013324 // Zm00001d002006 // Zm00001d021620 // Zm00001d033922
GO:0009144	P	purine nucleoside triphosphate metabolic process	14	2740	259	30113	0.98	1	// Zm00001d052242 // Zm00001d007390 // Zm00001d026490 // Zm00001d002006 // Zm00001d040375 // Zm00001d023559 // Zm00001d053015 // Zm00001d030216 // Zm00001d016818 // Zm00001d013324 // Zm00001d012407 // Zm00001d021620 // Zm00001d028556 // Zm00001d033922
GO:0009145	P	purine nucleoside triphosphate biosynthetic process	6	2740	73	30113	0.65	1	// Zm00001d052242 // Zm00001d026490 // Zm00001d013324 // Zm00001d002006 // Zm00001d021620 // Zm00001d033922
GO:0005992	P	trehalose biosynthetic process	5	2740	36	30113	0.25	1	// Zm00001d018082 // Zm00001d032298 // Zm00001d029371 // Zm00001d020272 // Zm00001d028267
GO:0009063	P	cellular amino acid catabolic process	9	2740	61	30113	0.13	1	// Zm00001d003015 // Zm00001d002052 // Zm00001d025862 // Zm00001d003058 // Zm00001d041772 // Zm00001d017275 // Zm00001d040457 // Zm00001d017276 // Zm00001d051161
GO:0009060	P	aerobic respiration	10	2740	113	30113	0.58	1	// Zm00001d004564 // Zm00001d048358 // Zm00001d006476 // Zm00001d044920 // Zm00001d053684 // Zm00001d014030 // Zm00001d024952 // Zm00001d003247 // Zm00001d007390 // Zm00001d040129
GO:0009066	P	aspartate family amino acid metabolic process	6	2740	84	30113	0.77	1	// Zm00001d052079 // Zm00001d025862 // Zm00001d040220 // Zm00001d003058 // Zm00001d041575 // Zm00001d002052
GO:0009064	P	glutamine family amino acid metabolic process	10	2740	99	30113	0.43	1	// Zm00001d028260 // Zm00001d048050 // Zm00001d002052 // Zm00001d047084 // Zm00001d033805 // Zm00001d003522 // Zm00001d051804 // Zm00001d031749 // Zm00001d017958 // Zm00001d008628
GO:0009069	P	serine family amino acid metabolic process	8	2740	83	30113	0.49	1	// Zm00001d025862 // Zm00001d028154 // Zm00001d046923 // Zm00001d045350 // Zm00001d003058 // Zm00001d040457 // Zm00001d004413 // Zm00001d008628
GO:0009723	P	response to ethylene	5	2740	39	30113	0.3	1	// Zm00001d046893 // Zm00001d002000 // Zm00001d018211 // Zm00001d053675 // Zm00001d052136
GO:0009308	P	amine metabolic process	13	2740	119	30113	0.31	1	// Zm00001d012641 // Zm00001d042811 // Zm00001d019698 // Zm00001d011890 // Zm00001d012321 // Zm00001d034460 // Zm00001d043681 // Zm00001d024281 // Zm00001d048709 // Zm00001d020008 // Zm00001d008862 // Zm00001d022557 // Zm00001d053722
GO:0043549	P	regulation of kinase activity	13	2740	192	30113	0.88	1	// Zm00001d005928 // Zm00001d028685 // Zm00001d053735 // Zm00001d048533 // Zm00001d029970 // Zm00001d043740 // Zm00001d049080 // Zm00001d052174 // Zm00001d047728 // Zm00001d002788 // Zm00001d002733 // Zm00001d052185 // Zm00001d028274
GO:0016570	P	histone modification	7	2740	268	30113	1	1	// Zm00001d009430 // Zm00001d019061 // Zm00001d042974 // Zm00001d039637 // Zm00001d051126 // Zm00001d030833 // Zm00001d033657
GO:0071215	P	cellular response to abscisic acid stimulus	16	2740	127	30113	0.14	1	// Zm00001d051156 // Zm00001d018178 // Zm00001d013109 // Zm00001d028793 // Zm00001d013030 // Zm00001d047428 // Zm00001d013105 // Zm00001d028814 // Zm00001d013527 // Zm00001d026139 // Zm00001d019895 // Zm00001d028815 // Zm00001d021839 // Zm00001d006885 // Zm00001d010445 // Zm00001d020234
GO:0071214	P	cellular response to abiotic stimulus	5	2740	52	30113	0.52	1	// Zm00001d032353 // Zm00001d043680 // Zm00001d044920 // Zm00001d016915 // Zm00001d048795
GO:0048646	P	anatomical structure formation involved in morphogenesis	8	2740	68	30113	0.3	1	// Zm00001d043442 // Zm00001d050389 // Zm00001d053004 // Zm00001d051465 // Zm00001d002342 // Zm00001d029474 // Zm00001d048146 // Zm00001d051529
GO:0042445	P	hormone metabolic process	7	2740	76	30113	0.54	1	// Zm00001d012641 // Zm00001d011890 // Zm00001d049541 // Zm00001d032223 // Zm00001d003311 // Zm00001d008862 // Zm00001d028325
GO:0006813	P	potassium ion transport	10	2740	94	30113	0.37	1	// Zm00001d049218 // Zm00001d022449 // Zm00001d046679 // Zm00001d044717 // Zm00001d012717 // Zm00001d044056 // Zm00001d036622 // Zm00001d026289 // Zm00001d038252 // Zm00001d022504
GO:0006810	P	transport	304	2740	3223	30113	0.27	1	// Zm00001d023596 // Zm00001d046591 // Zm00001d000204 // Zm00001d046616 // Zm00001d040149 // Zm00001d000434 // Zm00001d031476 // Zm00001d021655 // Zm00001d044717 // Zm00001d002458 // Zm00001d002558 // Zm00001d007255 // Zm00001d048129 // Zm00001d002006 // Zm00001d006249 // Zm00001d038718 // Zm00001d023593 // Zm00001d045576 // Zm00001d025572 // Zm00001d033011 // Zm00001d041399 // Zm00001d045667 // …
GO:0099402	P	plant organ development	24	2740	231	30113	0.3	1	// Zm00001d053150 // Zm00001d021057 // Zm00001d028325 // Zm00001d042609 // Zm00001d011239 // Zm00001d024497 // Zm00001d042637 // Zm00001d032501 // Zm00001d018954 // Zm00001d010388 // Zm00001d004868 // Zm00001d039434 // Zm00001d044688 // Zm00001d053004 // Zm00001d051465 // Zm00001d005029 // Zm00001d004413 // Zm00001d006063 // Zm00001d017614 // Zm00001d021863 // Zm00001d044520 // Zm00001d021826 // …
GO:0046700	P	heterocycle catabolic process	12	2740	239	30113	0.99	1	// Zm00001d042811 // Zm00001d001774 // Zm00001d025859 // Zm00001d002560 // Zm00001d012321 // Zm00001d053722 // Zm00001d026657 // Zm00001d019698 // Zm00001d032926 // Zm00001d026635 // Zm00001d032501 // Zm00001d026010
GO:0006952	P	defense response	40	2740	374	30113	0.19	1	// Zm00001d020614 // Zm00001d009694 // Zm00001d034217 // Zm00001d012321 // Zm00001d051615 // Zm00001d026649 // Zm00001d050518 // Zm00001d011401 // Zm00001d001781 // Zm00001d042840 // Zm00001d042609 // Zm00001d003757 // Zm00001d027901 // Zm00001d044639 // Zm00001d033050 // Zm00001d027965 // Zm00001d018059 // Zm00001d035211 // Zm00001d026139 // Zm00001d023253 // Zm00001d028815 // Zm00001d028814 // …
GO:0006950	P	response to stress	152	2740	2093	30113	1	1	// Zm00001d002899 // Zm00001d027411 // Zm00001d006097 // Zm00001d015182 // Zm00001d050572 // Zm00001d035336 // Zm00001d008898 // Zm00001d044228 // Zm00001d050518 // Zm00001d042840 // Zm00001d012578 // Zm00001d042609 // Zm00001d018135 // Zm00001d025774 // Zm00001d029747 // Zm00001d045418 // Zm00001d021634 // Zm00001d020420 // Zm00001d040702 // Zm00001d040705 // Zm00001d051399 // Zm00001d008957 // …
GO:0045333	P	cellular respiration	13	2740	160	30113	0.69	1	// Zm00001d004564 // Zm00001d048358 // Zm00001d006476 // Zm00001d013781 // Zm00001d016818 // Zm00001d044920 // Zm00001d053684 // Zm00001d033098 // Zm00001d014030 // Zm00001d024952 // Zm00001d003247 // Zm00001d007390 // Zm00001d040129
GO:0006955	P	immune response	11	2740	96	30113	0.28	1	// Zm00001d003757 // Zm00001d004700 // Zm00001d050518 // Zm00001d011878 // Zm00001d003760 // Zm00001d027965 // Zm00001d028577 // Zm00001d053120 // Zm00001d004413 // Zm00001d042111 // Zm00001d008957
GO:0010605	P	negative regulation of macromolecule metabolic process	37	2740	561	30113	0.98	1	// Zm00001d026061 // Zm00001d038558 // Zm00001d029067 // Zm00001d026528 // Zm00001d040027 // Zm00001d040028 // Zm00001d003304 // Zm00001d010445 // Zm00001d048533 // Zm00001d017606 // Zm00001d027739 // Zm00001d033149 // Zm00001d028815 // Zm00001d029628 // Zm00001d028814 // Zm00001d020234 // Zm00001d047427 // Zm00001d001774 // Zm00001d020198 // Zm00001d040033 // Zm00001d052606 // Zm00001d039637 // …
GO:0051603	P	proteolysis involved in cellular protein catabolic process	52	2740	798	30113	0.99	1	// Zm00001d011174 // Zm00001d000224 // Zm00001d011076 // Zm00001d036306 // Zm00001d043422 // Zm00001d051219 // Zm00001d021316 // Zm00001d044495 // Zm00001d051448 // Zm00001d005685 // Zm00001d027975 // Zm00001d017645 // Zm00001d031880 // Zm00001d051501 // Zm00001d045077 // Zm00001d005391 // Zm00001d051745 // Zm00001d037167 // Zm00001d016682 // Zm00001d002065 // Zm00001d053734 // Zm00001d048239 // …
GO:0044271	P	cellular nitrogen compound biosynthetic process	392	2740	4553	30113	0.88	1	// Zm00001d040148 // Zm00001d043045 // Zm00001d020136 // Zm00001d020137 // Zm00001d002801 // Zm00001d008245 // Zm00001d016902 // Zm00001d000358 // Zm00001d002654 // Zm00001d005970 // Zm00001d005029 // Zm00001d028995 // Zm00001d030577 // Zm00001d049870 // Zm00001d047346 // Zm00001d017614 // Zm00001d045398 // Zm00001d021946 // Zm00001d021826 // Zm00001d020008 // Zm00001d018142 // Zm00001d035436 // …
GO:0044270	P	cellular nitrogen compound catabolic process	13	2740	244	30113	0.98	1	// Zm00001d042811 // Zm00001d001774 // Zm00001d025859 // Zm00001d002560 // Zm00001d012321 // Zm00001d053722 // Zm00001d026657 // Zm00001d019698 // Zm00001d032926 // Zm00001d026635 // Zm00001d032501 // Zm00001d026010 // Zm00001d004413
GO:0046907	P	intracellular transport	23	2740	873	30113	1	1	// Zm00001d022275 // Zm00001d047283 // Zm00001d002458 // Zm00001d046616 // Zm00001d012897 // Zm00001d008218 // Zm00001d047945 // Zm00001d048239 // Zm00001d046468 // Zm00001d034437 // Zm00001d041399 // Zm00001d006249 // Zm00001d034365 // Zm00001d041556 // Zm00001d006939 // Zm00001d023218 // Zm00001d029030 // Zm00001d052028 // Zm00001d033368 // Zm00001d017756 // Zm00001d006757 // Zm00001d035631 // …
GO:0035308	P	negative regulation of protein dephosphorylation	5	2740	30	30113	0.16	1	// Zm00001d028814 // Zm00001d028815 // Zm00001d028793 // Zm00001d010445 // Zm00001d019895
GO:0080134	P	regulation of response to stress	16	2740	174	30113	0.52	1	// Zm00001d027900 // Zm00001d020614 // Zm00001d042111 // Zm00001d028577 // Zm00001d027901 // Zm00001d050365 // Zm00001d011878 // Zm00001d000112 // Zm00001d033050 // Zm00001d013527 // Zm00001d026139 // Zm00001d033049 // Zm00001d042609 // Zm00001d046909 // Zm00001d051609 // Zm00001d008957
GO:0031401	P	positive regulation of protein modification process	5	2740	120	30113	0.98	1	// Zm00001d018368 // Zm00001d053735 // Zm00001d047728 // Zm00001d043740 // Zm00001d049080
GO:0006357	P	regulation of transcription from RNA polymerase II promoter	28	2740	472	30113	0.99	1	// Zm00001d013357 // Zm00001d021057 // Zm00001d030833 // Zm00001d052180 // Zm00001d005750 // Zm00001d022615 // Zm00001d039300 // Zm00001d046054 // Zm00001d046053 // Zm00001d040148 // Zm00001d043536 // Zm00001d039434 // Zm00001d021718 // Zm00001d051465 // Zm00001d027957 // Zm00001d021344 // Zm00001d044168 // Zm00001d028217 // Zm00001d006353 // Zm00001d017778 // Zm00001d016674 // Zm00001d017614 // …
GO:1901616	P	organic hydroxy compound catabolic process	5	2740	26	30113	0.11	1	// Zm00001d002600 // Zm00001d040375 // Zm00001d030216 // Zm00001d012407 // Zm00001d006063
GO:1901617	P	organic hydroxy compound biosynthetic process	10	2740	141	30113	0.82	1	// Zm00001d028325 // Zm00001d002600 // Zm00001d049541 // Zm00001d013035 // Zm00001d007936 // Zm00001d021410 // Zm00001d006236 // Zm00001d044120 // Zm00001d008569 // Zm00001d046909
GO:1901615	P	organic hydroxy compound metabolic process	22	2740	198	30113	0.22	1	// Zm00001d020717 // Zm00001d048021 // Zm00001d002600 // Zm00001d013035 // Zm00001d008569 // Zm00001d012407 // Zm00001d028325 // Zm00001d017762 // Zm00001d028282 // Zm00001d007936 // Zm00001d030216 // Zm00001d013185 // Zm00001d040375 // Zm00001d044120 // Zm00001d034186 // Zm00001d039384 // Zm00001d051554 // Zm00001d046909 // Zm00001d006063 // Zm00001d049541 // Zm00001d021410 // Zm00001d006236
GO:0010928	P	regulation of auxin mediated signaling pathway	5	2740	19	30113	0.045	1	// Zm00001d052269 // Zm00001d046893 // Zm00001d043660 // Zm00001d031871 // Zm00001d044083
GO:0006541	P	glutamine metabolic process	5	2740	48	30113	0.46	1	// Zm00001d028260 // Zm00001d048050 // Zm00001d017958 // Zm00001d051804 // Zm00001d047084
GO:0010923	P	negative regulation of phosphatase activity	5	2740	32	30113	0.19	1	// Zm00001d028814 // Zm00001d028815 // Zm00001d028793 // Zm00001d010445 // Zm00001d019895
GO:0009991	P	response to extracellular stimulus	9	2740	72	30113	0.23	1	// Zm00001d006063 // Zm00001d034420 // Zm00001d033383 // Zm00001d032461 // Zm00001d040173 // Zm00001d037468 // Zm00001d040125 // Zm00001d042637 // Zm00001d026635
GO:0034655	P	nucleobase-containing compound catabolic process	6	2740	204	30113	1	1	// Zm00001d001774 // Zm00001d025859 // Zm00001d002560 // Zm00001d026657 // Zm00001d032501 // Zm00001d026010
GO:0006139	P	nucleobase-containing compound metabolic process	424	2740	5783	30113	1	1	// Zm00001d040148 // Zm00001d043045 // Zm00001d020136 // Zm00001d020137 // Zm00001d002801 // Zm00001d026010 // Zm00001d007838 // Zm00001d000358 // Zm00001d002654 // Zm00001d045002 // Zm00001d026635 // Zm00001d005970 // Zm00001d005029 // Zm00001d028995 // Zm00001d030577 // Zm00001d028556 // Zm00001d047346 // Zm00001d017614 // Zm00001d045398 // Zm00001d021946 // Zm00001d038921 // Zm00001d021826 // …
GO:0043161	P	proteasome-mediated ubiquitin-dependent protein catabolic process	10	2740	287	30113	1	1	// Zm00001d000224 // Zm00001d051745 // Zm00001d007709 // Zm00001d048233 // Zm00001d029442 // Zm00001d051219 // Zm00001d002856 // Zm00001d045047 // Zm00001d027975 // Zm00001d015778
GO:0042278	P	purine nucleoside metabolic process	19	2740	335	30113	0.99	1	// Zm00001d052242 // Zm00001d037617 // Zm00001d007390 // Zm00001d026490 // Zm00001d051157 // Zm00001d002006 // Zm00001d040375 // Zm00001d023559 // Zm00001d015182 // Zm00001d020639 // Zm00001d053015 // Zm00001d030216 // Zm00001d016818 // Zm00001d013324 // Zm00001d033619 // Zm00001d012407 // Zm00001d021620 // Zm00001d028556 // Zm00001d033922
GO:0005984	P	disaccharide metabolic process	10	2740	85	30113	0.27	1	// Zm00001d020272 // Zm00001d035346 // Zm00001d051837 // Zm00001d028267 // Zm00001d018082 // Zm00001d024821 // Zm00001d029371 // Zm00001d047253 // Zm00001d032298 // Zm00001d042840
GO:0005985	P	sucrose metabolic process	5	2740	46	30113	0.42	1	// Zm00001d051837 // Zm00001d024821 // Zm00001d042840 // Zm00001d047253 // Zm00001d035346
GO:0035304	P	regulation of protein dephosphorylation	5	2740	61	30113	0.65	1	// Zm00001d028814 // Zm00001d028815 // Zm00001d028793 // Zm00001d010445 // Zm00001d019895
GO:0061458	P	reproductive system development	34	2740	386	30113	0.6	1	// Zm00001d031494 // Zm00001d021057 // Zm00001d011239 // Zm00001d026649 // Zm00001d050649 // Zm00001d008826 // Zm00001d024414 // Zm00001d039589 // Zm00001d024497 // Zm00001d024200 // Zm00001d032501 // Zm00001d008939 // Zm00001d046621 // Zm00001d032768 // Zm00001d007838 // Zm00001d010388 // Zm00001d023664 // Zm00001d035408 // Zm00001d039434 // Zm00001d044688 // Zm00001d039637 // Zm00001d044705 // …
GO:0032270	P	positive regulation of cellular protein metabolic process	8	2740	187	30113	0.99	1	// Zm00001d002480 // Zm00001d007709 // Zm00001d043740 // Zm00001d047728 // Zm00001d049080 // Zm00001d006923 // Zm00001d053735 // Zm00001d018368
GO:0006508	P	proteolysis	119	2740	1749	30113	1	1	// Zm00001d021231 // Zm00001d030172 // Zm00001d038558 // Zm00001d044495 // Zm00001d050178 // Zm00001d040027 // Zm00001d040028 // Zm00001d031880 // Zm00001d029475 // Zm00001d003304 // Zm00001d045125 // Zm00001d037167 // Zm00001d034413 // Zm00001d037164 // Zm00001d014804 // Zm00001d015475 // Zm00001d015778 // Zm00001d006626 // Zm00001d036727 // Zm00001d022374 // Zm00001d051460 // Zm00001d006330 // …
GO:0008652	P	cellular amino acid biosynthetic process	17	2740	214	30113	0.74	1	// Zm00001d028260 // Zm00001d048050 // Zm00001d017958 // Zm00001d052079 // Zm00001d025333 // Zm00001d047084 // Zm00001d051804 // Zm00001d040220 // Zm00001d025862 // Zm00001d046923 // Zm00001d003830 // Zm00001d003058 // Zm00001d048561 // Zm00001d048709 // Zm00001d040457 // Zm00001d041575 // Zm00001d004413
GO:0046839	P	phospholipid dephosphorylation	6	2740	41	30113	0.19	1	// Zm00001d006063 // Zm00001d028366 // Zm00001d039582 // Zm00001d047972 // Zm00001d016822 // Zm00001d032935
GO:1903508	P	positive regulation of nucleic acid-templated transcription	42	2740	491	30113	0.67	1	// Zm00001d013357 // Zm00001d045320 // Zm00001d043420 // Zm00001d021057 // Zm00001d030833 // Zm00001d052180 // Zm00001d043045 // Zm00001d042609 // Zm00001d005750 // Zm00001d029896 // Zm00001d019061 // Zm00001d039300 // Zm00001d039260 // Zm00001d011915 // Zm00001d043536 // Zm00001d035408 // Zm00001d039434 // Zm00001d016674 // Zm00001d000112 // Zm00001d021718 // Zm00001d039383 // Zm00001d051465 // …
GO:1903509	P	liposaccharide metabolic process	6	2740	86	30113	0.79	1	// Zm00001d022342 // Zm00001d018406 // Zm00001d008600 // Zm00001d036530 // Zm00001d033149 // Zm00001d005431
GO:0006644	P	phospholipid metabolic process	19	2740	261	30113	0.86	1	// Zm00001d011927 // Zm00001d040205 // Zm00001d022342 // Zm00001d039582 // Zm00001d042876 // Zm00001d032540 // Zm00001d006063 // Zm00001d011673 // Zm00001d007095 // Zm00001d047972 // Zm00001d036530 // Zm00001d042057 // Zm00001d016822 // Zm00001d032935 // Zm00001d022391 // Zm00001d033149 // Zm00001d028366 // Zm00001d013461 // Zm00001d040076
GO:0032501	P	multicellular organismal process	93	2740	967	30113	0.32	1	// Zm00001d030171 // Zm00001d051309 // Zm00001d046616 // Zm00001d043442 // Zm00001d021487 // Zm00001d029474 // Zm00001d028325 // Zm00001d042609 // Zm00001d024200 // Zm00001d037617 // Zm00001d039437 // Zm00001d039434 // Zm00001d039634 // Zm00001d039637 // Zm00001d044705 // Zm00001d053004 // Zm00001d051465 // Zm00001d005029 // Zm00001d010388 // Zm00001d006063 // Zm00001d017614 // Zm00001d008826 // …
GO:0006643	P	membrane lipid metabolic process	10	2740	153	30113	0.88	1	// Zm00001d022342 // Zm00001d050910 // Zm00001d018406 // Zm00001d008600 // Zm00001d020296 // Zm00001d051552 // Zm00001d036530 // Zm00001d033149 // Zm00001d005431 // Zm00001d017748
GO:0009664	P	plant-type cell wall organization	15	2740	113	30113	0.11	1	// Zm00001d028826 // Zm00001d025018 // Zm00001d014721 // Zm00001d034049 // Zm00001d038476 // Zm00001d034663 // Zm00001d021280 // Zm00001d051442 // Zm00001d034250 // Zm00001d047276 // Zm00001d019670 // Zm00001d043012 // Zm00001d036423 // Zm00001d043047 // Zm00001d026014
GO:0006721	P	terpenoid metabolic process	10	2740	83	30113	0.25	1	// Zm00001d037724 // Zm00001d027936 // Zm00001d043411 // Zm00001d011673 // Zm00001d038695 // Zm00001d039634 // Zm00001d043442 // Zm00001d021410 // Zm00001d019060 // Zm00001d048146
GO:0006720	P	isoprenoid metabolic process	17	2740	154	30113	0.26	1	// Zm00001d037724 // Zm00001d027936 // Zm00001d043411 // Zm00001d021410 // Zm00001d018819 // Zm00001d002600 // Zm00001d011673 // Zm00001d038695 // Zm00001d039634 // Zm00001d043442 // Zm00001d033222 // Zm00001d031086 // Zm00001d013689 // Zm00001d019060 // Zm00001d021929 // Zm00001d041319 // Zm00001d048146
GO:0009987	P	cellular process	1397	2740	16613	30113	1	1	// Zm00001d022342 // Zm00001d007254 // Zm00001d043043 // Zm00001d043047 // Zm00001d043045 // Zm00001d051267 // Zm00001d025047 // Zm00001d002422 // Zm00001d052683 // Zm00001d002801 // Zm00001d049511 // Zm00001d003317 // Zm00001d003311 // Zm00001d028995 // Zm00001d047346 // Zm00001d017614 // Zm00001d017613 // Zm00001d051867 // Zm00001d037112 // Zm00001d021824 // Zm00001d021826 // Zm00001d021535 // …
GO:0009247	P	glycolipid biosynthetic process	5	2740	78	30113	0.83	1	// Zm00001d033149 // Zm00001d018406 // Zm00001d036530 // Zm00001d022342 // Zm00001d008600
GO:0046903	P	secretion	6	2740	149	30113	0.99	1	// Zm00001d020617 // Zm00001d013461 // Zm00001d014642 // Zm00001d034208 // Zm00001d034365 // Zm00001d042461
GO:1903507	P	negative regulation of nucleic acid-templated transcription	16	2740	223	30113	0.85	1	// Zm00001d026061 // Zm00001d047346 // Zm00001d002594 // Zm00001d003521 // Zm00001d020198 // Zm00001d039637 // Zm00001d052606 // Zm00001d029067 // Zm00001d006236 // Zm00001d043470 // Zm00001d029718 // Zm00001d027453 // Zm00001d033657 // Zm00001d017606 // Zm00001d027739 // Zm00001d020807
GO:0019752	P	carboxylic acid metabolic process	90	2740	992	30113	0.53	1	// Zm00001d052079 // Zm00001d040220 // Zm00001d042210 // Zm00001d016438 // Zm00001d039732 // Zm00001d002000 // Zm00001d003533 // Zm00001d028241 // Zm00001d028406 // Zm00001d037164 // Zm00001d031749 // Zm00001d030216 // Zm00001d033149 // Zm00001d053675 // Zm00001d008957 // Zm00001d048050 // Zm00001d025862 // Zm00001d017275 // Zm00001d028556 // Zm00001d047340 // Zm00001d039963 // Zm00001d013493 // …
GO:0032879	P	regulation of localization	10	2740	110	30113	0.55	1	// Zm00001d017050 // Zm00001d046616 // Zm00001d046927 // Zm00001d049174 // Zm00001d032353 // Zm00001d044717 // Zm00001d012717 // Zm00001d044056 // Zm00001d038252 // Zm00001d053729
GO:0010154	P	fruit development	11	2740	155	30113	0.83	1	// Zm00001d031494 // Zm00001d026649 // Zm00001d023664 // Zm00001d021280 // Zm00001d024497 // Zm00001d053696 // Zm00001d026453 // Zm00001d051465 // Zm00001d007838 // Zm00001d024414 // Zm00001d046621
GO:0051259	P	protein oligomerization	8	2740	46	30113	0.078	1	// Zm00001d027936 // Zm00001d034413 // Zm00001d054044 // Zm00001d053965 // Zm00001d021634 // Zm00001d025788 // Zm00001d019563 // Zm00001d017526
GO:0071365	P	cellular response to auxin stimulus	20	2740	135	30113	0.034	1	// Zm00001d052269 // Zm00001d046893 // Zm00001d041416 // Zm00001d013707 // Zm00001d015243 // Zm00001d044083 // Zm00001d049141 // Zm00001d038784 // Zm00001d018973 // Zm00001d026590 // Zm00001d000358 // Zm00001d014226 // Zm00001d014507 // Zm00001d031871 // Zm00001d043660 // Zm00001d033319 // Zm00001d039624 // Zm00001d013154 // Zm00001d039267 // Zm00001d044502
GO:0090501	P	RNA phosphodiester bond hydrolysis	7	2740	189	30113	1	1	// Zm00001d041399 // Zm00001d001774 // Zm00001d026657 // Zm00001d021259 // Zm00001d032501 // Zm00001d028815 // Zm00001d028814
GO:0009127	P	purine nucleoside monophosphate biosynthetic process	9	2740	99	30113	0.55	1	// Zm00001d052242 // Zm00001d037617 // Zm00001d026490 // Zm00001d051157 // Zm00001d013324 // Zm00001d033619 // Zm00001d002006 // Zm00001d021620 // Zm00001d033922
GO:0071407	P	cellular response to organic cyclic compound	6	2740	89	30113	0.81	1	// Zm00001d009694 // Zm00001d050635 // Zm00001d027957 // Zm00001d048389 // Zm00001d020234 // Zm00001d021839
GO:0048831	P	regulation of shoot system development	10	2740	95	30113	0.38	1	// Zm00001d042637 // Zm00001d048369 // Zm00001d050389 // Zm00001d011239 // Zm00001d044705 // Zm00001d024200 // Zm00001d029474 // Zm00001d008939 // Zm00001d046621 // Zm00001d032768
GO:0044272	P	sulfur compound biosynthetic process	5	2740	60	30113	0.64	1	// Zm00001d040697 // Zm00001d008600 // Zm00001d033383 // Zm00001d011183 // Zm00001d044228
GO:0034599	P	cellular response to oxidative stress	7	2740	68	30113	0.44	1	// Zm00001d031494 // Zm00001d043144 // Zm00001d052136 // Zm00001d025047 // Zm00001d017240 // Zm00001d018211 // Zm00001d045418
GO:0051254	P	positive regulation of RNA metabolic process	42	2740	496	30113	0.7	1	// Zm00001d013357 // Zm00001d045320 // Zm00001d043420 // Zm00001d021057 // Zm00001d030833 // Zm00001d052180 // Zm00001d043045 // Zm00001d042609 // Zm00001d005750 // Zm00001d029896 // Zm00001d019061 // Zm00001d039300 // Zm00001d039260 // Zm00001d011915 // Zm00001d043536 // Zm00001d035408 // Zm00001d039434 // Zm00001d016674 // Zm00001d000112 // Zm00001d021718 // Zm00001d039383 // Zm00001d051465 // …
GO:0009059	P	macromolecule biosynthetic process	422	2740	4780	30113	0.75	1	// Zm00001d022342 // Zm00001d040148 // Zm00001d042840 // Zm00001d043045 // Zm00001d020136 // Zm00001d020137 // Zm00001d023736 // Zm00001d002801 // Zm00001d008245 // Zm00001d049510 // Zm00001d000358 // Zm00001d002654 // Zm00001d005970 // Zm00001d005029 // Zm00001d028995 // Zm00001d030577 // Zm00001d049870 // Zm00001d047346 // Zm00001d017614 // Zm00001d045398 // Zm00001d021946 // Zm00001d021826 // …
GO:0001932	P	regulation of protein phosphorylation	14	2740	195	30113	0.84	1	// Zm00001d005928 // Zm00001d053735 // Zm00001d018368 // Zm00001d048533 // Zm00001d050635 // Zm00001d029970 // Zm00001d043740 // Zm00001d049080 // Zm00001d052174 // Zm00001d047728 // Zm00001d002788 // Zm00001d002733 // Zm00001d052185 // Zm00001d028274
GO:0006486	P	protein glycosylation	19	2740	200	30113	0.46	1	// Zm00001d013804 // Zm00001d042786 // Zm00001d019006 // Zm00001d017085 // Zm00001d048389 // Zm00001d020583 // Zm00001d052533 // Zm00001d003736 // Zm00001d047109 // Zm00001d007095 // Zm00001d038905 // Zm00001d042276 // Zm00001d005790 // Zm00001d006640 // Zm00001d050961 // Zm00001d040448 // Zm00001d040449 // Zm00001d042279 // Zm00001d011964
GO:0006004	P	fucose metabolic process	5	2740	62	30113	0.67	1	// Zm00001d002668 // Zm00001d038373 // Zm00001d006640 // Zm00001d048389 // Zm00001d022247
GO:0006006	P	glucose metabolic process	11	2740	80	30113	0.14	1	// Zm00001d003429 // Zm00001d025586 // Zm00001d042840 // Zm00001d003434 // Zm00001d039777 // Zm00001d003432 // Zm00001d030216 // Zm00001d027488 // Zm00001d040375 // Zm00001d012407 // Zm00001d003252
GO:0031400	P	negative regulation of protein modification process	7	2740	59	30113	0.31	1	// Zm00001d028793 // Zm00001d048533 // Zm00001d052174 // Zm00001d019895 // Zm00001d028815 // Zm00001d028814 // Zm00001d010445
GO:0048544	P	recognition of pollen	12	2740	69	30113	0.036	1	// Zm00001d002174 // Zm00001d030171 // Zm00001d035588 // Zm00001d012609 // Zm00001d043252 // Zm00001d042013 // Zm00001d016681 // Zm00001d034781 // Zm00001d021487 // Zm00001d023524 // Zm00001d006297 // Zm00001d052513
GO:0009185	P	ribonucleoside diphosphate metabolic process	6	2740	120	30113	0.96	1	// Zm00001d040375 // Zm00001d023559 // Zm00001d053015 // Zm00001d030216 // Zm00001d012407 // Zm00001d028556
GO:0009124	P	nucleoside monophosphate biosynthetic process	9	2740	117	30113	0.73	1	// Zm00001d052242 // Zm00001d037617 // Zm00001d026490 // Zm00001d051157 // Zm00001d013324 // Zm00001d033619 // Zm00001d002006 // Zm00001d021620 // Zm00001d033922
GO:0015780	P	nucleotide-sugar transport	7	2740	53	30113	0.23	1	// Zm00001d014611 // Zm00001d032686 // Zm00001d036940 // Zm00001d021930 // Zm00001d017282 // Zm00001d010985 // Zm00001d028713
GO:0048573	P	photoperiodism, flowering	7	2740	49	30113	0.18	1	// Zm00001d035408 // Zm00001d039589 // Zm00001d028432 // Zm00001d039637 // Zm00001d005993 // Zm00001d008939 // Zm00001d008826
GO:0006767	P	water-soluble vitamin metabolic process	11	2740	74	30113	0.095	1	// Zm00001d033383 // Zm00001d043144 // Zm00001d016902 // Zm00001d011183 // Zm00001d007936 // Zm00001d015927 // Zm00001d016963 // Zm00001d044228 // Zm00001d050844 // Zm00001d040457 // Zm00001d039264
GO:0072524	P	pyridine-containing compound metabolic process	9	2740	190	30113	0.99	1	// Zm00001d003252 // Zm00001d023559 // Zm00001d053015 // Zm00001d007936 // Zm00001d030216 // Zm00001d014030 // Zm00001d040375 // Zm00001d012407 // Zm00001d028556
GO:0006766	P	vitamin metabolic process	12	2740	79	30113	0.075	1	// Zm00001d033383 // Zm00001d043144 // Zm00001d016902 // Zm00001d011183 // Zm00001d007936 // Zm00001d015927 // Zm00001d016963 // Zm00001d044228 // Zm00001d050844 // Zm00001d040457 // Zm00001d046909 // Zm00001d039264
GO:0072521	P	purine-containing compound metabolic process	21	2740	391	30113	1	1	// Zm00001d052242 // Zm00001d037617 // Zm00001d007390 // Zm00001d026490 // Zm00001d051157 // Zm00001d002006 // Zm00001d040375 // Zm00001d023559 // Zm00001d015182 // Zm00001d020639 // Zm00001d053015 // Zm00001d033830 // Zm00001d030216 // Zm00001d026635 // Zm00001d016818 // Zm00001d013324 // Zm00001d033619 // Zm00001d012407 // Zm00001d021620 // Zm00001d028556 // Zm00001d033922
GO:0071840	P	cellular component organization or biogenesis	182	2740	3818	30113	1	1	// Zm00001d009667 // Zm00001d014721 // Zm00001d022460 // Zm00001d005250 // Zm00001d014728 // Zm00001d045154 // Zm00001d028803 // Zm00001d002410 // Zm00001d014614 // Zm00001d043047 // Zm00001d043045 // Zm00001d041399 // Zm00001d034413 // Zm00001d020903 // Zm00001d034049 // Zm00001d047273 // Zm00001d044828 // Zm00001d047276 // Zm00001d028725 // Zm00001d014613 // Zm00001d053926 // Zm00001d026014 // …
GO:0048574	P	long-day photoperiodism, flowering	6	2740	38	30113	0.16	1	// Zm00001d035408 // Zm00001d039637 // Zm00001d028432 // Zm00001d039589 // Zm00001d005993 // Zm00001d008826
GO:0006733	P	oxidoreduction coenzyme metabolic process	8	2740	203	30113	1	1	// Zm00001d028556 // Zm00001d023559 // Zm00001d053015 // Zm00001d030216 // Zm00001d014030 // Zm00001d040375 // Zm00001d012407 // Zm00001d003252
GO:0032989	P	cellular component morphogenesis	11	2740	100	30113	0.32	1	// Zm00001d048389 // Zm00001d051839 // Zm00001d044520 // Zm00001d006828 // Zm00001d033830 // Zm00001d029947 // Zm00001d002342 // Zm00001d053926 // Zm00001d028325 // Zm00001d051529 // Zm00001d048795
GO:0071704	P	organic substance metabolic process	1240	2740	14289	30113	0.99	1	// Zm00001d030171 // Zm00001d029164 // Zm00001d002733 // Zm00001d022342 // Zm00001d043470 // Zm00001d010840 // Zm00001d022460 // Zm00001d040220 // Zm00001d040148 // Zm00001d040638 // Zm00001d020780 // Zm00001d030172 // Zm00001d032090 // Zm00001d007254 // Zm00001d046289 // Zm00001d043043 // Zm00001d031880 // Zm00001d048841 // Zm00001d041319 // Zm00001d043045 // Zm00001d045089 // Zm00001d020136 // …
GO:0071310	P	cellular response to organic substance	61	2740	555	30113	0.092	1	// Zm00001d052269 // Zm00001d046893 // Zm00001d048389 // Zm00001d023994 // Zm00001d043660 // Zm00001d039637 // Zm00001d039624 // Zm00001d014226 // Zm00001d013527 // Zm00001d051156 // Zm00001d014507 // Zm00001d009694 // Zm00001d013105 // Zm00001d018211 // Zm00001d013154 // Zm00001d006885 // Zm00001d010445 // Zm00001d027900 // Zm00001d018178 // Zm00001d028325 // Zm00001d006063 // Zm00001d033050 // …
GO:0043666	P	regulation of phosphoprotein phosphatase activity	5	2740	61	30113	0.65	1	// Zm00001d028814 // Zm00001d028815 // Zm00001d028793 // Zm00001d010445 // Zm00001d019895
GO:0071702	P	organic substance transport	126	2740	1528	30113	0.87	1	// Zm00001d023596 // Zm00001d023593 // Zm00001d046616 // Zm00001d000434 // Zm00001d053603 // Zm00001d007255 // Zm00001d025572 // Zm00001d033011 // Zm00001d045667 // Zm00001d021938 // Zm00001d042684 // Zm00001d021930 // Zm00001d041556 // Zm00001d028873 // Zm00001d014611 // Zm00001d015905 // Zm00001d046586 // Zm00001d023218 // Zm00001d049349 // Zm00001d021653 // Zm00001d038334 // Zm00001d053004 // …
GO:0006694	P	steroid biosynthetic process	8	2740	97	30113	0.66	1	// Zm00001d015513 // Zm00001d044120 // Zm00001d026369 // Zm00001d027548 // Zm00001d021410 // Zm00001d013035 // Zm00001d008569 // Zm00001d028325
GO:0048467	P	gynoecium development	5	2740	28	30113	0.14	1	// Zm00001d051465 // Zm00001d017614 // Zm00001d021057 // Zm00001d021863 // Zm00001d039434
GO:0046351	P	disaccharide biosynthetic process	8	2740	46	30113	0.078	1	// Zm00001d020272 // Zm00001d035346 // Zm00001d028267 // Zm00001d018082 // Zm00001d024821 // Zm00001d029371 // Zm00001d032298 // Zm00001d042840
GO:0006855	P	drug transmembrane transport	8	2740	62	30113	0.23	1	// Zm00001d030250 // Zm00001d027921 // Zm00001d033296 // Zm00001d042692 // Zm00001d035381 // Zm00001d013810 // Zm00001d027982 // Zm00001d034916
GO:0034613	P	cellular protein localization	22	2740	817	30113	1	1	// Zm00001d022275 // Zm00001d002458 // Zm00001d051675 // Zm00001d046616 // Zm00001d012897 // Zm00001d008218 // Zm00001d007106 // Zm00001d047945 // Zm00001d048239 // Zm00001d046468 // Zm00001d034437 // Zm00001d034365 // Zm00001d041556 // Zm00001d006939 // Zm00001d023218 // Zm00001d005029 // Zm00001d052028 // Zm00001d033368 // Zm00001d017756 // Zm00001d006757 // Zm00001d035631 // Zm00001d043935
GO:0018298	P	protein-chromophore linkage	6	2740	51	30113	0.34	1	// Zm00001d050403 // Zm00001d021763 // Zm00001d026599 // Zm00001d033132 // Zm00001d006587 // Zm00001d033136
GO:1902679	P	negative regulation of RNA biosynthetic process	16	2740	223	30113	0.85	1	// Zm00001d026061 // Zm00001d047346 // Zm00001d002594 // Zm00001d003521 // Zm00001d020198 // Zm00001d039637 // Zm00001d052606 // Zm00001d029067 // Zm00001d006236 // Zm00001d043470 // Zm00001d029718 // Zm00001d027453 // Zm00001d033657 // Zm00001d017606 // Zm00001d027739 // Zm00001d020807
GO:0009058	P	biosynthetic process	570	2740	6434	30113	0.76	1	// Zm00001d022342 // Zm00001d040220 // Zm00001d040148 // Zm00001d008569 // Zm00001d028325 // Zm00001d043045 // Zm00001d020136 // Zm00001d020137 // Zm00001d023736 // Zm00001d052683 // Zm00001d002801 // Zm00001d008245 // Zm00001d044920 // Zm00001d016902 // Zm00001d049510 // Zm00001d000358 // Zm00001d046998 // Zm00001d002654 // Zm00001d005970 // Zm00001d005029 // Zm00001d028995 // Zm00001d030577 // …
GO:0009110	P	vitamin biosynthetic process	11	2740	71	30113	0.078	1	// Zm00001d033383 // Zm00001d043144 // Zm00001d016902 // Zm00001d011183 // Zm00001d007936 // Zm00001d015927 // Zm00001d016963 // Zm00001d044228 // Zm00001d050844 // Zm00001d046909 // Zm00001d039264
GO:0009117	P	nucleotide metabolic process	23	2740	494	30113	1	1	// Zm00001d052242 // Zm00001d040375 // Zm00001d015182 // Zm00001d026374 // Zm00001d053015 // Zm00001d033830 // Zm00001d014030 // Zm00001d002006 // Zm00001d012407 // Zm00001d028556 // Zm00001d030216 // Zm00001d013324 // Zm00001d033922 // Zm00001d051157 // Zm00001d037617 // Zm00001d026490 // Zm00001d016818 // Zm00001d007390 // Zm00001d003252 // Zm00001d023559 // Zm00001d020639 // Zm00001d033619 // …
GO:0010118	P	stomatal movement	5	2740	33	30113	0.21	1	// Zm00001d032353 // Zm00001d044096 // Zm00001d018080 // Zm00001d034916 // Zm00001d010907
GO:0051172	P	negative regulation of nitrogen compound metabolic process	21	2740	349	30113	0.98	1	// Zm00001d026061 // Zm00001d047427 // Zm00001d002594 // Zm00001d001774 // Zm00001d017606 // Zm00001d003521 // Zm00001d020198 // Zm00001d039637 // Zm00001d047346 // Zm00001d029067 // Zm00001d052606 // Zm00001d026657 // Zm00001d026528 // Zm00001d043470 // Zm00001d029718 // Zm00001d027453 // Zm00001d033657 // Zm00001d020807 // Zm00001d022032 // Zm00001d027739 // Zm00001d006236
GO:0051173	P	positive regulation of nitrogen compound metabolic process	43	2740	555	30113	0.87	1	// Zm00001d013357 // Zm00001d045320 // Zm00001d043420 // Zm00001d021057 // Zm00001d030833 // Zm00001d052180 // Zm00001d043045 // Zm00001d042609 // Zm00001d005750 // Zm00001d029896 // Zm00001d019061 // Zm00001d039300 // Zm00001d039260 // Zm00001d011915 // Zm00001d043536 // Zm00001d035408 // Zm00001d039434 // Zm00001d016674 // Zm00001d000112 // Zm00001d021718 // Zm00001d039383 // Zm00001d051465 // …
GO:0009119	P	ribonucleoside metabolic process	19	2740	342	30113	0.99	1	// Zm00001d052242 // Zm00001d037617 // Zm00001d007390 // Zm00001d026490 // Zm00001d051157 // Zm00001d002006 // Zm00001d040375 // Zm00001d023559 // Zm00001d015182 // Zm00001d020639 // Zm00001d053015 // Zm00001d030216 // Zm00001d016818 // Zm00001d013324 // Zm00001d033619 // Zm00001d012407 // Zm00001d021620 // Zm00001d028556 // Zm00001d033922
GO:0009057	P	macromolecule catabolic process	106	2740	1267	30113	0.81	1	// Zm00001d029164 // Zm00001d051460 // Zm00001d009060 // Zm00001d022460 // Zm00001d043443 // Zm00001d044495 // Zm00001d050178 // Zm00001d031880 // Zm00001d042507 // Zm00001d045125 // Zm00001d037167 // Zm00001d027975 // Zm00001d017152 // Zm00001d014804 // Zm00001d015475 // Zm00001d026010 // Zm00001d025067 // Zm00001d049226 // Zm00001d027524 // Zm00001d027525 // Zm00001d006330 // Zm00001d012415 // …
GO:0046942	P	carboxylic acid transport	6	2740	76	30113	0.69	1	// Zm00001d013461 // Zm00001d044430 // Zm00001d046927 // Zm00001d021653 // Zm00001d053729 // Zm00001d013045
GO:0006753	P	nucleoside phosphate metabolic process	24	2740	507	30113	1	1	// Zm00001d052242 // Zm00001d025859 // Zm00001d015182 // Zm00001d026374 // Zm00001d053015 // Zm00001d033830 // Zm00001d014030 // Zm00001d002006 // Zm00001d012407 // Zm00001d028556 // Zm00001d030216 // Zm00001d013324 // Zm00001d033922 // Zm00001d051157 // Zm00001d037617 // Zm00001d026490 // Zm00001d016818 // Zm00001d007390 // Zm00001d003252 // Zm00001d023559 // Zm00001d020639 // Zm00001d033619 // …
GO:0042180	P	cellular ketone metabolic process	13	2740	79	30113	0.042	1	// Zm00001d044920 // Zm00001d042811 // Zm00001d039963 // Zm00001d053722 // Zm00001d043144 // Zm00001d012321 // Zm00001d028829 // Zm00001d051552 // Zm00001d019698 // Zm00001d035200 // Zm00001d047680 // Zm00001d013522 // Zm00001d017748
GO:0051726	P	regulation of cell cycle	11	2740	312	30113	1	1	// Zm00001d002733 // Zm00001d028274 // Zm00001d048533 // Zm00001d029970 // Zm00001d005928 // Zm00001d052174 // Zm00001d002788 // Zm00001d052185 // Zm00001d041826 // Zm00001d045047 // Zm00001d041514
GO:0006754	P	ATP biosynthetic process	6	2740	62	30113	0.51	1	// Zm00001d052242 // Zm00001d026490 // Zm00001d013324 // Zm00001d002006 // Zm00001d021620 // Zm00001d033922
GO:0000079	P	regulation of cyclin-dependent protein serine/threonine kinase activity	8	2740	94	30113	0.62	1	// Zm00001d005928 // Zm00001d002733 // Zm00001d029970 // Zm00001d052174 // Zm00001d002788 // Zm00001d048533 // Zm00001d052185 // Zm00001d028274
GO:1901657	P	glycosyl compound metabolic process	22	2740	403	30113	1	1	// Zm00001d052242 // Zm00001d040375 // Zm00001d015182 // Zm00001d053015 // Zm00001d002006 // Zm00001d012407 // Zm00001d030216 // Zm00001d013324 // Zm00001d039301 // Zm00001d033922 // Zm00001d051157 // Zm00001d037617 // Zm00001d026490 // Zm00001d016818 // Zm00001d007390 // Zm00001d028556 // Zm00001d005431 // Zm00001d023559 // Zm00001d045558 // Zm00001d020639 // Zm00001d033619 // Zm00001d021620
GO:1902589	P	single-organism organelle organization	24	2740	537	30113	1	1	// Zm00001d022275 // Zm00001d047282 // Zm00001d017860 // Zm00001d034022 // Zm00001d033830 // Zm00001d028803 // Zm00001d047942 // Zm00001d029215 // Zm00001d011197 // Zm00001d034365 // Zm00001d035625 // Zm00001d041430 // Zm00001d006939 // Zm00001d013612 // Zm00001d018368 // Zm00001d018080 // Zm00001d033457 // Zm00001d045047 // Zm00001d020685 // Zm00001d048795 // Zm00001d051688 // Zm00001d017756 // …
GO:1902580	P	single-organism cellular localization	5	2740	336	30113	1	1	// Zm00001d048239 // Zm00001d006757 // Zm00001d041556 // Zm00001d051675 // Zm00001d046616
GO:1901659	P	glycosyl compound biosynthetic process	10	2740	113	30113	0.58	1	// Zm00001d052242 // Zm00001d037617 // Zm00001d026490 // Zm00001d051157 // Zm00001d015182 // Zm00001d013324 // Zm00001d033619 // Zm00001d002006 // Zm00001d021620 // Zm00001d033922
GO:0018904	P	ether metabolic process	6	2740	38	30113	0.16	1	// Zm00001d018238 // Zm00001d026368 // Zm00001d035390 // Zm00001d007800 // Zm00001d010871 // Zm00001d052034
GO:0061024	P	membrane organization	10	2740	388	30113	1	1	// Zm00001d022275 // Zm00001d051675 // Zm00001d034365 // Zm00001d017756 // Zm00001d006757 // Zm00001d031738 // Zm00001d048239 // Zm00001d044310 // Zm00001d035775 // Zm00001d006939
GO:0055076	P	transition metal ion homeostasis	5	2740	54	30113	0.55	1	// Zm00001d020623 // Zm00001d020395 // Zm00001d005190 // Zm00001d035875 // Zm00001d006437
GO:0023014	P	signal transduction by protein phosphorylation	6	2740	89	30113	0.81	1	// Zm00001d043740 // Zm00001d049080 // Zm00001d032353 // Zm00001d053735 // Zm00001d047728 // Zm00001d047758
GO:0048437	P	floral organ development	9	2740	66	30113	0.17	1	// Zm00001d039434 // Zm00001d017614 // Zm00001d010388 // Zm00001d021863 // Zm00001d021057 // Zm00001d044688 // Zm00001d051465 // Zm00001d031871 // Zm00001d032501
GO:0010604	P	positive regulation of macromolecule metabolic process	51	2740	681	30113	0.93	1	// Zm00001d013357 // Zm00001d045320 // Zm00001d043420 // Zm00001d021057 // Zm00001d030833 // Zm00001d052180 // Zm00001d043045 // Zm00001d042609 // Zm00001d005750 // Zm00001d029896 // Zm00001d019061 // Zm00001d053735 // Zm00001d047728 // Zm00001d039300 // Zm00001d039260 // Zm00001d002480 // Zm00001d011915 // Zm00001d043536 // Zm00001d007709 // Zm00001d035408 // Zm00001d039434 // Zm00001d043740 // …
GO:0070727	P	cellular macromolecule localization	22	2740	830	30113	1	1	// Zm00001d022275 // Zm00001d002458 // Zm00001d051675 // Zm00001d046616 // Zm00001d012897 // Zm00001d008218 // Zm00001d007106 // Zm00001d047945 // Zm00001d048239 // Zm00001d046468 // Zm00001d034437 // Zm00001d034365 // Zm00001d041556 // Zm00001d006939 // Zm00001d023218 // Zm00001d005029 // Zm00001d052028 // Zm00001d033368 // Zm00001d017756 // Zm00001d006757 // Zm00001d035631 // Zm00001d043935
GO:0010608	P	posttranscriptional regulation of gene expression	9	2740	239	30113	1	1	// Zm00001d006923 // Zm00001d001774 // Zm00001d017882 // Zm00001d021668 // Zm00001d026657 // Zm00001d022625 // Zm00001d026528 // Zm00001d022032 // Zm00001d020234
GO:0009617	P	response to bacterium	18	2740	132	30113	0.075	1	// Zm00001d042111 // Zm00001d009694 // Zm00001d034217 // Zm00001d044639 // Zm00001d011878 // Zm00001d001781 // Zm00001d051615 // Zm00001d018059 // Zm00001d035211 // Zm00001d054044 // Zm00001d053120 // Zm00001d045048 // Zm00001d023253 // Zm00001d028815 // Zm00001d031647 // Zm00001d042840 // Zm00001d028814 // Zm00001d008957
GO:0070647	P	protein modification by small protein conjugation or removal	65	2740	865	30113	0.94	1	// Zm00001d000224 // Zm00001d026161 // Zm00001d048008 // Zm00001d036306 // Zm00001d043422 // Zm00001d001769 // Zm00001d043043 // Zm00001d017649 // Zm00001d046289 // Zm00001d002570 // Zm00001d017645 // Zm00001d031880 // Zm00001d051501 // Zm00001d045077 // Zm00001d032264 // Zm00001d051745 // Zm00001d027975 // Zm00001d039280 // Zm00001d016682 // Zm00001d011076 // Zm00001d053734 // Zm00001d035211 // …
GO:0009611	P	response to wounding	14	2740	107	30113	0.13	1	// Zm00001d027900 // Zm00001d020614 // Zm00001d009694 // Zm00001d027901 // Zm00001d050365 // Zm00001d033050 // Zm00001d042541 // Zm00001d035211 // Zm00001d006063 // Zm00001d033049 // Zm00001d028815 // Zm00001d028814 // Zm00001d053675 // Zm00001d008957
GO:0018193	P	peptidyl-amino acid modification	27	2740	580	30113	1	1	// Zm00001d009430 // Zm00001d051156 // Zm00001d013030 // Zm00001d012717 // Zm00001d030833 // Zm00001d002570 // Zm00001d006885 // Zm00001d037069 // Zm00001d026139 // Zm00001d026071 // Zm00001d002174 // Zm00001d008209 // Zm00001d013109 // Zm00001d011700 // Zm00001d012609 // Zm00001d050635 // Zm00001d047428 // Zm00001d039637 // Zm00001d013105 // Zm00001d032715 // Zm00001d006757 // Zm00001d013527 // …
GO:0080163	P	regulation of protein serine/threonine phosphatase activity	5	2740	21	30113	0.061	1	// Zm00001d028814 // Zm00001d028815 // Zm00001d028793 // Zm00001d010445 // Zm00001d019895
GO:0010921	P	regulation of phosphatase activity	5	2740	66	30113	0.72	1	// Zm00001d028814 // Zm00001d028815 // Zm00001d028793 // Zm00001d010445 // Zm00001d019895
GO:0051704	P	multi-organism process	51	2740	429	30113	0.044	1	// Zm00001d030171 // Zm00001d009694 // Zm00001d034217 // Zm00001d051615 // Zm00001d026649 // Zm00001d018211 // Zm00001d042840 // Zm00001d042609 // Zm00001d003757 // Zm00001d044639 // Zm00001d029899 // Zm00001d016681 // Zm00001d035588 // Zm00001d023524 // Zm00001d002000 // Zm00001d001781 // Zm00001d027965 // Zm00001d018059 // Zm00001d035211 // Zm00001d026139 // Zm00001d017495 // Zm00001d023253 // …
GO:0019725	P	cellular homeostasis	31	2740	348	30113	0.57	1	// Zm00001d049218 // Zm00001d033818 // Zm00001d037218 // Zm00001d011393 // Zm00001d039150 // Zm00001d002006 // Zm00001d052034 // Zm00001d011543 // Zm00001d029457 // Zm00001d020395 // Zm00001d018238 // Zm00001d048720 // Zm00001d037757 // Zm00001d035875 // Zm00001d028726 // Zm00001d020623 // Zm00001d026490 // Zm00001d052252 // Zm00001d023869 // Zm00001d010871 // Zm00001d010594 // Zm00001d009568 // …
GO:0009206	P	purine ribonucleoside triphosphate biosynthetic process	6	2740	73	30113	0.65	1	// Zm00001d052242 // Zm00001d026490 // Zm00001d013324 // Zm00001d002006 // Zm00001d021620 // Zm00001d033922
GO:0009205	P	purine ribonucleoside triphosphate metabolic process	14	2740	256	30113	0.98	1	// Zm00001d052242 // Zm00001d007390 // Zm00001d026490 // Zm00001d002006 // Zm00001d040375 // Zm00001d023559 // Zm00001d053015 // Zm00001d030216 // Zm00001d016818 // Zm00001d013324 // Zm00001d012407 // Zm00001d021620 // Zm00001d028556 // Zm00001d033922
GO:0030154	P	cell differentiation	31	2740	276	30113	0.15	1	// Zm00001d043837 // Zm00001d010907 // Zm00001d016952 // Zm00001d007347 // Zm00001d017383 // Zm00001d051267 // Zm00001d032694 // Zm00001d003412 // Zm00001d038930 // Zm00001d008695 // Zm00001d053926 // Zm00001d020408 // Zm00001d022227 // Zm00001d025864 // Zm00001d038338 // Zm00001d036551 // Zm00001d025247 // Zm00001d003064 // Zm00001d006236 // Zm00001d005029 // Zm00001d004413 // Zm00001d012255 // …
GO:0009201	P	ribonucleoside triphosphate biosynthetic process	6	2740	85	30113	0.78	1	// Zm00001d052242 // Zm00001d026490 // Zm00001d013324 // Zm00001d002006 // Zm00001d021620 // Zm00001d033922
GO:0019722	P	calcium-mediated signaling	6	2740	24	30113	0.035	1	// Zm00001d023856 // Zm00001d049233 // Zm00001d014271 // Zm00001d029122 // Zm00001d041430 // Zm00001d047597
GO:0032787	P	monocarboxylic acid metabolic process	48	2740	464	30113	0.22	1	// Zm00001d003015 // Zm00001d044813 // Zm00001d052247 // Zm00001d030343 // Zm00001d040375 // Zm00001d028829 // Zm00001d053015 // Zm00001d042210 // Zm00001d016438 // Zm00001d009398 // Zm00001d012407 // Zm00001d002000 // Zm00001d003247 // Zm00001d050155 // Zm00001d017762 // Zm00001d004758 // Zm00001d028241 // Zm00001d046909 // Zm00001d028406 // Zm00001d030216 // Zm00001d017275 // Zm00001d033149 // …
GO:0030162	P	regulation of proteolysis	8	2740	130	30113	0.9	1	// Zm00001d002480 // Zm00001d038558 // Zm00001d007709 // Zm00001d024960 // Zm00001d040027 // Zm00001d040028 // Zm00001d029628 // Zm00001d003304
GO:0030163	P	protein catabolic process	70	2740	934	30113	0.95	1	// Zm00001d011174 // Zm00001d000224 // Zm00001d011076 // Zm00001d036306 // Zm00001d043422 // Zm00001d021316 // Zm00001d050254 // Zm00001d044495 // Zm00001d051448 // Zm00001d050178 // Zm00001d005685 // Zm00001d027975 // Zm00001d017645 // Zm00001d031880 // Zm00001d051501 // Zm00001d006330 // Zm00001d045077 // Zm00001d012415 // Zm00001d049922 // Zm00001d051745 // Zm00001d037167 // Zm00001d016682 // …
GO:0046129	P	purine ribonucleoside biosynthetic process	10	2740	94	30113	0.37	1	// Zm00001d052242 // Zm00001d037617 // Zm00001d026490 // Zm00001d051157 // Zm00001d015182 // Zm00001d013324 // Zm00001d033619 // Zm00001d002006 // Zm00001d021620 // Zm00001d033922
GO:0046128	P	purine ribonucleoside metabolic process	19	2740	322	30113	0.98	1	// Zm00001d052242 // Zm00001d037617 // Zm00001d007390 // Zm00001d026490 // Zm00001d051157 // Zm00001d002006 // Zm00001d040375 // Zm00001d023559 // Zm00001d015182 // Zm00001d020639 // Zm00001d053015 // Zm00001d030216 // Zm00001d016818 // Zm00001d013324 // Zm00001d033619 // Zm00001d012407 // Zm00001d021620 // Zm00001d028556 // Zm00001d033922
GO:0010876	P	lipid localization	15	2740	163	30113	0.52	1	// Zm00001d044686 // Zm00001d053603 // Zm00001d013461 // Zm00001d027332 // Zm00001d015182 // Zm00001d046434 // Zm00001d022625 // Zm00001d005971 // Zm00001d035775 // Zm00001d049766 // Zm00001d023343 // Zm00001d021226 // Zm00001d019100 // Zm00001d048202 // Zm00001d007831
GO:0051253	P	negative regulation of RNA metabolic process	16	2740	228	30113	0.87	1	// Zm00001d026061 // Zm00001d047346 // Zm00001d002594 // Zm00001d003521 // Zm00001d020198 // Zm00001d039637 // Zm00001d052606 // Zm00001d029067 // Zm00001d006236 // Zm00001d043470 // Zm00001d029718 // Zm00001d027453 // Zm00001d033657 // Zm00001d017606 // Zm00001d027739 // Zm00001d020807
GO:0018208	P	peptidyl-proline modification	5	2740	106	30113	0.96	1	// Zm00001d008209 // Zm00001d012064 // Zm00001d037069 // Zm00001d026071 // Zm00001d050635
GO:0000910	P	cytokinesis	14	2740	98	30113	0.083	1	// Zm00001d009795 // Zm00001d045557 // Zm00001d034770 // Zm00001d049510 // Zm00001d005250 // Zm00001d005451 // Zm00001d032776 // Zm00001d024531 // Zm00001d019317 // Zm00001d019149 // Zm00001d037636 // Zm00001d020685 // Zm00001d019507 // Zm00001d041972
GO:0043648	P	dicarboxylic acid metabolic process	8	2740	114	30113	0.81	1	// Zm00001d012764 // Zm00001d033805 // Zm00001d003522 // Zm00001d031749 // Zm00001d026649 // Zm00001d014030 // Zm00001d008628 // Zm00001d041575
GO:0048878	P	chemical homeostasis	26	2740	259	30113	0.35	1	// Zm00001d052269 // Zm00001d046893 // Zm00001d033818 // Zm00001d046593 // Zm00001d011393 // Zm00001d039150 // Zm00001d002006 // Zm00001d028325 // Zm00001d035875 // Zm00001d020395 // Zm00001d005032 // Zm00001d045667 // Zm00001d020623 // Zm00001d026490 // Zm00001d006063 // Zm00001d032223 // Zm00001d003311 // Zm00001d043660 // Zm00001d044181 // Zm00001d044083 // Zm00001d049218 // Zm00001d005190 // …
GO:0006163	P	purine nucleotide metabolic process	20	2740	345	30113	0.99	1	// Zm00001d052242 // Zm00001d037617 // Zm00001d007390 // Zm00001d026490 // Zm00001d051157 // Zm00001d002006 // Zm00001d040375 // Zm00001d023559 // Zm00001d015182 // Zm00001d020639 // Zm00001d053015 // Zm00001d033830 // Zm00001d030216 // Zm00001d016818 // Zm00001d013324 // Zm00001d033619 // Zm00001d012407 // Zm00001d021620 // Zm00001d028556 // Zm00001d033922
GO:0009875	P	pollen-pistil interaction	12	2740	71	30113	0.042	1	// Zm00001d002174 // Zm00001d030171 // Zm00001d035588 // Zm00001d012609 // Zm00001d043252 // Zm00001d042013 // Zm00001d016681 // Zm00001d034781 // Zm00001d021487 // Zm00001d023524 // Zm00001d006297 // Zm00001d052513
GO:0030198	P	extracellular matrix organization	6	2740	27	30113	0.053	1	// Zm00001d028826 // Zm00001d034049 // Zm00001d047276 // Zm00001d019670 // Zm00001d002342 // Zm00001d051529
GO:0006165	P	nucleoside diphosphate phosphorylation	6	2740	126	30113	0.97	1	// Zm00001d040375 // Zm00001d023559 // Zm00001d053015 // Zm00001d030216 // Zm00001d012407 // Zm00001d028556
GO:0006164	P	purine nucleotide biosynthetic process	11	2740	126	30113	0.6	1	// Zm00001d052242 // Zm00001d037617 // Zm00001d026490 // Zm00001d051157 // Zm00001d015182 // Zm00001d033830 // Zm00001d013324 // Zm00001d033619 // Zm00001d002006 // Zm00001d021620 // Zm00001d033922
GO:0019439	P	aromatic compound catabolic process	16	2740	256	30113	0.95	1	// Zm00001d042901 // Zm00001d012477 // Zm00001d042811 // Zm00001d001774 // Zm00001d025859 // Zm00001d002560 // Zm00001d012321 // Zm00001d053722 // Zm00001d026657 // Zm00001d019698 // Zm00001d032926 // Zm00001d026635 // Zm00001d032501 // Zm00001d026010 // Zm00001d042906 // Zm00001d042848
GO:0031667	P	response to nutrient levels	9	2740	66	30113	0.17	1	// Zm00001d006063 // Zm00001d034420 // Zm00001d033383 // Zm00001d032461 // Zm00001d040173 // Zm00001d037468 // Zm00001d040125 // Zm00001d042637 // Zm00001d026635
GO:0032940	P	secretion by cell	5	2740	140	30113	0.99	1	// Zm00001d034365 // Zm00001d020617 // Zm00001d014642 // Zm00001d042461 // Zm00001d034208
GO:0042742	P	defense response to bacterium	13	2740	118	30113	0.3	1	// Zm00001d042111 // Zm00001d009694 // Zm00001d034217 // Zm00001d044639 // Zm00001d011878 // Zm00001d001781 // Zm00001d051615 // Zm00001d018059 // Zm00001d035211 // Zm00001d023253 // Zm00001d031647 // Zm00001d042840 // Zm00001d008957
GO:0019932	P	second-messenger-mediated signaling	6	2740	24	30113	0.035	1	// Zm00001d023856 // Zm00001d049233 // Zm00001d014271 // Zm00001d029122 // Zm00001d041430 // Zm00001d047597
GO:0048481	P	plant ovule development	5	2740	21	30113	0.061	1	// Zm00001d051465 // Zm00001d017614 // Zm00001d021057 // Zm00001d021863 // Zm00001d039434
GO:0048589	P	developmental growth	5	2740	82	30113	0.86	1	// Zm00001d028325 // Zm00001d051465 // Zm00001d048389 // Zm00001d006828 // Zm00001d048795
GO:1901576	P	organic substance biosynthetic process	555	2740	6180	30113	0.64	1	// Zm00001d022342 // Zm00001d040220 // Zm00001d040148 // Zm00001d008569 // Zm00001d028325 // Zm00001d043045 // Zm00001d020136 // Zm00001d020137 // Zm00001d023736 // Zm00001d002801 // Zm00001d008245 // Zm00001d044920 // Zm00001d016902 // Zm00001d049510 // Zm00001d000358 // Zm00001d046998 // Zm00001d002654 // Zm00001d005970 // Zm00001d005029 // Zm00001d028995 // Zm00001d030577 // Zm00001d049870 // …
GO:1901575	P	organic substance catabolic process	177	2740	1859	30113	0.29	1	// Zm00001d029164 // Zm00001d000203 // Zm00001d027524 // Zm00001d037724 // Zm00001d025586 // Zm00001d043443 // Zm00001d043442 // Zm00001d053365 // Zm00001d044495 // Zm00001d022078 // Zm00001d050178 // Zm00001d042848 // Zm00001d031880 // Zm00001d048841 // Zm00001d041319 // Zm00001d042507 // Zm00001d045125 // Zm00001d037167 // Zm00001d027975 // Zm00001d003434 // Zm00001d009060 // Zm00001d003432 // …
GO:0016049	P	cell growth	7	2740	70	30113	0.46	1	// Zm00001d028826 // Zm00001d048389 // Zm00001d034049 // Zm00001d006828 // Zm00001d047276 // Zm00001d028325 // Zm00001d048795
GO:0045937	P	positive regulation of phosphate metabolic process	5	2740	93	30113	0.92	1	// Zm00001d018368 // Zm00001d053735 // Zm00001d047728 // Zm00001d043740 // Zm00001d049080
GO:0052547	P	regulation of peptidase activity	6	2740	85	30113	0.78	1	// Zm00001d038558 // Zm00001d024960 // Zm00001d040027 // Zm00001d040028 // Zm00001d029628 // Zm00001d003304
GO:0016043	P	cellular component organization	162	2740	3365	30113	1	1	// Zm00001d009667 // Zm00001d014721 // Zm00001d022460 // Zm00001d005250 // Zm00001d014728 // Zm00001d045154 // Zm00001d002410 // Zm00001d014614 // Zm00001d043047 // Zm00001d043045 // Zm00001d011197 // Zm00001d034049 // Zm00001d047273 // Zm00001d044828 // Zm00001d047276 // Zm00001d028725 // Zm00001d014613 // Zm00001d053926 // Zm00001d026014 // Zm00001d044822 // Zm00001d016906 // Zm00001d017699 // …
GO:0065003	P	macromolecular complex assembly	24	2740	785	30113	1	1	// Zm00001d029305 // Zm00001d035356 // Zm00001d037484 // Zm00001d029049 // Zm00001d023308 // Zm00001d045154 // Zm00001d035879 // Zm00001d019563 // Zm00001d034413 // Zm00001d031738 // Zm00001d039181 // Zm00001d053965 // Zm00001d028620 // Zm00001d047397 // Zm00001d054044 // Zm00001d023218 // Zm00001d008223 // Zm00001d021634 // Zm00001d007390 // Zm00001d017526 // Zm00001d027936 // Zm00001d025788 // …
GO:0045488	P	pectin metabolic process	15	2740	126	30113	0.2	1	// Zm00001d047273 // Zm00001d007290 // Zm00001d022460 // Zm00001d043012 // Zm00001d040650 // Zm00001d015934 // Zm00001d015328 // Zm00001d051442 // Zm00001d032992 // Zm00001d044828 // Zm00001d042625 // Zm00001d008334 // Zm00001d034250 // Zm00001d025067 // Zm00001d036423
GO:0065007	P	biological regulation	575	2740	6244	30113	0.39	1	// Zm00001d022460 // Zm00001d040148 // Zm00001d028325 // Zm00001d043045 // Zm00001d020136 // Zm00001d020137 // Zm00001d048533 // Zm00001d006508 // Zm00001d002801 // Zm00001d011625 // Zm00001d016906 // Zm00001d040033 // Zm00001d000358 // Zm00001d002654 // Zm00001d003709 // Zm00001d005029 // Zm00001d028995 // Zm00001d030577 // Zm00001d049870 // Zm00001d021948 // Zm00001d017614 // Zm00001d047269 // …
GO:0065009	P	regulation of molecular function	48	2740	742	30113	0.99	1	// Zm00001d052500 // Zm00001d043386 // Zm00001d007290 // Zm00001d038558 // Zm00001d022460 // Zm00001d005928 // Zm00001d032353 // Zm00001d033830 // Zm00001d002788 // Zm00001d042625 // Zm00001d007478 // Zm00001d040027 // Zm00001d040028 // Zm00001d052185 // Zm00001d003304 // Zm00001d010445 // Zm00001d028685 // Zm00001d016001 // Zm00001d016741 // Zm00001d048533 // Zm00001d029970 // Zm00001d053735 // …
GO:0065008	P	regulation of biological quality	64	2740	1103	30113	1	1	// Zm00001d052269 // Zm00001d046893 // Zm00001d033818 // Zm00001d021454 // Zm00001d005029 // Zm00001d021457 // Zm00001d037218 // Zm00001d015182 // Zm00001d047427 // Zm00001d028325 // Zm00001d046593 // Zm00001d043660 // Zm00001d005190 // Zm00001d026528 // Zm00001d039150 // Zm00001d011401 // Zm00001d002006 // Zm00001d018238 // Zm00001d038252 // Zm00001d011543 // Zm00001d029457 // Zm00001d020395 // …
GO:0009156	P	ribonucleoside monophosphate biosynthetic process	9	2740	109	30113	0.66	1	// Zm00001d052242 // Zm00001d037617 // Zm00001d026490 // Zm00001d051157 // Zm00001d013324 // Zm00001d033619 // Zm00001d002006 // Zm00001d021620 // Zm00001d033922
GO:0009152	P	purine ribonucleotide biosynthetic process	11	2740	118	30113	0.52	1	// Zm00001d052242 // Zm00001d037617 // Zm00001d026490 // Zm00001d051157 // Zm00001d015182 // Zm00001d033830 // Zm00001d013324 // Zm00001d033619 // Zm00001d002006 // Zm00001d021620 // Zm00001d033922
GO:0009150	P	purine ribonucleotide metabolic process	20	2740	334	30113	0.98	1	// Zm00001d052242 // Zm00001d037617 // Zm00001d007390 // Zm00001d026490 // Zm00001d051157 // Zm00001d002006 // Zm00001d040375 // Zm00001d023559 // Zm00001d015182 // Zm00001d020639 // Zm00001d053015 // Zm00001d033830 // Zm00001d030216 // Zm00001d016818 // Zm00001d013324 // Zm00001d033619 // Zm00001d012407 // Zm00001d021620 // Zm00001d028556 // Zm00001d033922
GO:0036211	P	protein modification process	335	2740	3847	30113	0.8	1	// Zm00001d030171 // Zm00001d038485 // Zm00001d038487 // Zm00001d022342 // Zm00001d038481 // Zm00001d051460 // Zm00001d046616 // Zm00001d003736 // Zm00001d038326 // Zm00001d047109 // Zm00001d040638 // Zm00001d030285 // Zm00001d045785 // Zm00001d019006 // Zm00001d007254 // Zm00001d046289 // Zm00001d043043 // Zm00001d031880 // Zm00001d001781 // Zm00001d032613 // Zm00001d048680 // Zm00001d009694 // …
GO:0044802	P	single-organism membrane organization	10	2740	322	30113	1	1	// Zm00001d022275 // Zm00001d051675 // Zm00001d034365 // Zm00001d017756 // Zm00001d006757 // Zm00001d031738 // Zm00001d048239 // Zm00001d044310 // Zm00001d035775 // Zm00001d006939
GO:0008152	P	metabolic process	1549	2740	16802	30113	0.23	1	// Zm00001d022342 // Zm00001d052209 // Zm00001d032090 // Zm00001d007254 // Zm00001d043043 // Zm00001d015579 // Zm00001d043045 // Zm00001d025047 // Zm00001d052683 // Zm00001d002801 // Zm00001d047743 // Zm00001d007838 // Zm00001d003317 // Zm00001d003311 // Zm00001d028995 // Zm00001d047346 // Zm00001d017614 // Zm00001d017613 // Zm00001d051867 // Zm00001d037112 // Zm00001d021824 // Zm00001d021826 // …
GO:0051321	P	meiotic cell cycle	6	2740	152	30113	0.99	1	// Zm00001d028274 // Zm00001d014728 // Zm00001d036530 // Zm00001d020675 // Zm00001d002342 // Zm00001d006861
GO:1904029	P	regulation of cyclin-dependent protein kinase activity	8	2740	94	30113	0.62	1	// Zm00001d005928 // Zm00001d002733 // Zm00001d029970 // Zm00001d052174 // Zm00001d002788 // Zm00001d048533 // Zm00001d052185 // Zm00001d028274
GO:1901698	P	response to nitrogen compound	17	2740	126	30113	0.088	1	// Zm00001d018211 // Zm00001d035356 // Zm00001d011231 // Zm00001d011679 // Zm00001d006286 // Zm00001d005698 // Zm00001d052136 // Zm00001d034420 // Zm00001d046718 // Zm00001d053120 // Zm00001d024587 // Zm00001d017666 // Zm00001d051338 // Zm00001d046919 // Zm00001d029932 // Zm00001d033383 // Zm00001d020234
GO:1901699	P	cellular response to nitrogen compound	9	2740	99	30113	0.55	1	// Zm00001d035356 // Zm00001d011231 // Zm00001d011679 // Zm00001d052136 // Zm00001d006286 // Zm00001d053120 // Zm00001d051338 // Zm00001d018211 // Zm00001d020234
GO:0032502	P	developmental process	91	2740	1036	30113	0.64	1	// Zm00001d051309 // Zm00001d046616 // Zm00001d043442 // Zm00001d029474 // Zm00001d028325 // Zm00001d042609 // Zm00001d023736 // Zm00001d024200 // Zm00001d043681 // Zm00001d053926 // Zm00001d037617 // Zm00001d039437 // Zm00001d021654 // Zm00001d039434 // Zm00001d039634 // Zm00001d039637 // Zm00001d044705 // Zm00001d053004 // Zm00001d051465 // Zm00001d005029 // Zm00001d006063 // Zm00001d017614 // …
GO:0009070	P	serine family amino acid biosynthetic process	8	2740	65	30113	0.26	1	// Zm00001d025862 // Zm00001d028154 // Zm00001d046923 // Zm00001d045350 // Zm00001d003058 // Zm00001d040457 // Zm00001d004413 // Zm00001d008628
GO:0015931	P	nucleobase-containing compound transport	7	2740	141	30113	0.97	1	// Zm00001d014611 // Zm00001d032686 // Zm00001d036940 // Zm00001d021930 // Zm00001d017282 // Zm00001d010985 // Zm00001d028713
GO:0006869	P	lipid transport	14	2740	152	30113	0.52	1	// Zm00001d044686 // Zm00001d053603 // Zm00001d013461 // Zm00001d027332 // Zm00001d046434 // Zm00001d022625 // Zm00001d005971 // Zm00001d035775 // Zm00001d049766 // Zm00001d023343 // Zm00001d021226 // Zm00001d019100 // Zm00001d048202 // Zm00001d007831
GO:0016311	P	dephosphorylation	44	2740	583	30113	0.9	1	// Zm00001d040205 // Zm00001d046593 // Zm00001d040220 // Zm00001d053313 // Zm00001d031657 // Zm00001d023918 // Zm00001d016822 // Zm00001d042886 // Zm00001d036107 // Zm00001d009929 // Zm00001d042840 // Zm00001d010445 // Zm00001d028815 // Zm00001d028366 // Zm00001d039582 // Zm00001d028267 // Zm00001d035346 // Zm00001d011430 // Zm00001d032935 // Zm00001d011495 // Zm00001d028814 // Zm00001d034109 // …
GO:0016310	P	phosphorylation	244	2740	2619	30113	0.37	1	// Zm00001d030171 // Zm00001d010662 // Zm00001d038487 // Zm00001d038657 // Zm00001d038481 // Zm00001d016818 // Zm00001d046616 // Zm00001d038326 // Zm00001d015182 // Zm00001d045785 // Zm00001d007254 // Zm00001d029047 // Zm00001d001781 // Zm00001d048680 // Zm00001d048533 // Zm00001d032540 // Zm00001d011211 // Zm00001d024199 // Zm00001d021836 // Zm00001d037672 // Zm00001d030216 // Zm00001d020429 // …
GO:0050801	P	ion homeostasis	16	2740	174	30113	0.52	1	// Zm00001d049218 // Zm00001d020395 // Zm00001d005032 // Zm00001d020623 // Zm00001d026490 // Zm00001d011393 // Zm00001d046593 // Zm00001d033818 // Zm00001d005190 // Zm00001d035631 // Zm00001d006437 // Zm00001d039150 // Zm00001d044181 // Zm00001d002006 // Zm00001d035875 // Zm00001d022504
GO:0016070	P	RNA metabolic process	382	2740	4259	30113	0.62	1	// Zm00001d040148 // Zm00001d043045 // Zm00001d020136 // Zm00001d020137 // Zm00001d002801 // Zm00001d026010 // Zm00001d007838 // Zm00001d000358 // Zm00001d002654 // Zm00001d045002 // Zm00001d005970 // Zm00001d005029 // Zm00001d028995 // Zm00001d030577 // Zm00001d049870 // Zm00001d047346 // Zm00001d017614 // Zm00001d026191 // Zm00001d045398 // Zm00001d021946 // Zm00001d038921 // Zm00001d021826 // …
GO:0009791	P	post-embryonic development	46	2740	487	30113	0.43	1	// Zm00001d031494 // Zm00001d051309 // Zm00001d046616 // Zm00001d021057 // Zm00001d025957 // Zm00001d011239 // Zm00001d026649 // Zm00001d050649 // Zm00001d008826 // Zm00001d024414 // Zm00001d018211 // Zm00001d039589 // Zm00001d024497 // Zm00001d010388 // Zm00001d024200 // Zm00001d032501 // Zm00001d008939 // Zm00001d046621 // Zm00001d032768 // Zm00001d037617 // Zm00001d007838 // Zm00001d039437 // …
GO:0009790	P	embryo development	5	2740	101	30113	0.95	1	// Zm00001d024497 // Zm00001d023664 // Zm00001d026453 // Zm00001d024414 // Zm00001d007838
GO:0009793	P	embryo development ending in seed dormancy	5	2740	99	30113	0.94	1	// Zm00001d024497 // Zm00001d023664 // Zm00001d026453 // Zm00001d024414 // Zm00001d007838
GO:0097305	P	response to alcohol	28	2740	225	30113	0.076	1	// Zm00001d020234 // Zm00001d013030 // Zm00001d013527 // Zm00001d002000 // Zm00001d006885 // Zm00001d010445 // Zm00001d005698 // Zm00001d026139 // Zm00001d028815 // Zm00001d028814 // Zm00001d053675 // Zm00001d018178 // Zm00001d051156 // Zm00001d008209 // Zm00001d013109 // Zm00001d054044 // Zm00001d043536 // Zm00001d023664 // Zm00001d051420 // Zm00001d047428 // Zm00001d013105 // Zm00001d017547 // …
GO:0034645	P	cellular macromolecule biosynthetic process	415	2740	4699	30113	0.74	1	// Zm00001d022342 // Zm00001d040148 // Zm00001d042840 // Zm00001d043045 // Zm00001d020136 // Zm00001d020137 // Zm00001d023736 // Zm00001d002801 // Zm00001d008245 // Zm00001d049510 // Zm00001d000358 // Zm00001d002654 // Zm00001d005970 // Zm00001d005029 // Zm00001d028995 // Zm00001d030577 // Zm00001d049870 // Zm00001d047346 // Zm00001d017614 // Zm00001d045398 // Zm00001d021946 // Zm00001d021826 // …
GO:0009651	P	response to salt stress	17	2740	145	30113	0.19	1	// Zm00001d008209 // Zm00001d028814 // Zm00001d047618 // Zm00001d022504 // Zm00001d015182 // Zm00001d018178 // Zm00001d000112 // Zm00001d052136 // Zm00001d048795 // Zm00001d026139 // Zm00001d053965 // Zm00001d021634 // Zm00001d038066 // Zm00001d028815 // Zm00001d018211 // Zm00001d038065 // Zm00001d042609
GO:0044242	P	cellular lipid catabolic process	15	2740	110	30113	0.098	1	// Zm00001d040205 // Zm00001d043411 // Zm00001d037724 // Zm00001d018819 // Zm00001d002000 // Zm00001d002600 // Zm00001d048890 // Zm00001d043442 // Zm00001d038695 // Zm00001d033222 // Zm00001d031086 // Zm00001d013689 // Zm00001d042057 // Zm00001d041319 // Zm00001d005431
GO:0010646	P	regulation of cell communication	17	2740	165	30113	0.35	1	// Zm00001d052269 // Zm00001d046893 // Zm00001d031871 // Zm00001d020614 // Zm00001d027901 // Zm00001d027900 // Zm00001d050365 // Zm00001d033050 // Zm00001d043660 // Zm00001d044083 // Zm00001d007478 // Zm00001d019670 // Zm00001d033049 // Zm00001d052500 // Zm00001d021839 // Zm00001d051609 // Zm00001d020234
GO:0009126	P	purine nucleoside monophosphate metabolic process	17	2740	281	30113	0.97	1	// Zm00001d052242 // Zm00001d037617 // Zm00001d007390 // Zm00001d026490 // Zm00001d051157 // Zm00001d002006 // Zm00001d040375 // Zm00001d023559 // Zm00001d053015 // Zm00001d030216 // Zm00001d016818 // Zm00001d013324 // Zm00001d033619 // Zm00001d012407 // Zm00001d021620 // Zm00001d028556 // Zm00001d033922
GO:0043086	P	negative regulation of catalytic activity	28	2740	232	30113	0.098	1	// Zm00001d007290 // Zm00001d038558 // Zm00001d022460 // Zm00001d042625 // Zm00001d040027 // Zm00001d040028 // Zm00001d003304 // Zm00001d010445 // Zm00001d028685 // Zm00001d016741 // Zm00001d048533 // Zm00001d024960 // Zm00001d014757 // Zm00001d028815 // Zm00001d029628 // Zm00001d028814 // Zm00001d016906 // Zm00001d024913 // Zm00001d050082 // Zm00001d052174 // Zm00001d003709 // Zm00001d036431 // …
GO:0043085	P	positive regulation of catalytic activity	6	2740	276	30113	1	1	// Zm00001d043386 // Zm00001d015804 // Zm00001d043740 // Zm00001d049080 // Zm00001d053735 // Zm00001d047728
GO:0009657	P	plastid organization	8	2740	176	30113	0.99	1	// Zm00001d031738 // Zm00001d002550 // Zm00001d018123 // Zm00001d044310 // Zm00001d029242 // Zm00001d004495 // Zm00001d047240 // Zm00001d043045
GO:0010167	P	response to nitrate	9	2740	53	30113	0.071	1	// Zm00001d035356 // Zm00001d011679 // Zm00001d011231 // Zm00001d006286 // Zm00001d029932 // Zm00001d024587 // Zm00001d017666 // Zm00001d051338 // Zm00001d046919
GO:0009555	P	pollen development	5	2740	81	30113	0.85	1	// Zm00001d002342 // Zm00001d013527 // Zm00001d027676 // Zm00001d051529 // Zm00001d043660
GO:0046939	P	nucleotide phosphorylation	7	2740	153	30113	0.98	1	// Zm00001d040375 // Zm00001d023559 // Zm00001d026374 // Zm00001d053015 // Zm00001d030216 // Zm00001d012407 // Zm00001d028556
GO:0022613	P	ribonucleoprotein complex biogenesis	8	2740	629	30113	1	1	// Zm00001d029305 // Zm00001d041399 // Zm00001d008223 // Zm00001d023308 // Zm00001d007012 // Zm00001d045002 // Zm00001d002547 // Zm00001d022237
GO:0046467	P	membrane lipid biosynthetic process	9	2740	121	30113	0.77	1	// Zm00001d022342 // Zm00001d050910 // Zm00001d018406 // Zm00001d008600 // Zm00001d020296 // Zm00001d051552 // Zm00001d036530 // Zm00001d033149 // Zm00001d017748
GO:1901605	P	alpha-amino acid metabolic process	27	2740	293	30113	0.5	1	// Zm00001d052079 // Zm00001d040220 // Zm00001d012321 // Zm00001d003058 // Zm00001d040457 // Zm00001d008628 // Zm00001d028260 // Zm00001d028154 // Zm00001d031749 // Zm00001d048709 // Zm00001d041575 // Zm00001d048050 // Zm00001d025862 // Zm00001d033805 // Zm00001d046923 // Zm00001d019698 // Zm00001d045350 // Zm00001d017958 // Zm00001d004413 // Zm00001d002052 // Zm00001d042811 // Zm00001d047084 // …
GO:1901607	P	alpha-amino acid biosynthetic process	18	2740	200	30113	0.55	1	// Zm00001d028260 // Zm00001d048050 // Zm00001d017958 // Zm00001d052079 // Zm00001d025862 // Zm00001d051804 // Zm00001d028154 // Zm00001d046923 // Zm00001d034460 // Zm00001d004413 // Zm00001d020008 // Zm00001d045350 // Zm00001d008628 // Zm00001d048709 // Zm00001d003058 // Zm00001d040457 // Zm00001d041575 // Zm00001d040220
GO:0046164	P	alcohol catabolic process	5	2740	25	30113	0.1	1	// Zm00001d002600 // Zm00001d040375 // Zm00001d030216 // Zm00001d012407 // Zm00001d006063
GO:0031146	P	SCF-dependent proteasomal ubiquitin-dependent protein catabolic process	6	2740	81	30113	0.74	1	// Zm00001d048233 // Zm00001d000224 // Zm00001d029442 // Zm00001d051219 // Zm00001d015778 // Zm00001d027975
GO:0030004	P	cellular monovalent inorganic cation homeostasis	5	2740	51	30113	0.51	1	// Zm00001d049218 // Zm00001d002006 // Zm00001d035631 // Zm00001d026490 // Zm00001d022504
GO:0030003	P	cellular cation homeostasis	10	2740	122	30113	0.67	1	// Zm00001d049218 // Zm00001d020395 // Zm00001d020623 // Zm00001d026490 // Zm00001d033818 // Zm00001d035631 // Zm00001d006437 // Zm00001d002006 // Zm00001d035875 // Zm00001d022504
GO:0055080	P	cation homeostasis	12	2740	159	30113	0.77	1	// Zm00001d049218 // Zm00001d020395 // Zm00001d005032 // Zm00001d020623 // Zm00001d026490 // Zm00001d033818 // Zm00001d005190 // Zm00001d035631 // Zm00001d006437 // Zm00001d002006 // Zm00001d035875 // Zm00001d022504
GO:0055082	P	cellular chemical homeostasis	13	2740	148	30113	0.59	1	// Zm00001d049218 // Zm00001d020395 // Zm00001d020623 // Zm00001d026490 // Zm00001d033818 // Zm00001d011393 // Zm00001d035631 // Zm00001d006437 // Zm00001d039150 // Zm00001d044181 // Zm00001d002006 // Zm00001d035875 // Zm00001d022504
GO:0055086	P	nucleobase-containing small molecule metabolic process	27	2740	578	30113	1	1	// Zm00001d052242 // Zm00001d025859 // Zm00001d015182 // Zm00001d026374 // Zm00001d053015 // Zm00001d033830 // Zm00001d014030 // Zm00001d012407 // Zm00001d002006 // Zm00001d028556 // Zm00001d030216 // Zm00001d013324 // Zm00001d039301 // Zm00001d033922 // Zm00001d051157 // Zm00001d037617 // Zm00001d026490 // Zm00001d026635 // Zm00001d016818 // Zm00001d007390 // Zm00001d003252 // Zm00001d023559 // …
GO:0043604	P	amide biosynthetic process	34	2740	1249	30113	1	1	// Zm00001d036547 // Zm00001d045320 // Zm00001d036464 // Zm00001d023308 // Zm00001d021668 // Zm00001d040005 // Zm00001d026528 // Zm00001d039732 // Zm00001d008628 // Zm00001d037384 // Zm00001d045958 // Zm00001d017882 // Zm00001d020296 // Zm00001d008245 // Zm00001d039264 // Zm00001d050910 // Zm00001d001774 // Zm00001d026224 // Zm00001d008223 // Zm00001d026657 // Zm00001d034810 // Zm00001d043097 // …
GO:0006081	P	cellular aldehyde metabolic process	8	2740	68	30113	0.3	1	// Zm00001d030347 // Zm00001d049059 // Zm00001d040375 // Zm00001d000116 // Zm00001d027996 // Zm00001d030216 // Zm00001d012407 // Zm00001d003252
GO:0006082	P	organic acid metabolic process	104	2740	1144	30113	0.52	1	// Zm00001d052079 // Zm00001d040220 // Zm00001d042210 // Zm00001d016438 // Zm00001d039732 // Zm00001d002000 // Zm00001d003533 // Zm00001d028241 // Zm00001d028406 // Zm00001d037164 // Zm00001d031749 // Zm00001d030216 // Zm00001d033149 // Zm00001d053675 // Zm00001d008957 // Zm00001d048050 // Zm00001d025862 // Zm00001d039634 // Zm00001d017275 // Zm00001d007390 // Zm00001d028556 // Zm00001d047340 // …
GO:0051094	P	positive regulation of developmental process	5	2740	40	30113	0.32	1	// Zm00001d026649 // Zm00001d035408 // Zm00001d018211 // Zm00001d011239 // Zm00001d052136
GO:0005996	P	monosaccharide metabolic process	23	2740	212	30113	0.24	1	// Zm00001d044813 // Zm00001d048389 // Zm00001d025586 // Zm00001d040375 // Zm00001d039777 // Zm00001d047797 // Zm00001d035570 // Zm00001d032090 // Zm00001d002668 // Zm00001d012407 // Zm00001d042840 // Zm00001d003434 // Zm00001d003432 // Zm00001d030216 // Zm00001d035212 // Zm00001d006640 // Zm00001d022247 // Zm00001d046765 // Zm00001d038373 // Zm00001d030285 // Zm00001d003252 // Zm00001d003429 // …
GO:0042364	P	water-soluble vitamin biosynthetic process	10	2740	66	30113	0.1	1	// Zm00001d033383 // Zm00001d043144 // Zm00001d016902 // Zm00001d011183 // Zm00001d007936 // Zm00001d015927 // Zm00001d016963 // Zm00001d044228 // Zm00001d050844 // Zm00001d039264
GO:0005991	P	trehalose metabolic process	5	2740	37	30113	0.27	1	// Zm00001d018082 // Zm00001d032298 // Zm00001d029371 // Zm00001d020272 // Zm00001d028267
GO:0043170	P	macromolecule metabolic process	909	2740	11281	30113	1	1	// Zm00001d030171 // Zm00001d029164 // Zm00001d022342 // Zm00001d022460 // Zm00001d040148 // Zm00001d040638 // Zm00001d030172 // Zm00001d007254 // Zm00001d046289 // Zm00001d043043 // Zm00001d031880 // Zm00001d042840 // Zm00001d043045 // Zm00001d020136 // Zm00001d020137 // Zm00001d048533 // Zm00001d009060 // Zm00001d011211 // Zm00001d017152 // Zm00001d040033 // Zm00001d002801 // Zm00001d026010 // …
GO:0010628	P	positive regulation of gene expression	43	2740	502	30113	0.67	1	// Zm00001d013357 // Zm00001d045320 // Zm00001d043420 // Zm00001d021057 // Zm00001d052180 // Zm00001d043045 // Zm00001d042609 // Zm00001d005750 // Zm00001d029896 // Zm00001d019061 // Zm00001d039300 // Zm00001d039260 // Zm00001d011915 // Zm00001d043536 // Zm00001d035408 // Zm00001d039434 // Zm00001d016674 // Zm00001d000112 // Zm00001d021718 // Zm00001d039383 // Zm00001d051465 // Zm00001d027957 // …
GO:0045944	P	positive regulation of transcription from RNA polymerase II promoter	22	2740	305	30113	0.88	1	// Zm00001d013357 // Zm00001d021057 // Zm00001d052180 // Zm00001d005750 // Zm00001d039300 // Zm00001d043536 // Zm00001d039434 // Zm00001d021718 // Zm00001d051465 // Zm00001d027957 // Zm00001d021344 // Zm00001d044168 // Zm00001d028217 // Zm00001d006353 // Zm00001d017778 // Zm00001d016674 // Zm00001d017614 // Zm00001d019061 // Zm00001d026120 // Zm00001d018142 // Zm00001d023736 // Zm00001d049692
GO:0000226	P	microtubule cytoskeleton organization	9	2740	152	30113	0.93	1	// Zm00001d013612 // Zm00001d047282 // Zm00001d034022 // Zm00001d043158 // Zm00001d041430 // Zm00001d033457 // Zm00001d048065 // Zm00001d020685 // Zm00001d048795
GO:0045861	P	negative regulation of proteolysis	6	2740	83	30113	0.76	1	// Zm00001d038558 // Zm00001d024960 // Zm00001d040027 // Zm00001d040028 // Zm00001d029628 // Zm00001d003304
GO:0048440	P	carpel development	5	2740	28	30113	0.14	1	// Zm00001d051465 // Zm00001d017614 // Zm00001d021057 // Zm00001d021863 // Zm00001d039434
GO:0032515	P	negative regulation of phosphoprotein phosphatase activity	5	2740	30	30113	0.16	1	// Zm00001d028814 // Zm00001d028815 // Zm00001d028793 // Zm00001d010445 // Zm00001d019895
GO:0006650	P	glycerophospholipid metabolic process	11	2740	192	30113	0.96	1	// Zm00001d006063 // Zm00001d022342 // Zm00001d039582 // Zm00001d032540 // Zm00001d047972 // Zm00001d036530 // Zm00001d016822 // Zm00001d032935 // Zm00001d022391 // Zm00001d028366 // Zm00001d040076
GO:0031328	P	positive regulation of cellular biosynthetic process	43	2740	537	30113	0.81	1	// Zm00001d013357 // Zm00001d045320 // Zm00001d043420 // Zm00001d021057 // Zm00001d030833 // Zm00001d052180 // Zm00001d043045 // Zm00001d042609 // Zm00001d005750 // Zm00001d029896 // Zm00001d019061 // Zm00001d039300 // Zm00001d039260 // Zm00001d011915 // Zm00001d043536 // Zm00001d035408 // Zm00001d039434 // Zm00001d016674 // Zm00001d000112 // Zm00001d021718 // Zm00001d039383 // Zm00001d051465 // …
GO:0031327	P	negative regulation of cellular biosynthetic process	21	2740	344	30113	0.98	1	// Zm00001d026061 // Zm00001d047427 // Zm00001d002594 // Zm00001d001774 // Zm00001d017606 // Zm00001d003521 // Zm00001d020198 // Zm00001d039637 // Zm00001d047346 // Zm00001d029067 // Zm00001d052606 // Zm00001d026657 // Zm00001d026528 // Zm00001d043470 // Zm00001d029718 // Zm00001d027453 // Zm00001d033657 // Zm00001d020807 // Zm00001d022032 // Zm00001d027739 // Zm00001d006236
GO:0031325	P	positive regulation of cellular metabolic process	50	2740	688	30113	0.95	1	// Zm00001d013357 // Zm00001d045320 // Zm00001d043420 // Zm00001d021057 // Zm00001d030833 // Zm00001d052180 // Zm00001d043045 // Zm00001d042609 // Zm00001d005750 // Zm00001d029896 // Zm00001d019061 // Zm00001d053735 // Zm00001d047728 // Zm00001d039300 // Zm00001d039260 // Zm00001d002480 // Zm00001d011915 // Zm00001d043536 // Zm00001d007709 // Zm00001d035408 // Zm00001d039434 // Zm00001d043740 // …
GO:0031324	P	negative regulation of cellular metabolic process	36	2740	512	30113	0.95	1	// Zm00001d026061 // Zm00001d038558 // Zm00001d029067 // Zm00001d028880 // Zm00001d026528 // Zm00001d040027 // Zm00001d040028 // Zm00001d003304 // Zm00001d010445 // Zm00001d028685 // Zm00001d048533 // Zm00001d017606 // Zm00001d027739 // Zm00001d028815 // Zm00001d029628 // Zm00001d028814 // Zm00001d047427 // Zm00001d001774 // Zm00001d020198 // Zm00001d052606 // Zm00001d039637 // Zm00001d026657 // …
GO:1903047	P	mitotic cell cycle process	17	2740	286	30113	0.97	1	// Zm00001d009795 // Zm00001d045557 // Zm00001d005928 // Zm00001d034770 // Zm00001d019317 // Zm00001d005250 // Zm00001d049510 // Zm00001d005451 // Zm00001d032776 // Zm00001d024531 // Zm00001d037636 // Zm00001d019149 // Zm00001d052185 // Zm00001d045047 // Zm00001d028274 // Zm00001d019507 // Zm00001d041972
GO:1903046	P	meiotic cell cycle process	5	2740	134	30113	0.99	1	// Zm00001d036530 // Zm00001d006861 // Zm00001d028274 // Zm00001d020675 // Zm00001d014728
GO:0090304	P	nucleic acid metabolic process	395	2740	5183	30113	1	1	// Zm00001d040148 // Zm00001d043045 // Zm00001d020136 // Zm00001d020137 // Zm00001d002801 // Zm00001d026010 // Zm00001d007838 // Zm00001d000358 // Zm00001d002654 // Zm00001d045002 // Zm00001d005970 // Zm00001d005029 // Zm00001d028995 // Zm00001d030577 // Zm00001d049870 // Zm00001d047346 // Zm00001d017614 // Zm00001d045398 // Zm00001d021946 // Zm00001d038921 // Zm00001d021826 // Zm00001d018142 // …
GO:0090305	P	nucleic acid phosphodiester bond hydrolysis	16	2740	359	30113	1	1	// Zm00001d021318 // Zm00001d041399 // Zm00001d025899 // Zm00001d001774 // Zm00001d032501 // Zm00001d014191 // Zm00001d053183 // Zm00001d014728 // Zm00001d026657 // Zm00001d021259 // Zm00001d011507 // Zm00001d002560 // Zm00001d006941 // Zm00001d039732 // Zm00001d028814 // Zm00001d028815
GO:0071496	P	cellular response to external stimulus	6	2740	54	30113	0.38	1	// Zm00001d034420 // Zm00001d032461 // Zm00001d040173 // Zm00001d037468 // Zm00001d040125 // Zm00001d026635
GO:0015893	P	drug transport	8	2740	62	30113	0.23	1	// Zm00001d030250 // Zm00001d027921 // Zm00001d033296 // Zm00001d042692 // Zm00001d035381 // Zm00001d013810 // Zm00001d027982 // Zm00001d034916
GO:0040007	P	growth	9	2740	124	30113	0.79	1	// Zm00001d028826 // Zm00001d048389 // Zm00001d034049 // Zm00001d049174 // Zm00001d006828 // Zm00001d051465 // Zm00001d047276 // Zm00001d028325 // Zm00001d048795
GO:0071822	P	protein complex subunit organization	24	2740	579	30113	1	1	// Zm00001d035356 // Zm00001d037484 // Zm00001d029049 // Zm00001d045154 // Zm00001d035879 // Zm00001d047942 // Zm00001d019563 // Zm00001d034413 // Zm00001d031738 // Zm00001d039181 // Zm00001d035625 // Zm00001d053965 // Zm00001d028620 // Zm00001d047397 // Zm00001d054044 // Zm00001d023218 // Zm00001d021634 // Zm00001d034810 // Zm00001d007390 // Zm00001d017526 // Zm00001d027936 // Zm00001d025788 // …
GO:0019684	P	photosynthesis, light reaction	14	2740	126	30113	0.28	1	// Zm00001d050403 // Zm00001d021763 // Zm00001d035356 // Zm00001d043299 // Zm00001d031738 // Zm00001d003767 // Zm00001d029049 // Zm00001d026599 // Zm00001d009929 // Zm00001d019454 // Zm00001d033132 // Zm00001d046362 // Zm00001d006587 // Zm00001d033136
GO:0048571	P	long-day photoperiodism	6	2740	38	30113	0.16	1	// Zm00001d035408 // Zm00001d039637 // Zm00001d028432 // Zm00001d039589 // Zm00001d005993 // Zm00001d008826
GO:0010467	P	gene expression	385	2740	4995	30113	1	1	// Zm00001d040148 // Zm00001d043045 // Zm00001d020136 // Zm00001d020137 // Zm00001d002801 // Zm00001d008245 // Zm00001d040033 // Zm00001d000358 // Zm00001d002654 // Zm00001d045002 // Zm00001d005970 // Zm00001d005029 // Zm00001d028995 // Zm00001d030577 // Zm00001d049870 // Zm00001d047346 // Zm00001d017614 // Zm00001d026191 // Zm00001d045398 // Zm00001d021946 // Zm00001d038921 // Zm00001d021826 // …
GO:0010466	P	negative regulation of peptidase activity	6	2740	83	30113	0.76	1	// Zm00001d038558 // Zm00001d024960 // Zm00001d040027 // Zm00001d040028 // Zm00001d029628 // Zm00001d003304
GO:0009908	P	flower development	16	2740	170	30113	0.49	1	// Zm00001d039434 // Zm00001d017614 // Zm00001d031871 // Zm00001d010388 // Zm00001d048369 // Zm00001d021057 // Zm00001d044688 // Zm00001d011239 // Zm00001d046621 // Zm00001d044705 // Zm00001d051465 // Zm00001d024200 // Zm00001d032501 // Zm00001d008939 // Zm00001d021863 // Zm00001d032768
GO:0009909	P	regulation of flower development	7	2740	67	30113	0.42	1	// Zm00001d048369 // Zm00001d011239 // Zm00001d044705 // Zm00001d024200 // Zm00001d008939 // Zm00001d046621 // Zm00001d032768
GO:0048438	P	floral whorl development	6	2740	50	30113	0.32	1	// Zm00001d039434 // Zm00001d017614 // Zm00001d021863 // Zm00001d021057 // Zm00001d051465 // Zm00001d031871
GO:0048193	P	Golgi vesicle transport	10	2740	265	30113	1	1	// Zm00001d022275 // Zm00001d047283 // Zm00001d041399 // Zm00001d046468 // Zm00001d008218 // Zm00001d035775 // Zm00001d029030 // Zm00001d034208 // Zm00001d006249 // Zm00001d006939
GO:0009073	P	aromatic amino acid family biosynthetic process	7	2740	75	30113	0.53	1	// Zm00001d003830 // Zm00001d052247 // Zm00001d025333 // Zm00001d034460 // Zm00001d020008 // Zm00001d048561 // Zm00001d048709
GO:0006725	P	cellular aromatic compound metabolic process	472	2740	6147	30113	1	1	// Zm00001d040148 // Zm00001d042848 // Zm00001d043045 // Zm00001d020136 // Zm00001d020137 // Zm00001d052683 // Zm00001d002801 // Zm00001d026010 // Zm00001d007838 // Zm00001d000358 // Zm00001d002654 // Zm00001d045002 // Zm00001d026635 // Zm00001d005970 // Zm00001d005029 // Zm00001d028995 // Zm00001d030577 // Zm00001d028556 // Zm00001d047346 // Zm00001d017614 // Zm00001d045398 // Zm00001d021946 // …
GO:0010562	P	positive regulation of phosphorus metabolic process	5	2740	93	30113	0.92	1	// Zm00001d018368 // Zm00001d053735 // Zm00001d047728 // Zm00001d043740 // Zm00001d049080
GO:0019941	P	modification-dependent protein catabolic process	40	2740	643	30113	0.99	1	// Zm00001d000224 // Zm00001d036306 // Zm00001d043422 // Zm00001d021316 // Zm00001d051219 // Zm00001d005685 // Zm00001d027975 // Zm00001d017645 // Zm00001d031880 // Zm00001d051501 // Zm00001d045077 // Zm00001d051745 // Zm00001d037167 // Zm00001d016682 // Zm00001d011076 // Zm00001d053734 // Zm00001d048239 // Zm00001d015475 // Zm00001d015778 // Zm00001d027684 // Zm00001d048233 // Zm00001d038478 // …
GO:0015031	P	protein transport	23	2740	861	30113	1	1	// Zm00001d022275 // Zm00001d020617 // Zm00001d002458 // Zm00001d046616 // Zm00001d012897 // Zm00001d008218 // Zm00001d047945 // Zm00001d048239 // Zm00001d042461 // Zm00001d046468 // Zm00001d034437 // Zm00001d014642 // Zm00001d034365 // Zm00001d041556 // Zm00001d006605 // Zm00001d006939 // Zm00001d023218 // Zm00001d052028 // Zm00001d033368 // Zm00001d017756 // Zm00001d006757 // Zm00001d035631 // …
GO:0044265	P	cellular macromolecule catabolic process	57	2740	974	30113	1	1	// Zm00001d011174 // Zm00001d000224 // Zm00001d011076 // Zm00001d036306 // Zm00001d043422 // Zm00001d021316 // Zm00001d044495 // Zm00001d051448 // Zm00001d005685 // Zm00001d027975 // Zm00001d017645 // Zm00001d031880 // Zm00001d051501 // Zm00001d045047 // Zm00001d045077 // Zm00001d007709 // Zm00001d049922 // Zm00001d051745 // Zm00001d037167 // Zm00001d016682 // Zm00001d002065 // Zm00001d053734 // …
GO:0051248	P	negative regulation of protein metabolic process	17	2740	242	30113	0.88	1	// Zm00001d028793 // Zm00001d001774 // Zm00001d048533 // Zm00001d028814 // Zm00001d038558 // Zm00001d026657 // Zm00001d052174 // Zm00001d024960 // Zm00001d026528 // Zm00001d019895 // Zm00001d040027 // Zm00001d040028 // Zm00001d028815 // Zm00001d029628 // Zm00001d003304 // Zm00001d022032 // Zm00001d010445
GO:0009658	P	chloroplast organization	7	2740	136	30113	0.96	1	// Zm00001d002550 // Zm00001d018123 // Zm00001d044310 // Zm00001d029242 // Zm00001d004495 // Zm00001d047240 // Zm00001d043045
GO:0007015	P	actin filament organization	8	2740	102	30113	0.71	1	// Zm00001d035625 // Zm00001d017860 // Zm00001d051688 // Zm00001d011197 // Zm00001d033830 // Zm00001d018080 // Zm00001d047942 // Zm00001d029215
GO:0019319	P	hexose biosynthetic process	5	2740	38	30113	0.29	1	// Zm00001d042840 // Zm00001d030216 // Zm00001d048389 // Zm00001d012407 // Zm00001d040375
GO:0007017	P	microtubule-based process	14	2740	311	30113	1	1	// Zm00001d034022 // Zm00001d013612 // Zm00001d043386 // Zm00001d047282 // Zm00001d025951 // Zm00001d028830 // Zm00001d043158 // Zm00001d041430 // Zm00001d033457 // Zm00001d007932 // Zm00001d019670 // Zm00001d048065 // Zm00001d020685 // Zm00001d048795
GO:0007010	P	cytoskeleton organization	21	2740	287	30113	0.86	1	// Zm00001d041430 // Zm00001d035625 // Zm00001d047282 // Zm00001d017860 // Zm00001d034022 // Zm00001d051688 // Zm00001d013612 // Zm00001d043158 // Zm00001d028004 // Zm00001d033830 // Zm00001d020685 // Zm00001d018080 // Zm00001d033457 // Zm00001d007932 // Zm00001d030526 // Zm00001d011197 // Zm00001d028803 // Zm00001d048065 // Zm00001d047942 // Zm00001d029215 // Zm00001d048795
GO:0006487	P	protein N-linked glycosylation	7	2740	47	30113	0.16	1	// Zm00001d019006 // Zm00001d017085 // Zm00001d003736 // Zm00001d007095 // Zm00001d050961 // Zm00001d040448 // Zm00001d040449
GO:0044085	P	cellular component biogenesis	87	2740	1540	30113	1	1	// Zm00001d045154 // Zm00001d002410 // Zm00001d041399 // Zm00001d034413 // Zm00001d034049 // Zm00001d047276 // Zm00001d021634 // Zm00001d014613 // Zm00001d014614 // Zm00001d017699 // Zm00001d023218 // Zm00001d039770 // Zm00001d049510 // Zm00001d008223 // Zm00001d007012 // Zm00001d045002 // Zm00001d005971 // Zm00001d002547 // Zm00001d007390 // Zm00001d045557 // Zm00001d027936 // Zm00001d051867 // …
GO:0048285	P	organelle fission	8	2740	313	30113	1	1	// Zm00001d005928 // Zm00001d028274 // Zm00001d014728 // Zm00001d036530 // Zm00001d020675 // Zm00001d052185 // Zm00001d045047 // Zm00001d006861
GO:0098656	P	anion transmembrane transport	15	2740	94	30113	0.037	1	// Zm00001d014611 // Zm00001d028164 // Zm00001d000204 // Zm00001d032461 // Zm00001d025474 // Zm00001d037468 // Zm00001d032353 // Zm00001d028102 // Zm00001d050283 // Zm00001d015702 // Zm00001d016855 // Zm00001d044068 // Zm00001d040125 // Zm00001d027749 // Zm00001d046919
GO:0098542	P	defense response to other organism	24	2740	203	30113	0.14	1	// Zm00001d009694 // Zm00001d034217 // Zm00001d051615 // Zm00001d026649 // Zm00001d042840 // Zm00001d027965 // Zm00001d003757 // Zm00001d044639 // Zm00001d001781 // Zm00001d018059 // Zm00001d035211 // Zm00001d026139 // Zm00001d023253 // Zm00001d028815 // Zm00001d028814 // Zm00001d008957 // Zm00001d011878 // Zm00001d036370 // Zm00001d031647 // Zm00001d004700 // Zm00001d009936 // Zm00001d003760 // …
GO:0001934	P	positive regulation of protein phosphorylation	5	2740	84	30113	0.87	1	// Zm00001d018368 // Zm00001d053735 // Zm00001d047728 // Zm00001d043740 // Zm00001d049080
GO:0001071	F	nucleic acid binding transcription factor activity	184	2740	1216	30113	3.6e-10	4.2e-07	// Zm00001d043402 // Zm00001d040148 // Zm00001d005962 // Zm00001d017920 // Zm00001d029474 // Zm00001d014201 // Zm00001d002011 // Zm00001d020136 // Zm00001d020137 // Zm00001d010740 // Zm00001d048722 // Zm00001d037165 // Zm00001d027929 // Zm00001d011985 // Zm00001d027462 // Zm00001d027461 // Zm00001d029934 // Zm00001d002801 // Zm00001d039300 // Zm00001d048602 // Zm00001d048603 // Zm00001d048604 // …
GO:0003700	F	transcription factor activity, sequence-specific DNA binding	184	2740	1216	30113	3.6e-10	4.2e-07	// Zm00001d043402 // Zm00001d040148 // Zm00001d005962 // Zm00001d017920 // Zm00001d029474 // Zm00001d014201 // Zm00001d002011 // Zm00001d020136 // Zm00001d020137 // Zm00001d010740 // Zm00001d048722 // Zm00001d037165 // Zm00001d027929 // Zm00001d011985 // Zm00001d027462 // Zm00001d027461 // Zm00001d029934 // Zm00001d002801 // Zm00001d039300 // Zm00001d048602 // Zm00001d048603 // Zm00001d048604 // …
GO:0004553	F	hydrolase activity, hydrolyzing O-glycosyl compounds	90	2740	469	30113	1.2e-09	9.2e-07	// Zm00001d029164 // Zm00001d042768 // Zm00001d027524 // Zm00001d009060 // Zm00001d043443 // Zm00001d042767 // Zm00001d016708 // Zm00001d032090 // Zm00001d002410 // Zm00001d003736 // Zm00001d017152 // Zm00001d015292 // Zm00001d014613 // Zm00001d014614 // Zm00001d003784 // Zm00001d017699 // Zm00001d021304 // Zm00001d036608 // Zm00001d049226 // Zm00001d036051 // Zm00001d030285 // Zm00001d009667 // …
GO:0022891	F	substrate-specific transmembrane transporter activity	166	2740	1106	30113	4.5e-09	2.6e-06	// Zm00001d023596 // Zm00001d033818 // Zm00001d000204 // Zm00001d000434 // Zm00001d044717 // Zm00001d007255 // Zm00001d048129 // Zm00001d002006 // Zm00001d023593 // Zm00001d025572 // Zm00001d033011 // Zm00001d045667 // Zm00001d021938 // Zm00001d042684 // Zm00001d006508 // Zm00001d025474 // Zm00001d021930 // Zm00001d037779 // Zm00001d029932 // Zm00001d028873 // Zm00001d014611 // Zm00001d015905 // …
GO:0016798	F	hydrolase activity, acting on glycosyl bonds	93	2740	524	30113	1.8e-08	8.4e-06	// Zm00001d029164 // Zm00001d042768 // Zm00001d027524 // Zm00001d009060 // Zm00001d043443 // Zm00001d042767 // Zm00001d016708 // Zm00001d032090 // Zm00001d002410 // Zm00001d012578 // Zm00001d003736 // Zm00001d017152 // Zm00001d009309 // Zm00001d014613 // Zm00001d014614 // Zm00001d003784 // Zm00001d017699 // Zm00001d021304 // Zm00001d036608 // Zm00001d049226 // Zm00001d036051 // Zm00001d030285 // …
GO:0043565	F	sequence-specific DNA binding	158	2740	1074	30113	3.4e-08	1.3e-05	// Zm00001d006945 // Zm00001d043837 // Zm00001d040148 // Zm00001d017920 // Zm00001d029474 // Zm00001d014201 // Zm00001d051267 // Zm00001d020136 // Zm00001d006331 // Zm00001d010740 // Zm00001d021934 // Zm00001d039496 // Zm00001d011985 // Zm00001d029934 // Zm00001d002801 // Zm00001d008817 // Zm00001d048602 // Zm00001d048603 // Zm00001d048604 // Zm00001d040091 // Zm00001d025864 // Zm00001d007311 // …
GO:0016757	F	transferase activity, transferring glycosyl groups	140	2740	928	30113	5.6e-08	1.9e-05	// Zm00001d033385 // Zm00001d014722 // Zm00001d052209 // Zm00001d014721 // Zm00001d022349 // Zm00001d005250 // Zm00001d047109 // Zm00001d038553 // Zm00001d040067 // Zm00001d039426 // Zm00001d002410 // Zm00001d029360 // Zm00001d024386 // Zm00001d046681 // Zm00001d006640 // Zm00001d029620 // Zm00001d044828 // Zm00001d028725 // Zm00001d014613 // Zm00001d014614 // Zm00001d047504 // Zm00001d017699 // …
GO:0022857	F	transmembrane transporter activity	215	2740	1601	30113	8.2e-08	2.4e-05	// Zm00001d023596 // Zm00001d046591 // Zm00001d000204 // Zm00001d000434 // Zm00001d021655 // Zm00001d044717 // Zm00001d014116 // Zm00001d007255 // Zm00001d048129 // Zm00001d002006 // Zm00001d023593 // Zm00001d025572 // Zm00001d033011 // Zm00001d045667 // Zm00001d027921 // Zm00001d042684 // Zm00001d006508 // Zm00001d025474 // Zm00001d021930 // Zm00001d037779 // Zm00001d035381 // Zm00001d029932 // …
GO:0015294	F	solute:cation symporter activity	40	2740	173	30113	9.8e-07	0.00024	// Zm00001d040201 // Zm00001d008604 // Zm00001d012953 // Zm00001d041748 // Zm00001d007255 // Zm00001d038180 // Zm00001d041192 // Zm00001d027268 // Zm00001d038186 // Zm00001d046919 // Zm00001d025572 // Zm00001d033011 // Zm00001d032409 // Zm00001d021938 // Zm00001d042684 // Zm00001d006688 // Zm00001d028151 // Zm00001d048311 // Zm00001d039052 // Zm00001d030235 // Zm00001d049349 // Zm00001d021775 // …
GO:0015295	F	solute:proton symporter activity	38	2740	160	30113	1e-06	0.00024	// Zm00001d040201 // Zm00001d008604 // Zm00001d012953 // Zm00001d007255 // Zm00001d038180 // Zm00001d041192 // Zm00001d027268 // Zm00001d038186 // Zm00001d039052 // Zm00001d025572 // Zm00001d033011 // Zm00001d032409 // Zm00001d021938 // Zm00001d042684 // Zm00001d006688 // Zm00001d028151 // Zm00001d048311 // Zm00001d030235 // Zm00001d049349 // Zm00001d021775 // Zm00001d048178 // Zm00001d005594 // …
GO:0015293	F	symporter activity	40	2740	178	30113	1.8e-06	0.00038	// Zm00001d040201 // Zm00001d008604 // Zm00001d012953 // Zm00001d041748 // Zm00001d007255 // Zm00001d038180 // Zm00001d041192 // Zm00001d027268 // Zm00001d038186 // Zm00001d046919 // Zm00001d025572 // Zm00001d033011 // Zm00001d032409 // Zm00001d021938 // Zm00001d042684 // Zm00001d006688 // Zm00001d028151 // Zm00001d048311 // Zm00001d039052 // Zm00001d030235 // Zm00001d049349 // Zm00001d021775 // …
GO:0022892	F	substrate-specific transporter activity	173	2740	1297	30113	2.3e-06	0.00044	// Zm00001d023596 // Zm00001d033818 // Zm00001d000204 // Zm00001d000434 // Zm00001d044717 // Zm00001d007255 // Zm00001d048129 // Zm00001d002006 // Zm00001d038718 // Zm00001d023593 // Zm00001d025572 // Zm00001d033011 // Zm00001d045667 // Zm00001d021938 // Zm00001d042684 // Zm00001d006508 // Zm00001d025474 // Zm00001d021930 // Zm00001d037779 // Zm00001d041556 // Zm00001d028873 // Zm00001d014611 // …
GO:0016491	F	oxidoreductase activity	247	2740	1995	30113	2.9e-06	0.00052	// Zm00001d046207 // Zm00001d042594 // Zm00001d052079 // Zm00001d027411 // Zm00001d006097 // Zm00001d037218 // Zm00001d017840 // Zm00001d029031 // Zm00001d026431 // Zm00001d043442 // Zm00001d035336 // Zm00001d008898 // Zm00001d044153 // Zm00001d032090 // Zm00001d008569 // Zm00001d041319 // Zm00001d015579 // Zm00001d029744 // Zm00001d003533 // Zm00001d042961 // Zm00001d028170 // Zm00001d048720 // …
GO:0008194	F	UDP-glycosyltransferase activity	73	2740	440	30113	5.1e-06	0.00084	// Zm00001d009795 // Zm00001d026055 // Zm00001d032866 // Zm00001d050961 // Zm00001d052209 // Zm00001d041374 // Zm00001d025851 // Zm00001d026460 // Zm00001d027938 // Zm00001d031209 // Zm00001d039607 // Zm00001d028811 // Zm00001d024531 // Zm00001d039426 // Zm00001d033568 // Zm00001d004187 // Zm00001d007231 // Zm00001d019507 // Zm00001d019259 // Zm00001d006683 // Zm00001d032776 // Zm00001d014721 // …
GO:0005215	F	transporter activity	223	2740	1823	30113	1.8e-05	0.0028	// Zm00001d023596 // Zm00001d046591 // Zm00001d000204 // Zm00001d000434 // Zm00001d021655 // Zm00001d044717 // Zm00001d014116 // Zm00001d007255 // Zm00001d048129 // Zm00001d002006 // Zm00001d038718 // Zm00001d023593 // Zm00001d045576 // Zm00001d025572 // Zm00001d033011 // Zm00001d045667 // Zm00001d027921 // Zm00001d042684 // Zm00001d006508 // Zm00001d025474 // Zm00001d021930 // Zm00001d037779 // …
GO:0051119	F	sugar transmembrane transporter activity	28	2740	119	30113	3e-05	0.0035	// Zm00001d023677 // Zm00001d041067 // Zm00001d041192 // Zm00001d010440 // Zm00001d039052 // Zm00001d025572 // Zm00001d033011 // Zm00001d032409 // Zm00001d021938 // Zm00001d006688 // Zm00001d028151 // Zm00001d048311 // Zm00001d015905 // Zm00001d021775 // Zm00001d048178 // Zm00001d005594 // Zm00001d027854 // Zm00001d027268 // Zm00001d009605 // Zm00001d009603 // Zm00001d009600 // Zm00001d031647 // …
GO:0016758	F	transferase activity, transferring hexosyl groups	92	2740	629	30113	3e-05	0.0035	// Zm00001d052209 // Zm00001d038553 // Zm00001d029360 // Zm00001d002410 // Zm00001d024386 // Zm00001d047273 // Zm00001d044828 // Zm00001d028725 // Zm00001d014613 // Zm00001d014614 // Zm00001d047504 // Zm00001d017699 // Zm00001d008600 // Zm00001d049510 // Zm00001d014126 // Zm00001d045557 // Zm00001d051867 // Zm00001d017611 // Zm00001d029814 // Zm00001d027938 // Zm00001d008764 // Zm00001d041972 // …
GO:0005509	F	calcium ion binding	61	2740	366	30113	2.6e-05	0.0035	// Zm00001d010649 // Zm00001d005895 // Zm00001d045206 // Zm00001d004972 // Zm00001d009349 // Zm00001d013030 // Zm00001d039110 // Zm00001d035343 // Zm00001d013527 // Zm00001d049597 // Zm00001d047597 // Zm00001d043167 // Zm00001d029028 // Zm00001d013461 // Zm00001d037477 // Zm00001d038065 // Zm00001d042961 // Zm00001d003736 // Zm00001d007857 // Zm00001d051795 // Zm00001d043346 // Zm00001d007181 // …
GO:1901476	F	carbohydrate transporter activity	28	2740	119	30113	3e-05	0.0035	// Zm00001d023677 // Zm00001d041067 // Zm00001d041192 // Zm00001d010440 // Zm00001d039052 // Zm00001d025572 // Zm00001d033011 // Zm00001d032409 // Zm00001d021938 // Zm00001d006688 // Zm00001d028151 // Zm00001d048311 // Zm00001d015905 // Zm00001d021775 // Zm00001d048178 // Zm00001d005594 // Zm00001d027854 // Zm00001d027268 // Zm00001d009605 // Zm00001d009603 // Zm00001d009600 // Zm00001d031647 // …
GO:0015144	F	carbohydrate transmembrane transporter activity	28	2740	119	30113	3e-05	0.0035	// Zm00001d023677 // Zm00001d041067 // Zm00001d041192 // Zm00001d010440 // Zm00001d039052 // Zm00001d025572 // Zm00001d033011 // Zm00001d032409 // Zm00001d021938 // Zm00001d006688 // Zm00001d028151 // Zm00001d048311 // Zm00001d015905 // Zm00001d021775 // Zm00001d048178 // Zm00001d005594 // Zm00001d027854 // Zm00001d027268 // Zm00001d009605 // Zm00001d009603 // Zm00001d009600 // Zm00001d031647 // …
GO:0046906	F	tetrapyrrole binding	92	2740	635	30113	4e-05	0.0045	// Zm00001d046207 // Zm00001d002899 // Zm00001d027411 // Zm00001d006097 // Zm00001d011932 // Zm00001d050572 // Zm00001d035336 // Zm00001d008898 // Zm00001d044153 // Zm00001d053569 // Zm00001d028325 // Zm00001d015579 // Zm00001d025774 // Zm00001d018839 // Zm00001d006587 // Zm00001d040702 // Zm00001d040705 // Zm00001d038555 // Zm00001d023213 // Zm00001d042022 // Zm00001d042811 // Zm00001d028258 // …
GO:0020037	F	heme binding	85	2740	585	30113	7.1e-05	0.0075	// Zm00001d031494 // Zm00001d002899 // Zm00001d006199 // Zm00001d008985 // Zm00001d027411 // Zm00001d006097 // Zm00001d006193 // Zm00001d011932 // Zm00001d012321 // Zm00001d035336 // Zm00001d040399 // Zm00001d016185 // Zm00001d038599 // Zm00001d044153 // Zm00001d053569 // Zm00001d028348 // Zm00001d006203 // Zm00001d014467 // Zm00001d043938 // Zm00001d028325 // Zm00001d015579 // Zm00001d044154 // …
GO:0015075	F	ion transmembrane transporter activity	109	2740	800	30113	7.9e-05	0.008	// Zm00001d033818 // Zm00001d000204 // Zm00001d044717 // Zm00001d007255 // Zm00001d048129 // Zm00001d002006 // Zm00001d025572 // Zm00001d033011 // Zm00001d045667 // Zm00001d021938 // Zm00001d042684 // Zm00001d006508 // Zm00001d025474 // Zm00001d029932 // Zm00001d033922 // Zm00001d035447 // Zm00001d049349 // Zm00001d021653 // Zm00001d038334 // Zm00001d016855 // Zm00001d016982 // Zm00001d028164 // …
GO:0003677	F	DNA binding	329	2740	2927	30113	0.0001	0.01	// Zm00001d006945 // Zm00001d047802 // Zm00001d039328 // Zm00001d005029 // Zm00001d043837 // Zm00001d026542 // Zm00001d040148 // Zm00001d039637 // Zm00001d021069 // Zm00001d017920 // Zm00001d009674 // Zm00001d011571 // Zm00001d030139 // Zm00001d020837 // Zm00001d001907 // Zm00001d014201 // Zm00001d002011 // Zm00001d015090 // Zm00001d051267 // Zm00001d008753 // Zm00001d006016 // Zm00001d020136 // …
GO:0005351	F	sugar:proton symporter activity	22	2740	90	30113	0.00013	0.011	// Zm00001d041192 // Zm00001d039052 // Zm00001d025572 // Zm00001d033011 // Zm00001d032409 // Zm00001d021938 // Zm00001d006688 // Zm00001d028151 // Zm00001d048311 // Zm00001d021775 // Zm00001d048178 // Zm00001d005594 // Zm00001d027854 // Zm00001d027268 // Zm00001d009605 // Zm00001d009603 // Zm00001d009600 // Zm00001d006697 // Zm00001d003469 // Zm00001d016274 // Zm00001d030464 // Zm00001d048775
GO:0005402	F	cation:sugar symporter activity	22	2740	90	30113	0.00013	0.011	// Zm00001d041192 // Zm00001d039052 // Zm00001d025572 // Zm00001d033011 // Zm00001d032409 // Zm00001d021938 // Zm00001d006688 // Zm00001d028151 // Zm00001d048311 // Zm00001d021775 // Zm00001d048178 // Zm00001d005594 // Zm00001d027854 // Zm00001d027268 // Zm00001d009605 // Zm00001d009603 // Zm00001d009600 // Zm00001d006697 // Zm00001d003469 // Zm00001d016274 // Zm00001d030464 // Zm00001d048775
GO:0046872	F	metal ion binding	360	2740	3250	30113	0.00013	0.011	// Zm00001d002899 // Zm00001d051896 // Zm00001d041726 // Zm00001d042848 // Zm00001d046289 // Zm00001d008569 // Zm00001d041319 // Zm00001d015579 // Zm00001d042961 // Zm00001d007857 // Zm00001d051795 // Zm00001d025774 // Zm00001d040702 // Zm00001d040705 // Zm00001d038555 // Zm00001d016902 // Zm00001d040034 // Zm00001d031476 // Zm00001d002654 // Zm00001d031086 // Zm00001d003311 // Zm00001d026638 // …
GO:0042285	F	xylosyltransferase activity	12	2740	31	30113	0.00015	0.012	// Zm00001d010976 // Zm00001d024934 // Zm00001d014721 // Zm00001d025851 // Zm00001d002064 // Zm00001d026460 // Zm00001d035494 // Zm00001d047694 // Zm00001d028725 // Zm00001d007231 // Zm00001d028811 // Zm00001d047750
GO:0043169	F	cation binding	360	2740	3260	30113	0.00016	0.013	// Zm00001d002899 // Zm00001d051896 // Zm00001d041726 // Zm00001d042848 // Zm00001d046289 // Zm00001d008569 // Zm00001d041319 // Zm00001d015579 // Zm00001d042961 // Zm00001d007857 // Zm00001d051795 // Zm00001d025774 // Zm00001d040702 // Zm00001d040705 // Zm00001d038555 // Zm00001d016902 // Zm00001d040034 // Zm00001d031476 // Zm00001d002654 // Zm00001d031086 // Zm00001d003311 // Zm00001d026638 // …
GO:0015171	F	amino acid transmembrane transporter activity	25	2740	114	30113	0.0002	0.016	// Zm00001d023596 // Zm00001d035243 // Zm00001d023593 // Zm00001d010231 // Zm00001d001984 // Zm00001d044430 // Zm00001d029314 // Zm00001d025437 // Zm00001d037229 // Zm00001d031120 // Zm00001d028873 // Zm00001d053143 // Zm00001d042438 // Zm00001d046586 // Zm00001d042636 // Zm00001d053004 // Zm00001d012231 // Zm00001d038275 // Zm00001d042619 // Zm00001d037017 // Zm00001d023450 // Zm00001d046263 // …
GO:0005372	F	water transmembrane transporter activity	12	2740	33	30113	0.00023	0.017	// Zm00001d002738 // Zm00001d051403 // Zm00001d032461 // Zm00001d048520 // Zm00001d015518 // Zm00001d010410 // Zm00001d037779 // Zm00001d039293 // Zm00001d019565 // Zm00001d051362 // Zm00001d019563 // Zm00001d017526
GO:0015250	F	water channel activity	12	2740	33	30113	0.00023	0.017	// Zm00001d002738 // Zm00001d051403 // Zm00001d032461 // Zm00001d048520 // Zm00001d015518 // Zm00001d010410 // Zm00001d037779 // Zm00001d039293 // Zm00001d019565 // Zm00001d051362 // Zm00001d019563 // Zm00001d017526
GO:0016684	F	oxidoreductase activity, acting on peroxide as acceptor	40	2740	231	30113	0.0003	0.02	// Zm00001d031494 // Zm00001d002899 // Zm00001d027411 // Zm00001d006097 // Zm00001d037550 // Zm00001d035336 // Zm00001d040399 // Zm00001d016185 // Zm00001d038599 // Zm00001d031635 // Zm00001d028348 // Zm00001d014467 // Zm00001d043938 // Zm00001d042961 // Zm00001d023899 // Zm00001d046184 // Zm00001d032405 // Zm00001d037061 // Zm00001d025047 // Zm00001d025774 // Zm00001d046187 // Zm00001d029747 // …
GO:0004601	F	peroxidase activity	40	2740	231	30113	0.0003	0.02	// Zm00001d031494 // Zm00001d002899 // Zm00001d027411 // Zm00001d006097 // Zm00001d037550 // Zm00001d035336 // Zm00001d040399 // Zm00001d016185 // Zm00001d038599 // Zm00001d031635 // Zm00001d028348 // Zm00001d014467 // Zm00001d043938 // Zm00001d042961 // Zm00001d023899 // Zm00001d046184 // Zm00001d032405 // Zm00001d037061 // Zm00001d025047 // Zm00001d025774 // Zm00001d046187 // Zm00001d029747 // …
GO:0015291	F	secondary active transmembrane transporter activity	64	2740	432	30113	0.00033	0.022	// Zm00001d040201 // Zm00001d000204 // Zm00001d017282 // Zm00001d008604 // Zm00001d012953 // Zm00001d049349 // Zm00001d041748 // Zm00001d007255 // Zm00001d038180 // Zm00001d041192 // Zm00001d027268 // Zm00001d021930 // Zm00001d038186 // Zm00001d039052 // Zm00001d025572 // Zm00001d033011 // Zm00001d045667 // Zm00001d027921 // Zm00001d042684 // Zm00001d006688 // Zm00001d028151 // Zm00001d005032 // …
GO:0005342	F	organic acid transmembrane transporter activity	25	2740	119	30113	0.00035	0.022	// Zm00001d023596 // Zm00001d035243 // Zm00001d023593 // Zm00001d010231 // Zm00001d001984 // Zm00001d044430 // Zm00001d029314 // Zm00001d025437 // Zm00001d037229 // Zm00001d031120 // Zm00001d028873 // Zm00001d053143 // Zm00001d042438 // Zm00001d046586 // Zm00001d042636 // Zm00001d053004 // Zm00001d012231 // Zm00001d038275 // Zm00001d042619 // Zm00001d037017 // Zm00001d023450 // Zm00001d046263 // …
GO:0046943	F	carboxylic acid transmembrane transporter activity	25	2740	119	30113	0.00035	0.022	// Zm00001d023596 // Zm00001d035243 // Zm00001d023593 // Zm00001d010231 // Zm00001d001984 // Zm00001d044430 // Zm00001d029314 // Zm00001d025437 // Zm00001d037229 // Zm00001d031120 // Zm00001d028873 // Zm00001d053143 // Zm00001d042438 // Zm00001d046586 // Zm00001d042636 // Zm00001d053004 // Zm00001d012231 // Zm00001d038275 // Zm00001d042619 // Zm00001d037017 // Zm00001d023450 // Zm00001d046263 // …
GO:0015149	F	hexose transmembrane transporter activity	18	2740	72	30113	0.0004	0.022	// Zm00001d025572 // Zm00001d006697 // Zm00001d021775 // Zm00001d030464 // Zm00001d032409 // Zm00001d021938 // Zm00001d003469 // Zm00001d048178 // Zm00001d005594 // Zm00001d027268 // Zm00001d006688 // Zm00001d028151 // Zm00001d009605 // Zm00001d009603 // Zm00001d016274 // Zm00001d009600 // Zm00001d048775 // Zm00001d039052
GO:0042887	F	amide transmembrane transporter activity	20	2740	85	30113	0.00039	0.022	// Zm00001d040201 // Zm00001d017714 // Zm00001d045667 // Zm00001d008604 // Zm00001d042684 // Zm00001d049349 // Zm00001d037242 // Zm00001d045519 // Zm00001d041748 // Zm00001d038334 // Zm00001d012953 // Zm00001d051525 // Zm00001d030158 // Zm00001d000072 // Zm00001d000071 // Zm00001d007255 // Zm00001d038180 // Zm00001d016982 // Zm00001d038186 // Zm00001d030235
GO:0005355	F	glucose transmembrane transporter activity	18	2740	72	30113	0.0004	0.022	// Zm00001d025572 // Zm00001d006697 // Zm00001d021775 // Zm00001d030464 // Zm00001d032409 // Zm00001d021938 // Zm00001d003469 // Zm00001d048178 // Zm00001d005594 // Zm00001d027268 // Zm00001d006688 // Zm00001d028151 // Zm00001d009605 // Zm00001d009603 // Zm00001d016274 // Zm00001d009600 // Zm00001d048775 // Zm00001d039052
GO:0015145	F	monosaccharide transmembrane transporter activity	18	2740	72	30113	0.0004	0.022	// Zm00001d025572 // Zm00001d006697 // Zm00001d021775 // Zm00001d030464 // Zm00001d032409 // Zm00001d021938 // Zm00001d003469 // Zm00001d048178 // Zm00001d005594 // Zm00001d027268 // Zm00001d006688 // Zm00001d028151 // Zm00001d009605 // Zm00001d009603 // Zm00001d016274 // Zm00001d009600 // Zm00001d048775 // Zm00001d039052
GO:0080043	F	quercetin 3-O-glucosyltransferase activity	21	2740	92	30113	0.0004	0.022	// Zm00001d019259 // Zm00001d031209 // Zm00001d032866 // Zm00001d039607 // Zm00001d044106 // Zm00001d037384 // Zm00001d049544 // Zm00001d052492 // Zm00001d029620 // Zm00001d038553 // Zm00001d019254 // Zm00001d039891 // Zm00001d029619 // Zm00001d025036 // Zm00001d033320 // Zm00001d014126 // Zm00001d008764 // Zm00001d053715 // Zm00001d002970 // Zm00001d038605 // Zm00001d006683
GO:0022838	F	substrate-specific channel activity	31	2740	165	30113	0.00042	0.022	// Zm00001d049218 // Zm00001d033818 // Zm00001d030133 // Zm00001d044717 // Zm00001d012717 // Zm00001d044056 // Zm00001d012614 // Zm00001d025474 // Zm00001d039150 // Zm00001d019565 // Zm00001d019563 // Zm00001d038252 // Zm00001d051362 // Zm00001d032461 // Zm00001d006508 // Zm00001d015518 // Zm00001d037779 // Zm00001d018614 // Zm00001d046919 // Zm00001d002738 // Zm00001d051403 // Zm00001d016855 // …
GO:0015267	F	channel activity	33	2740	181	30113	0.00044	0.023	// Zm00001d049218 // Zm00001d033818 // Zm00001d052261 // Zm00001d030133 // Zm00001d044717 // Zm00001d012717 // Zm00001d044056 // Zm00001d012614 // Zm00001d025474 // Zm00001d039150 // Zm00001d019565 // Zm00001d019563 // Zm00001d038252 // Zm00001d051362 // Zm00001d032461 // Zm00001d006508 // Zm00001d015518 // Zm00001d037779 // Zm00001d018614 // Zm00001d046919 // Zm00001d002738 // Zm00001d037733 // …
GO:0022803	F	passive transmembrane transporter activity	33	2740	181	30113	0.00044	0.023	// Zm00001d049218 // Zm00001d033818 // Zm00001d052261 // Zm00001d030133 // Zm00001d044717 // Zm00001d012717 // Zm00001d044056 // Zm00001d012614 // Zm00001d025474 // Zm00001d039150 // Zm00001d019565 // Zm00001d019563 // Zm00001d038252 // Zm00001d051362 // Zm00001d032461 // Zm00001d006508 // Zm00001d015518 // Zm00001d037779 // Zm00001d018614 // Zm00001d046919 // Zm00001d002738 // Zm00001d037733 // …
GO:0015103	F	inorganic anion transmembrane transporter activity	19	2740	80	30113	0.00049	0.024	// Zm00001d027344 // Zm00001d028164 // Zm00001d000204 // Zm00001d048507 // Zm00001d011679 // Zm00001d015702 // Zm00001d032461 // Zm00001d025474 // Zm00001d037468 // Zm00001d040125 // Zm00001d029932 // Zm00001d050283 // Zm00001d027667 // Zm00001d016855 // Zm00001d044068 // Zm00001d017666 // Zm00001d027749 // Zm00001d024587 // Zm00001d046919
GO:0046527	F	glucosyltransferase activity	39	2740	231	30113	0.00055	0.027	// Zm00001d009795 // Zm00001d031209 // Zm00001d032866 // Zm00001d038553 // Zm00001d052492 // Zm00001d039607 // Zm00001d024531 // Zm00001d029360 // Zm00001d019507 // Zm00001d019259 // Zm00001d006683 // Zm00001d032776 // Zm00001d051837 // Zm00001d005250 // Zm00001d019254 // Zm00001d039891 // Zm00001d029620 // Zm00001d047253 // Zm00001d019317 // Zm00001d019149 // Zm00001d037636 // Zm00001d002970 // …
GO:0043167	F	ion binding	375	2740	3477	30113	0.00059	0.028	// Zm00001d002899 // Zm00001d051896 // Zm00001d040220 // Zm00001d042848 // Zm00001d046289 // Zm00001d008569 // Zm00001d041319 // Zm00001d015579 // Zm00001d042961 // Zm00001d007857 // Zm00001d051795 // Zm00001d025774 // Zm00001d040702 // Zm00001d040705 // Zm00001d038555 // Zm00001d016902 // Zm00001d040034 // Zm00001d031476 // Zm00001d002654 // Zm00001d031086 // Zm00001d003311 // Zm00001d026638 // …
GO:0035251	F	UDP-glucosyltransferase activity	37	2740	216	30113	0.00059	0.028	// Zm00001d009795 // Zm00001d031209 // Zm00001d032866 // Zm00001d038553 // Zm00001d052492 // Zm00001d039607 // Zm00001d024531 // Zm00001d019507 // Zm00001d019259 // Zm00001d006683 // Zm00001d032776 // Zm00001d051837 // Zm00001d005250 // Zm00001d019254 // Zm00001d039891 // Zm00001d029620 // Zm00001d047253 // Zm00001d019317 // Zm00001d019149 // Zm00001d037636 // Zm00001d002970 // Zm00001d053715 // …
GO:0004672	F	protein kinase activity	202	2740	1745	30113	0.00066	0.03	// Zm00001d030171 // Zm00001d038485 // Zm00001d038487 // Zm00001d038481 // Zm00001d046616 // Zm00001d038326 // Zm00001d045785 // Zm00001d007254 // Zm00001d048680 // Zm00001d011211 // Zm00001d024199 // Zm00001d021836 // Zm00001d037672 // Zm00001d020429 // Zm00001d033316 // Zm00001d004836 // Zm00001d032155 // Zm00001d051399 // Zm00001d053676 // Zm00001d011625 // Zm00001d048053 // Zm00001d008715 // …
GO:0035673	F	oligopeptide transmembrane transporter activity	18	2740	77	30113	0.00079	0.034	// Zm00001d040201 // Zm00001d017714 // Zm00001d045667 // Zm00001d008604 // Zm00001d042684 // Zm00001d049349 // Zm00001d045519 // Zm00001d038334 // Zm00001d012953 // Zm00001d051525 // Zm00001d030158 // Zm00001d000072 // Zm00001d000071 // Zm00001d007255 // Zm00001d038180 // Zm00001d016982 // Zm00001d038186 // Zm00001d030235
GO:1904680	F	peptide transmembrane transporter activity	18	2740	77	30113	0.00079	0.034	// Zm00001d040201 // Zm00001d017714 // Zm00001d045667 // Zm00001d008604 // Zm00001d042684 // Zm00001d049349 // Zm00001d045519 // Zm00001d038334 // Zm00001d012953 // Zm00001d051525 // Zm00001d030158 // Zm00001d000072 // Zm00001d000071 // Zm00001d007255 // Zm00001d038180 // Zm00001d016982 // Zm00001d038186 // Zm00001d030235
GO:0015198	F	oligopeptide transporter activity	18	2740	77	30113	0.00079	0.034	// Zm00001d040201 // Zm00001d017714 // Zm00001d045667 // Zm00001d008604 // Zm00001d042684 // Zm00001d049349 // Zm00001d045519 // Zm00001d038334 // Zm00001d012953 // Zm00001d051525 // Zm00001d030158 // Zm00001d000072 // Zm00001d000071 // Zm00001d007255 // Zm00001d038180 // Zm00001d016982 // Zm00001d038186 // Zm00001d030235
GO:0015197	F	peptide transporter activity	18	2740	77	30113	0.00079	0.034	// Zm00001d040201 // Zm00001d017714 // Zm00001d045667 // Zm00001d008604 // Zm00001d042684 // Zm00001d049349 // Zm00001d045519 // Zm00001d038334 // Zm00001d012953 // Zm00001d051525 // Zm00001d030158 // Zm00001d000072 // Zm00001d000071 // Zm00001d007255 // Zm00001d038180 // Zm00001d016982 // Zm00001d038186 // Zm00001d030235
GO:0080044	F	quercetin 7-O-glucosyltransferase activity	20	2740	91	30113	0.00081	0.034	// Zm00001d019259 // Zm00001d031209 // Zm00001d032866 // Zm00001d039607 // Zm00001d044106 // Zm00001d037384 // Zm00001d049544 // Zm00001d052492 // Zm00001d029620 // Zm00001d038553 // Zm00001d019254 // Zm00001d039891 // Zm00001d029619 // Zm00001d025036 // Zm00001d033320 // Zm00001d014126 // Zm00001d008764 // Zm00001d002970 // Zm00001d038605 // Zm00001d053715
GO:0008509	F	anion transmembrane transporter activity	26	2740	138	30113	0.0011	0.046	// Zm00001d000204 // Zm00001d011679 // Zm00001d037468 // Zm00001d040125 // Zm00001d011393 // Zm00001d039150 // Zm00001d046919 // Zm00001d013045 // Zm00001d017666 // Zm00001d044430 // Zm00001d032461 // Zm00001d025474 // Zm00001d029932 // Zm00001d027344 // Zm00001d021653 // Zm00001d028102 // Zm00001d027667 // Zm00001d016855 // Zm00001d044068 // Zm00001d044181 // Zm00001d027749 // Zm00001d028164 // …
GO:0016760	F	cellulose synthase (UDP-forming) activity	13	2740	49	30113	0.0016	0.063	// Zm00001d009795 // Zm00001d045557 // Zm00001d034770 // Zm00001d049510 // Zm00001d005250 // Zm00001d005451 // Zm00001d032776 // Zm00001d024531 // Zm00001d019317 // Zm00001d019149 // Zm00001d037636 // Zm00001d019507 // Zm00001d041972
GO:0051213	F	dioxygenase activity	34	2740	205	30113	0.0015	0.063	// Zm00001d037724 // Zm00001d026431 // Zm00001d051896 // Zm00001d041726 // Zm00001d043442 // Zm00001d030548 // Zm00001d013689 // Zm00001d018211 // Zm00001d041319 // Zm00001d003533 // Zm00001d002000 // Zm00001d038695 // Zm00001d029744 // Zm00001d042980 // Zm00001d053675 // Zm00001d018819 // Zm00001d043411 // Zm00001d041204 // Zm00001d039634 // Zm00001d039575 // Zm00001d042541 // Zm00001d042540 // …
GO:0016209	F	antioxidant activity	42	2740	272	30113	0.0016	0.064	// Zm00001d031494 // Zm00001d002899 // Zm00001d027411 // Zm00001d006097 // Zm00001d037550 // Zm00001d035336 // Zm00001d040399 // Zm00001d016185 // Zm00001d038599 // Zm00001d031635 // Zm00001d028348 // Zm00001d014467 // Zm00001d043938 // Zm00001d029457 // Zm00001d042961 // Zm00001d023899 // Zm00001d046184 // Zm00001d032405 // Zm00001d037061 // Zm00001d025047 // Zm00001d025774 // Zm00001d046187 // …
GO:0016759	F	cellulose synthase activity	13	2740	50	30113	0.0018	0.069	// Zm00001d009795 // Zm00001d045557 // Zm00001d034770 // Zm00001d049510 // Zm00001d005250 // Zm00001d005451 // Zm00001d032776 // Zm00001d024531 // Zm00001d019317 // Zm00001d019149 // Zm00001d037636 // Zm00001d019507 // Zm00001d041972
GO:0022897	F	proton-dependent peptide secondary active transmembrane transporter activity	16	2740	70	30113	0.0018	0.069	// Zm00001d040201 // Zm00001d017714 // Zm00001d045667 // Zm00001d008604 // Zm00001d042684 // Zm00001d049349 // Zm00001d038334 // Zm00001d012953 // Zm00001d030158 // Zm00001d000072 // Zm00001d000071 // Zm00001d007255 // Zm00001d038180 // Zm00001d016982 // Zm00001d038186 // Zm00001d030235
GO:0015333	F	peptide:proton symporter activity	16	2740	70	30113	0.0018	0.069	// Zm00001d040201 // Zm00001d017714 // Zm00001d045667 // Zm00001d008604 // Zm00001d042684 // Zm00001d049349 // Zm00001d038334 // Zm00001d012953 // Zm00001d030158 // Zm00001d000072 // Zm00001d000071 // Zm00001d007255 // Zm00001d038180 // Zm00001d016982 // Zm00001d038186 // Zm00001d030235
GO:0008515	F	sucrose transmembrane transporter activity	5	2740	8	30113	0.0029	0.11	// Zm00001d041192 // Zm00001d027854 // Zm00001d031647 // Zm00001d033011 // Zm00001d048311
GO:0008324	F	cation transmembrane transporter activity	80	2740	625	30113	0.0031	0.11	// Zm00001d040201 // Zm00001d052242 // Zm00001d048775 // Zm00001d048129 // Zm00001d013127 // Zm00001d022449 // Zm00001d008604 // Zm00001d002708 // Zm00001d036622 // Zm00001d046679 // Zm00001d013324 // Zm00001d044717 // Zm00001d012717 // Zm00001d005190 // Zm00001d035447 // Zm00001d041748 // Zm00001d007255 // Zm00001d038180 // Zm00001d041192 // Zm00001d027268 // Zm00001d030464 // Zm00001d002006 // …
GO:0016762	F	xyloglucan:xyloglucosyl transferase activity	10	2740	35	30113	0.0034	0.12	// Zm00001d024386 // Zm00001d024379 // Zm00001d051867 // Zm00001d017699 // Zm00001d002193 // Zm00001d009309 // Zm00001d002410 // Zm00001d014613 // Zm00001d029814 // Zm00001d014614
GO:0071949	F	FAD binding	16	2740	76	30113	0.0037	0.13	// Zm00001d012641 // Zm00001d027936 // Zm00001d049995 // Zm00001d011890 // Zm00001d019376 // Zm00001d048417 // Zm00001d025400 // Zm00001d016842 // Zm00001d049539 // Zm00001d016844 // Zm00001d034388 // Zm00001d013823 // Zm00001d015927 // Zm00001d008862 // Zm00001d048890 // Zm00001d029626
GO:0046910	F	pectinesterase inhibitor activity	8	2740	24	30113	0.004	0.14	// Zm00001d016906 // Zm00001d007290 // Zm00001d016741 // Zm00001d022460 // Zm00001d040650 // Zm00001d042625 // Zm00001d008334 // Zm00001d045048
GO:0016763	F	transferase activity, transferring pentosyl groups	16	2740	77	30113	0.0042	0.14	// Zm00001d010976 // Zm00001d047993 // Zm00001d024934 // Zm00001d047084 // Zm00001d025851 // Zm00001d002064 // Zm00001d014721 // Zm00001d026460 // Zm00001d037617 // Zm00001d035494 // Zm00001d047694 // Zm00001d028307 // Zm00001d028725 // Zm00001d007231 // Zm00001d028811 // Zm00001d047750
GO:0016702	F	oxidoreductase activity, acting on single donors with incorporation of molecular oxygen, incorporation of two atoms of oxygen	15	2740	70	30113	0.0043	0.14	// Zm00001d003533 // Zm00001d015852 // Zm00001d053675 // Zm00001d041204 // Zm00001d043442 // Zm00001d013493 // Zm00001d042541 // Zm00001d042540 // Zm00001d033222 // Zm00001d031086 // Zm00001d013689 // Zm00001d002000 // Zm00001d025524 // Zm00001d041319 // Zm00001d018819
GO:0022804	F	active transmembrane transporter activity	92	2740	751	30113	0.0049	0.16	// Zm00001d046591 // Zm00001d000204 // Zm00001d007255 // Zm00001d002006 // Zm00001d025572 // Zm00001d033011 // Zm00001d045667 // Zm00001d027921 // Zm00001d042684 // Zm00001d021930 // Zm00001d035381 // Zm00001d014611 // Zm00001d033922 // Zm00001d049349 // Zm00001d021653 // Zm00001d038334 // Zm00001d016982 // Zm00001d028164 // Zm00001d004762 // Zm00001d042692 // Zm00001d035631 // Zm00001d031871 // …
GO:0015020	F	glucuronosyltransferase activity	9	2740	31	30113	0.0049	0.16	// Zm00001d010976 // Zm00001d024934 // Zm00001d002064 // Zm00001d026460 // Zm00001d035494 // Zm00001d027938 // Zm00001d028725 // Zm00001d007231 // Zm00001d047750
GO:0005385	F	zinc ion transmembrane transporter activity	7	2740	20	30113	0.0056	0.18	// Zm00001d036965 // Zm00001d014669 // Zm00001d029497 // Zm00001d019228 // Zm00001d005190 // Zm00001d019226 // Zm00001d002343
GO:0004674	F	protein serine/threonine kinase activity	128	2740	1104	30113	0.0057	0.18	// Zm00001d030171 // Zm00001d038326 // Zm00001d007254 // Zm00001d024199 // Zm00001d037672 // Zm00001d020429 // Zm00001d033316 // Zm00001d032155 // Zm00001d011625 // Zm00001d008715 // Zm00001d023253 // Zm00001d020927 // Zm00001d021303 // Zm00001d035949 // Zm00001d040324 // Zm00001d052989 // Zm00001d032353 // Zm00001d021948 // Zm00001d032715 // Zm00001d053087 // Zm00001d005748 // Zm00001d021535 // …
GO:0097599	F	xylanase activity	5	2740	10	30113	0.0059	0.19	// Zm00001d026415 // Zm00001d009060 // Zm00001d052792 // Zm00001d018080 // Zm00001d023994
GO:0016854	F	racemase and epimerase activity	12	2740	52	30113	0.0061	0.19	// Zm00001d009404 // Zm00001d052053 // Zm00001d025586 // Zm00001d049804 // Zm00001d003434 // Zm00001d003432 // Zm00001d045078 // Zm00001d035212 // Zm00001d018350 // Zm00001d031577 // Zm00001d021026 // Zm00001d041575
GO:0080161	F	auxin transmembrane transporter activity	6	2740	15	30113	0.0061	0.19	// Zm00001d052269 // Zm00001d046893 // Zm00001d044083 // Zm00001d053004 // Zm00001d031871 // Zm00001d043660
GO:0008422	F	beta-glucosidase activity	11	2740	46	30113	0.0068	0.2	// Zm00001d028199 // Zm00001d023994 // Zm00001d048099 // Zm00001d041777 // Zm00001d041776 // Zm00001d008435 // Zm00001d021119 // Zm00001d033649 // Zm00001d042507 // Zm00001d022367 // Zm00001d005431
GO:0004497	F	monooxygenase activity	52	2740	389	30113	0.0073	0.22	// Zm00001d046207 // Zm00001d006199 // Zm00001d008985 // Zm00001d020717 // Zm00001d006193 // Zm00001d011932 // Zm00001d008230 // Zm00001d044154 // Zm00001d052595 // Zm00001d013830 // Zm00001d053569 // Zm00001d016844 // Zm00001d006203 // Zm00001d009506 // Zm00001d015579 // Zm00001d032468 // Zm00001d048370 // Zm00001d017762 // Zm00001d028170 // Zm00001d028325 // Zm00001d007180 // Zm00001d049573 // …
GO:0004364	F	glutathione transferase activity	15	2740	75	30113	0.0073	0.22	// Zm00001d029704 // Zm00001d021470 // Zm00001d029707 // Zm00001d048353 // Zm00001d011958 // Zm00001d028692 // Zm00001d024963 // Zm00001d027540 // Zm00001d041772 // Zm00001d029801 // Zm00001d020780 // Zm00001d027539 // Zm00001d027541 // Zm00001d043795 // Zm00001d018809
GO:0015018	F	galactosylgalactosylxylosylprotein 3-beta-glucuronosyltransferase activity	8	2740	28	30113	0.0084	0.24	// Zm00001d010976 // Zm00001d024934 // Zm00001d002064 // Zm00001d026460 // Zm00001d035494 // Zm00001d028725 // Zm00001d007231 // Zm00001d047750
GO:0001067	F	regulatory region nucleic acid binding	55	2740	423	30113	0.0095	0.27	// Zm00001d043837 // Zm00001d046053 // Zm00001d030139 // Zm00001d010907 // Zm00001d039506 // Zm00001d021057 // Zm00001d022227 // Zm00001d016952 // Zm00001d018142 // Zm00001d038338 // Zm00001d008817 // Zm00001d002782 // Zm00001d052180 // Zm00001d017383 // Zm00001d051267 // Zm00001d032694 // Zm00001d050350 // Zm00001d003412 // Zm00001d038930 // Zm00001d012255 // Zm00001d049511 // Zm00001d047722 // …
GO:0044212	F	transcription regulatory region DNA binding	55	2740	423	30113	0.0095	0.27	// Zm00001d043837 // Zm00001d046053 // Zm00001d030139 // Zm00001d010907 // Zm00001d039506 // Zm00001d021057 // Zm00001d022227 // Zm00001d016952 // Zm00001d018142 // Zm00001d038338 // Zm00001d008817 // Zm00001d002782 // Zm00001d052180 // Zm00001d017383 // Zm00001d051267 // Zm00001d032694 // Zm00001d050350 // Zm00001d003412 // Zm00001d038930 // Zm00001d012255 // Zm00001d049511 // Zm00001d047722 // …
GO:0000975	F	regulatory region DNA binding	55	2740	423	30113	0.0095	0.27	// Zm00001d043837 // Zm00001d046053 // Zm00001d030139 // Zm00001d010907 // Zm00001d039506 // Zm00001d021057 // Zm00001d022227 // Zm00001d016952 // Zm00001d018142 // Zm00001d038338 // Zm00001d008817 // Zm00001d002782 // Zm00001d052180 // Zm00001d017383 // Zm00001d051267 // Zm00001d032694 // Zm00001d050350 // Zm00001d003412 // Zm00001d038930 // Zm00001d012255 // Zm00001d049511 // Zm00001d047722 // …
GO:0016857	F	racemase and epimerase activity, acting on carbohydrates and derivatives	10	2740	42	30113	0.0099	0.27	// Zm00001d052053 // Zm00001d025586 // Zm00001d049804 // Zm00001d003434 // Zm00001d003432 // Zm00001d045078 // Zm00001d035212 // Zm00001d018350 // Zm00001d031577 // Zm00001d021026
GO:0015923	F	mannosidase activity	8	2740	29	30113	0.01	0.27	// Zm00001d019006 // Zm00001d023994 // Zm00001d003736 // Zm00001d043443 // Zm00001d035570 // Zm00001d008435 // Zm00001d032090 // Zm00001d030285
GO:0016701	F	oxidoreductase activity, acting on single donors with incorporation of molecular oxygen	15	2740	79	30113	0.011	0.29	// Zm00001d003533 // Zm00001d015852 // Zm00001d053675 // Zm00001d041204 // Zm00001d043442 // Zm00001d013493 // Zm00001d042541 // Zm00001d042540 // Zm00001d033222 // Zm00001d031086 // Zm00001d013689 // Zm00001d002000 // Zm00001d025524 // Zm00001d041319 // Zm00001d018819
GO:0016773	F	phosphotransferase activity, alcohol group as acceptor	210	2740	1956	30113	0.011	0.3	// Zm00001d030171 // Zm00001d038485 // Zm00001d038487 // Zm00001d038481 // Zm00001d046616 // Zm00001d038326 // Zm00001d015182 // Zm00001d045785 // Zm00001d007254 // Zm00001d029047 // Zm00001d048680 // Zm00001d032540 // Zm00001d011211 // Zm00001d024199 // Zm00001d021836 // Zm00001d037672 // Zm00001d020429 // Zm00001d033316 // Zm00001d004836 // Zm00001d032155 // Zm00001d051399 // Zm00001d053676 // …
GO:0008810	F	cellulase activity	7	2740	24	30113	0.012	0.32	// Zm00001d033917 // Zm00001d017978 // Zm00001d026712 // Zm00001d044744 // Zm00001d020371 // Zm00001d013319 // Zm00001d021280
GO:0009055	F	electron carrier activity	38	2740	275	30113	0.013	0.33	// Zm00001d013038 // Zm00001d035002 // Zm00001d009568 // Zm00001d037194 // Zm00001d035001 // Zm00001d037218 // Zm00001d020794 // Zm00001d014463 // Zm00001d021850 // Zm00001d035859 // Zm00001d048720 // Zm00001d019376 // Zm00001d037757 // Zm00001d029626 // Zm00001d012293 // Zm00001d027346 // Zm00001d052252 // Zm00001d053432 // Zm00001d023869 // Zm00001d052950 // Zm00001d034546 // Zm00001d040504 // …
GO:0015157	F	oligosaccharide transmembrane transporter activity	5	2740	13	30113	0.014	0.35	// Zm00001d041192 // Zm00001d027854 // Zm00001d031647 // Zm00001d033011 // Zm00001d048311
GO:0015154	F	disaccharide transmembrane transporter activity	5	2740	13	30113	0.014	0.35	// Zm00001d041192 // Zm00001d027854 // Zm00001d031647 // Zm00001d033011 // Zm00001d048311
GO:0045330	F	aspartyl esterase activity	10	2740	45	30113	0.015	0.37	// Zm00001d016906 // Zm00001d007290 // Zm00001d022460 // Zm00001d050082 // Zm00001d040650 // Zm00001d015934 // Zm00001d032992 // Zm00001d042625 // Zm00001d008334 // Zm00001d045048
GO:0030599	F	pectinesterase activity	10	2740	46	30113	0.016	0.41	// Zm00001d016906 // Zm00001d007290 // Zm00001d022460 // Zm00001d050082 // Zm00001d040650 // Zm00001d015934 // Zm00001d032992 // Zm00001d042625 // Zm00001d008334 // Zm00001d045048
GO:0010329	F	auxin efflux transmembrane transporter activity	5	2740	14	30113	0.017	0.43	// Zm00001d052269 // Zm00001d046893 // Zm00001d043660 // Zm00001d031871 // Zm00001d044083
GO:1900750	F	oligopeptide binding	6	2740	20	30113	0.018	0.43	// Zm00001d021470 // Zm00001d048353 // Zm00001d027540 // Zm00001d029801 // Zm00001d027539 // Zm00001d027541
GO:0010436	F	carotenoid dioxygenase activity	6	2740	20	30113	0.018	0.43	// Zm00001d043442 // Zm00001d033222 // Zm00001d031086 // Zm00001d013689 // Zm00001d041319 // Zm00001d018819
GO:0043295	F	glutathione binding	6	2740	20	30113	0.018	0.43	// Zm00001d021470 // Zm00001d048353 // Zm00001d027540 // Zm00001d029801 // Zm00001d027539 // Zm00001d027541
GO:0046915	F	transition metal ion transmembrane transporter activity	13	2740	70	30113	0.02	0.47	// Zm00001d036965 // Zm00001d020623 // Zm00001d048129 // Zm00001d019226 // Zm00001d020395 // Zm00001d002708 // Zm00001d029497 // Zm00001d002343 // Zm00001d005190 // Zm00001d019228 // Zm00001d014669 // Zm00001d046242 // Zm00001d035875
GO:0022832	F	voltage-gated channel activity	13	2740	71	30113	0.022	0.5	// Zm00001d049218 // Zm00001d028102 // Zm00001d011393 // Zm00001d025474 // Zm00001d044717 // Zm00001d012717 // Zm00001d044056 // Zm00001d015702 // Zm00001d016855 // Zm00001d039150 // Zm00001d044181 // Zm00001d038252 // Zm00001d046919
GO:0005244	F	voltage-gated ion channel activity	13	2740	71	30113	0.022	0.5	// Zm00001d049218 // Zm00001d028102 // Zm00001d011393 // Zm00001d025474 // Zm00001d044717 // Zm00001d012717 // Zm00001d044056 // Zm00001d015702 // Zm00001d016855 // Zm00001d039150 // Zm00001d044181 // Zm00001d038252 // Zm00001d046919
GO:0015926	F	glucosidase activity	12	2740	65	30113	0.025	0.58	// Zm00001d028199 // Zm00001d023994 // Zm00001d048099 // Zm00001d016708 // Zm00001d041777 // Zm00001d041776 // Zm00001d008435 // Zm00001d021119 // Zm00001d033649 // Zm00001d042507 // Zm00001d022367 // Zm00001d005431
GO:0004568	F	chitinase activity	8	2740	36	30113	0.027	0.62	// Zm00001d042768 // Zm00001d009936 // Zm00001d049226 // Zm00001d017152 // Zm00001d027524 // Zm00001d027525 // Zm00001d020974 // Zm00001d036370
GO:0030246	F	carbohydrate binding	41	2740	323	30113	0.031	0.69	// Zm00001d030171 // Zm00001d009416 // Zm00001d034217 // Zm00001d025586 // Zm00001d044977 // Zm00001d030285 // Zm00001d051615 // Zm00001d053135 // Zm00001d005779 // Zm00001d020974 // Zm00001d010446 // Zm00001d018059 // Zm00001d044639 // Zm00001d003434 // Zm00001d003432 // Zm00001d017152 // Zm00001d001781 // Zm00001d029950 // Zm00001d023253 // Zm00001d011832 // Zm00001d041880 // Zm00001d044290 // …
GO:0050660	F	flavin adenine dinucleotide binding	26	2740	188	30113	0.034	0.76	// Zm00001d017786 // Zm00001d016842 // Zm00001d032090 // Zm00001d016844 // Zm00001d051130 // Zm00001d019376 // Zm00001d048417 // Zm00001d049539 // Zm00001d029626 // Zm00001d043681 // Zm00001d015927 // Zm00001d021444 // Zm00001d012641 // Zm00001d002613 // Zm00001d011890 // Zm00001d024281 // Zm00001d034388 // Zm00001d013823 // Zm00001d049995 // Zm00001d027936 // Zm00001d025400 // Zm00001d032284 // …
GO:0015925	F	galactosidase activity	8	2740	38	30113	0.035	0.77	// Zm00001d028199 // Zm00001d023994 // Zm00001d019163 // Zm00001d008435 // Zm00001d046357 // Zm00001d032605 // Zm00001d041880 // Zm00001d044290
GO:0015112	F	nitrate transmembrane transporter activity	5	2740	18	30113	0.038	0.82	// Zm00001d029932 // Zm00001d017666 // Zm00001d024587 // Zm00001d011679 // Zm00001d046919
GO:0022836	F	gated channel activity	17	2740	111	30113	0.038	0.82	// Zm00001d049218 // Zm00001d018614 // Zm00001d028102 // Zm00001d030133 // Zm00001d011393 // Zm00001d006508 // Zm00001d025474 // Zm00001d044717 // Zm00001d012717 // Zm00001d044056 // Zm00001d015702 // Zm00001d016855 // Zm00001d039150 // Zm00001d014451 // Zm00001d044181 // Zm00001d038252 // Zm00001d046919
GO:0004559	F	alpha-mannosidase activity	5	2740	18	30113	0.038	0.82	// Zm00001d019006 // Zm00001d032090 // Zm00001d030285 // Zm00001d035570 // Zm00001d003736
GO:0072341	F	modified amino acid binding	7	2740	32	30113	0.04	0.85	// Zm00001d027540 // Zm00001d021470 // Zm00001d048353 // Zm00001d033149 // Zm00001d029801 // Zm00001d027539 // Zm00001d027541
GO:0016832	F	aldehyde-lyase activity	6	2740	25	30113	0.04	0.85	// Zm00001d025862 // Zm00001d023559 // Zm00001d053015 // Zm00001d003058 // Zm00001d048709 // Zm00001d002000
GO:0045549	F	9-cis-epoxycarotenoid dioxygenase activity	5	2740	19	30113	0.045	0.94	// Zm00001d041319 // Zm00001d033222 // Zm00001d031086 // Zm00001d013689 // Zm00001d018819
GO:0033293	F	monocarboxylic acid binding	9	2740	48	30113	0.045	0.94	// Zm00001d003757 // Zm00001d004700 // Zm00001d028793 // Zm00001d003760 // Zm00001d019895 // Zm00001d028815 // Zm00001d028814 // Zm00001d048890 // Zm00001d010445
GO:0005216	F	ion channel activity	19	2740	132	30113	0.047	0.96	// Zm00001d049218 // Zm00001d018614 // Zm00001d028102 // Zm00001d030133 // Zm00001d011393 // Zm00001d006508 // Zm00001d025474 // Zm00001d033818 // Zm00001d044717 // Zm00001d012717 // Zm00001d044056 // Zm00001d012614 // Zm00001d015702 // Zm00001d016855 // Zm00001d039150 // Zm00001d014451 // Zm00001d044181 // Zm00001d038252 // Zm00001d046919
GO:0004252	F	serine-type endopeptidase activity	14	2740	137	30113	0.38	1	// Zm00001d027355 // Zm00001d021231 // Zm00001d033194 // Zm00001d002278 // Zm00001d020627 // Zm00001d018282 // Zm00001d037651 // Zm00001d019450 // Zm00001d027732 // Zm00001d007517 // Zm00001d029686 // Zm00001d029667 // Zm00001d040466 // Zm00001d020867
GO:0004540	F	ribonuclease activity	6	2740	119	30113	0.95	1	// Zm00001d001774 // Zm00001d026657 // Zm00001d021259 // Zm00001d032501 // Zm00001d028815 // Zm00001d028814
GO:0016765	F	transferase activity, transferring alkyl or aryl (other than methyl) groups	23	2740	177	30113	0.072	1	// Zm00001d043812 // Zm00001d021470 // Zm00001d011958 // Zm00001d011673 // Zm00001d040697 // Zm00001d027539 // Zm00001d048353 // Zm00001d029704 // Zm00001d029707 // Zm00001d022557 // Zm00001d041772 // Zm00001d020780 // Zm00001d027540 // Zm00001d027541 // Zm00001d046909 // Zm00001d018809 // Zm00001d028692 // Zm00001d038921 // Zm00001d024963 // Zm00001d021410 // Zm00001d029801 // Zm00001d021929 // …
GO:0016667	F	oxidoreductase activity, acting on a sulfur group of donors	20	2740	154	30113	0.089	1	// Zm00001d052034 // Zm00001d035390 // Zm00001d052252 // Zm00001d031738 // Zm00001d037218 // Zm00001d023869 // Zm00001d048720 // Zm00001d009568 // Zm00001d010871 // Zm00001d010594 // Zm00001d037757 // Zm00001d045418 // Zm00001d006437 // Zm00001d007800 // Zm00001d017240 // Zm00001d026368 // Zm00001d018238 // Zm00001d008843 // Zm00001d011543 // Zm00001d029457
GO:0004713	F	protein tyrosine kinase activity	5	2740	54	30113	0.55	1	// Zm00001d002174 // Zm00001d012717 // Zm00001d011700 // Zm00001d012609 // Zm00001d026004
GO:0016831	F	carboxy-lyase activity	7	2740	104	30113	0.83	1	// Zm00001d033805 // Zm00001d003522 // Zm00001d047797 // Zm00001d031749 // Zm00001d052595 // Zm00001d020008 // Zm00001d040129
GO:0017171	F	serine hydrolase activity	26	2740	241	30113	0.23	1	// Zm00001d027355 // Zm00001d021231 // Zm00001d030172 // Zm00001d014178 // Zm00001d027732 // Zm00001d007517 // Zm00001d022374 // Zm00001d018282 // Zm00001d005627 // Zm00001d036727 // Zm00001d029667 // Zm00001d020627 // Zm00001d007073 // Zm00001d019534 // Zm00001d037651 // Zm00001d002278 // Zm00001d020867 // Zm00001d029686 // Zm00001d049922 // Zm00001d025195 // Zm00001d046801 // Zm00001d040466 // …
GO:0015079	F	potassium ion transmembrane transporter activity	10	2740	85	30113	0.27	1	// Zm00001d049218 // Zm00001d022449 // Zm00001d046679 // Zm00001d044717 // Zm00001d012717 // Zm00001d044056 // Zm00001d036622 // Zm00001d026289 // Zm00001d038252 // Zm00001d022504
GO:0017016	F	Ras GTPase binding	5	2740	95	30113	0.93	1	// Zm00001d017859 // Zm00001d023581 // Zm00001d047283 // Zm00001d041556 // Zm00001d051687
GO:0016810	F	hydrolase activity, acting on carbon-nitrogen (but not peptide) bonds	12	2740	155	30113	0.75	1	// Zm00001d002052 // Zm00001d016902 // Zm00001d023543 // Zm00001d037164 // Zm00001d042974 // Zm00001d019698 // Zm00001d053722 // Zm00001d007936 // Zm00001d004817 // Zm00001d026635 // Zm00001d016963 // Zm00001d050844
GO:0016811	F	hydrolase activity, acting on carbon-nitrogen (but not peptide) bonds, in linear amides	8	2740	96	30113	0.65	1	// Zm00001d037164 // Zm00001d002052 // Zm00001d019698 // Zm00001d023543 // Zm00001d042974 // Zm00001d053722 // Zm00001d007936 // Zm00001d004817
GO:0016817	F	hydrolase activity, acting on acid anhydrides	57	2740	1651	30113	1	1	// Zm00001d052242 // Zm00001d043386 // Zm00001d053603 // Zm00001d025951 // Zm00001d034022 // Zm00001d046226 // Zm00001d025859 // Zm00001d021647 // Zm00001d002708 // Zm00001d005190 // Zm00001d045139 // Zm00001d005779 // Zm00001d033383 // Zm00001d002006 // Zm00001d011790 // Zm00001d028830 // Zm00001d048477 // Zm00001d011315 // Zm00001d024497 // Zm00001d014669 // Zm00001d046277 // Zm00001d007932 // …
GO:0033218	F	amide binding	11	2740	122	30113	0.56	1	// Zm00001d008209 // Zm00001d027540 // Zm00001d021470 // Zm00001d042637 // Zm00001d050635 // Zm00001d033149 // Zm00001d041556 // Zm00001d029801 // Zm00001d048353 // Zm00001d027539 // Zm00001d027541
GO:0000982	F	transcription factor activity, RNA polymerase II core promoter proximal region sequence-specific binding	11	2740	97	30113	0.29	1	// Zm00001d017614 // Zm00001d046053 // Zm00001d039434 // Zm00001d021057 // Zm00001d018142 // Zm00001d051465 // Zm00001d027957 // Zm00001d046054 // Zm00001d052180 // Zm00001d023736 // Zm00001d028217
GO:0015078	F	hydrogen ion transmembrane transporter activity	13	2740	198	30113	0.9	1	// Zm00001d052242 // Zm00001d005032 // Zm00001d026490 // Zm00001d024262 // Zm00001d053432 // Zm00001d003728 // Zm00001d022504 // Zm00001d013324 // Zm00001d035631 // Zm00001d002006 // Zm00001d021620 // Zm00001d033922 // Zm00001d046919
GO:0010427	F	abscisic acid binding	5	2740	24	30113	0.089	1	// Zm00001d028814 // Zm00001d028815 // Zm00001d028793 // Zm00001d010445 // Zm00001d019895
GO:0008308	F	voltage-gated anion channel activity	8	2740	47	30113	0.085	1	// Zm00001d028102 // Zm00001d025474 // Zm00001d011393 // Zm00001d015702 // Zm00001d016855 // Zm00001d039150 // Zm00001d044181 // Zm00001d046919
GO:0004519	F	endonuclease activity	6	2740	150	30113	0.99	1	// Zm00001d021318 // Zm00001d053183 // Zm00001d003728 // Zm00001d021259 // Zm00001d032501 // Zm00001d006941
GO:0004620	F	phospholipase activity	10	2740	70	30113	0.13	1	// Zm00001d039542 // Zm00001d017457 // Zm00001d013461 // Zm00001d039670 // Zm00001d011477 // Zm00001d008727 // Zm00001d043680 // Zm00001d048841 // Zm00001d029397 // Zm00001d031814
GO:0022890	F	inorganic cation transmembrane transporter activity	37	2740	413	30113	0.56	1	// Zm00001d049218 // Zm00001d052242 // Zm00001d033818 // Zm00001d048129 // Zm00001d022449 // Zm00001d002708 // Zm00001d046679 // Zm00001d044717 // Zm00001d012717 // Zm00001d005190 // Zm00001d002343 // Zm00001d002006 // Zm00001d035875 // Zm00001d046919 // Zm00001d036965 // Zm00001d005032 // Zm00001d024262 // Zm00001d029497 // Zm00001d013324 // Zm00001d026289 // Zm00001d033922 // Zm00001d020623 // …
GO:0016874	F	ligase activity	33	2740	548	30113	0.99	1	// Zm00001d026161 // Zm00001d051804 // Zm00001d039116 // Zm00001d001769 // Zm00001d026649 // Zm00001d046915 // Zm00001d039732 // Zm00001d048784 // Zm00001d051529 // Zm00001d028260 // Zm00001d037384 // Zm00001d033055 // Zm00001d031290 // Zm00001d032810 // Zm00001d015459 // Zm00001d008957 // Zm00001d020332 // Zm00001d048050 // Zm00001d027649 // Zm00001d007709 // Zm00001d013571 // Zm00001d017958 // …
GO:0005488	F	binding	1395	2740	15954	30113	0.98	1	// Zm00001d032090 // Zm00001d007254 // Zm00001d043043 // Zm00001d015579 // Zm00001d051267 // Zm00001d015377 // Zm00001d051795 // Zm00001d052683 // Zm00001d002801 // Zm00001d007838 // Zm00001d052061 // Zm00001d003311 // Zm00001d028995 // Zm00001d017615 // Zm00001d017614 // Zm00001d017613 // Zm00001d017612 // Zm00001d037112 // Zm00001d019712 // Zm00001d021824 // Zm00001d021826 // Zm00001d021535 // …
GO:1901265	F	nucleoside phosphate binding	321	2740	4252	30113	1	1	// Zm00001d030171 // Zm00001d038485 // Zm00001d038487 // Zm00001d038657 // Zm00001d038481 // Zm00001d046616 // Zm00001d038326 // Zm00001d011097 // Zm00001d034388 // Zm00001d013873 // Zm00001d045785 // Zm00001d032090 // Zm00001d049995 // Zm00001d007254 // Zm00001d018964 // Zm00001d039732 // Zm00001d053313 // Zm00001d048680 // Zm00001d003252 // Zm00001d032540 // Zm00001d044416 // Zm00001d011211 // …
GO:0008092	F	cytoskeletal protein binding	19	2740	361	30113	1	1	// Zm00001d035625 // Zm00001d032962 // Zm00001d028803 // Zm00001d025951 // Zm00001d028830 // Zm00001d051688 // Zm00001d035589 // Zm00001d043295 // Zm00001d042974 // Zm00001d014271 // Zm00001d033830 // Zm00001d020685 // Zm00001d018080 // Zm00001d047942 // Zm00001d019670 // Zm00001d017860 // Zm00001d047881 // Zm00001d029215 // Zm00001d039711
GO:0003779	F	actin binding	10	2740	119	30113	0.64	1	// Zm00001d035625 // Zm00001d028803 // Zm00001d017860 // Zm00001d051688 // Zm00001d035589 // Zm00001d033830 // Zm00001d018080 // Zm00001d047942 // Zm00001d029215 // Zm00001d039711
GO:0015399	F	primary active transmembrane transporter activity	28	2740	324	30113	0.63	1	// Zm00001d052242 // Zm00001d046591 // Zm00001d046226 // Zm00001d021647 // Zm00001d002708 // Zm00001d053603 // Zm00001d045139 // Zm00001d005779 // Zm00001d014669 // Zm00001d002006 // Zm00001d011315 // Zm00001d024497 // Zm00001d046277 // Zm00001d018500 // Zm00001d013324 // Zm00001d019226 // Zm00001d033922 // Zm00001d026490 // Zm00001d008178 // Zm00001d043762 // Zm00001d002503 // Zm00001d031447 // …
GO:0004190	F	aspartic-type endopeptidase activity	19	2740	155	30113	0.14	1	// Zm00001d002833 // Zm00001d009510 // Zm00001d035981 // Zm00001d022078 // Zm00001d038969 // Zm00001d017869 // Zm00001d051693 // Zm00001d043864 // Zm00001d007753 // Zm00001d014804 // Zm00001d032742 // Zm00001d050178 // Zm00001d050254 // Zm00001d022390 // Zm00001d036037 // Zm00001d006330 // Zm00001d012415 // Zm00001d033957 // Zm00001d027965
GO:0016787	F	hydrolase activity	384	2740	5027	30113	1	1	// Zm00001d029164 // Zm00001d030172 // Zm00001d010840 // Zm00001d022460 // Zm00001d040220 // Zm00001d045264 // Zm00001d046591 // Zm00001d032090 // Zm00001d036107 // Zm00001d048841 // Zm00001d042840 // Zm00001d017152 // Zm00001d045302 // Zm00001d026010 // Zm00001d044921 // Zm00001d037180 // Zm00001d016906 // Zm00001d020726 // Zm00001d016902 // Zm00001d049226 // Zm00001d019093 // Zm00001d026635 // …
GO:0019887	F	protein kinase regulator activity	5	2740	104	30113	0.96	1	// Zm00001d052185 // Zm00001d005928 // Zm00001d028274 // Zm00001d052174 // Zm00001d048533
GO:0019888	F	protein phosphatase regulator activity	5	2740	61	30113	0.65	1	// Zm00001d028814 // Zm00001d028815 // Zm00001d028793 // Zm00001d010445 // Zm00001d019895
GO:0008168	F	methyltransferase activity	29	2740	567	30113	1	1	// Zm00001d009430 // Zm00001d049179 // Zm00001d045206 // Zm00001d038519 // Zm00001d013035 // Zm00001d040457 // Zm00001d036103 // Zm00001d038699 // Zm00001d023950 // Zm00001d026386 // Zm00001d052683 // Zm00001d049688 // Zm00001d048625 // Zm00001d030163 // Zm00001d044120 // Zm00001d022575 // Zm00001d053226 // Zm00001d027548 // Zm00001d051442 // Zm00001d004689 // Zm00001d036293 // Zm00001d005641 // …
GO:0019207	F	kinase regulator activity	6	2740	115	30113	0.94	1	// Zm00001d005928 // Zm00001d028685 // Zm00001d048533 // Zm00001d052174 // Zm00001d052185 // Zm00001d028274
GO:0016788	F	hydrolase activity, acting on ester bonds	106	2740	1222	30113	0.7	1	// Zm00001d039542 // Zm00001d006941 // Zm00001d046593 // Zm00001d022460 // Zm00001d040220 // Zm00001d045264 // Zm00001d016822 // Zm00001d011507 // Zm00001d036107 // Zm00001d039732 // Zm00001d048841 // Zm00001d042840 // Zm00001d022615 // Zm00001d014191 // Zm00001d011430 // Zm00001d045302 // Zm00001d032935 // Zm00001d043680 // Zm00001d051399 // Zm00001d016906 // Zm00001d020726 // Zm00001d051923 // …
GO:0031267	F	small GTPase binding	5	2740	95	30113	0.93	1	// Zm00001d017859 // Zm00001d023581 // Zm00001d047283 // Zm00001d041556 // Zm00001d051687
GO:0016779	F	nucleotidyltransferase activity	6	2740	335	30113	1	1	// Zm00001d044129 // Zm00001d012158 // Zm00001d012557 // Zm00001d015182 // Zm00001d028572 // Zm00001d042506
GO:0051539	F	4 iron, 4 sulfur cluster binding	5	2740	89	30113	0.9	1	// Zm00001d024952 // Zm00001d004564 // Zm00001d048358 // Zm00001d006476 // Zm00001d034250
GO:0016772	F	transferase activity, transferring phosphorus-containing groups	238	2740	2752	30113	0.79	1	// Zm00001d030171 // Zm00001d010662 // Zm00001d038487 // Zm00001d038657 // Zm00001d038481 // Zm00001d046616 // Zm00001d038326 // Zm00001d015182 // Zm00001d045785 // Zm00001d007254 // Zm00001d029047 // Zm00001d048680 // Zm00001d048533 // Zm00001d032540 // Zm00001d011211 // Zm00001d024199 // Zm00001d021836 // Zm00001d037672 // Zm00001d020429 // Zm00001d033316 // Zm00001d031201 // Zm00001d032155 // …
GO:0000976	F	transcription regulatory region sequence-specific DNA binding	15	2740	157	30113	0.47	1	// Zm00001d039434 // Zm00001d017614 // Zm00001d043536 // Zm00001d018142 // Zm00001d021057 // Zm00001d016674 // Zm00001d021718 // Zm00001d040148 // Zm00001d051465 // Zm00001d027957 // Zm00001d049692 // Zm00001d023736 // Zm00001d052180 // Zm00001d044168 // Zm00001d028217
GO:0032553	F	ribonucleotide binding	278	2740	3872	30113	1	1	// Zm00001d030171 // Zm00001d038485 // Zm00001d038487 // Zm00001d038657 // Zm00001d038481 // Zm00001d046616 // Zm00001d038326 // Zm00001d011097 // Zm00001d013873 // Zm00001d045785 // Zm00001d032090 // Zm00001d007254 // Zm00001d018964 // Zm00001d039732 // Zm00001d048680 // Zm00001d032540 // Zm00001d044416 // Zm00001d011211 // Zm00001d024199 // Zm00001d037672 // Zm00001d020429 // Zm00001d046277 // …
GO:0008270	F	zinc ion binding	64	2740	734	30113	0.65	1	// Zm00001d030347 // Zm00001d051309 // Zm00001d021318 // Zm00001d013443 // Zm00001d028422 // Zm00001d038206 // Zm00001d007107 // Zm00001d029149 // Zm00001d042602 // Zm00001d046289 // Zm00001d040457 // Zm00001d043068 // Zm00001d002576 // Zm00001d016828 // Zm00001d006016 // Zm00001d030936 // Zm00001d005698 // Zm00001d026053 // Zm00001d029896 // Zm00001d044096 // Zm00001d050011 // Zm00001d020013 // …
GO:0005200	F	structural constituent of cytoskeleton	8	2740	56	30113	0.16	1	// Zm00001d013612 // Zm00001d034022 // Zm00001d043158 // Zm00001d028004 // Zm00001d033457 // Zm00001d007932 // Zm00001d048065 // Zm00001d030526
GO:0000166	F	nucleotide binding	321	2740	4252	30113	1	1	// Zm00001d030171 // Zm00001d038485 // Zm00001d038487 // Zm00001d038657 // Zm00001d038481 // Zm00001d046616 // Zm00001d038326 // Zm00001d011097 // Zm00001d034388 // Zm00001d013873 // Zm00001d045785 // Zm00001d032090 // Zm00001d049995 // Zm00001d007254 // Zm00001d018964 // Zm00001d039732 // Zm00001d053313 // Zm00001d048680 // Zm00001d003252 // Zm00001d032540 // Zm00001d044416 // Zm00001d011211 // …
GO:1901681	F	sulfur compound binding	7	2740	34	30113	0.051	1	// Zm00001d027540 // Zm00001d021470 // Zm00001d048353 // Zm00001d046434 // Zm00001d029801 // Zm00001d027539 // Zm00001d027541
GO:0010857	F	calcium-dependent protein kinase activity	8	2740	77	30113	0.42	1	// Zm00001d051156 // Zm00001d013109 // Zm00001d013030 // Zm00001d047428 // Zm00001d013105 // Zm00001d013527 // Zm00001d026139 // Zm00001d006885
GO:0000287	F	magnesium ion binding	9	2740	171	30113	0.97	1	// Zm00001d037617 // Zm00001d052247 // Zm00001d037092 // Zm00001d040220 // Zm00001d010171 // Zm00001d024821 // Zm00001d035775 // Zm00001d033619 // Zm00001d028556
GO:0016301	F	kinase activity	230	2740	2396	30113	0.22	1	// Zm00001d030171 // Zm00001d010662 // Zm00001d038487 // Zm00001d038657 // Zm00001d038481 // Zm00001d046616 // Zm00001d038326 // Zm00001d015182 // Zm00001d045785 // Zm00001d007254 // Zm00001d029047 // Zm00001d048680 // Zm00001d048533 // Zm00001d032540 // Zm00001d011211 // Zm00001d024199 // Zm00001d021836 // Zm00001d037672 // Zm00001d020429 // Zm00001d033316 // Zm00001d031201 // Zm00001d032155 // …
GO:0016410	F	N-acyltransferase activity	5	2740	135	30113	0.99	1	// Zm00001d033657 // Zm00001d020296 // Zm00001d050910 // Zm00001d019061 // Zm00001d030833
GO:0005506	F	iron ion binding	50	2740	465	30113	0.15	1	// Zm00001d046207 // Zm00001d006199 // Zm00001d034388 // Zm00001d020717 // Zm00001d006193 // Zm00001d011932 // Zm00001d044154 // Zm00001d048021 // Zm00001d023213 // Zm00001d013830 // Zm00001d053569 // Zm00001d008569 // Zm00001d006203 // Zm00001d028325 // Zm00001d015579 // Zm00001d032468 // Zm00001d048370 // Zm00001d017762 // Zm00001d033139 // Zm00001d019376 // Zm00001d007180 // Zm00001d028282 // …
GO:0005507	F	copper ion binding	11	2740	85	30113	0.18	1	// Zm00001d018696 // Zm00001d042901 // Zm00001d002708 // Zm00001d042906 // Zm00001d035859 // Zm00001d040034 // Zm00001d032504 // Zm00001d042848 // Zm00001d004413 // Zm00001d012477 // Zm00001d049363
GO:0008289	F	lipid binding	20	2740	230	30113	0.61	1	// Zm00001d003757 // Zm00001d004700 // Zm00001d044686 // Zm00001d048890 // Zm00001d037484 // Zm00001d003760 // Zm00001d045154 // Zm00001d007106 // Zm00001d022625 // Zm00001d005971 // Zm00001d048202 // Zm00001d049766 // Zm00001d038066 // Zm00001d028620 // Zm00001d023343 // Zm00001d038065 // Zm00001d008939 // Zm00001d019100 // Zm00001d019477 // Zm00001d007831
GO:0016853	F	isomerase activity	38	2740	481	30113	0.82	1	// Zm00001d030363 // Zm00001d009404 // Zm00001d025586 // Zm00001d040375 // Zm00001d039777 // Zm00001d053055 // Zm00001d014728 // Zm00001d045078 // Zm00001d052053 // Zm00001d018350 // Zm00001d031577 // Zm00001d012407 // Zm00001d037069 // Zm00001d004758 // Zm00001d049804 // Zm00001d003434 // Zm00001d003432 // Zm00001d004753 // Zm00001d035212 // Zm00001d030216 // Zm00001d018630 // Zm00001d018631 // …
GO:0016859	F	cis-trans isomerase activity	6	2740	101	30113	0.89	1	// Zm00001d008209 // Zm00001d037069 // Zm00001d050635 // Zm00001d041772 // Zm00001d012064 // Zm00001d026071
GO:0004197	F	cysteine-type endopeptidase activity	9	2740	103	30113	0.6	1	// Zm00001d011174 // Zm00001d047211 // Zm00001d005391 // Zm00001d002065 // Zm00001d044495 // Zm00001d029388 // Zm00001d029389 // Zm00001d020636 // Zm00001d011787
GO:0090484	F	drug transporter activity	8	2740	63	30113	0.24	1	// Zm00001d030250 // Zm00001d027921 // Zm00001d033296 // Zm00001d042692 // Zm00001d035381 // Zm00001d013810 // Zm00001d027982 // Zm00001d034916
GO:0043492	F	ATPase activity, coupled to movement of substances	26	2740	306	30113	0.66	1	// Zm00001d052242 // Zm00001d053603 // Zm00001d046226 // Zm00001d021647 // Zm00001d002708 // Zm00001d005190 // Zm00001d002006 // Zm00001d026490 // Zm00001d011315 // Zm00001d024497 // Zm00001d046277 // Zm00001d018500 // Zm00001d013324 // Zm00001d033922 // Zm00001d014669 // Zm00001d008178 // Zm00001d043762 // Zm00001d002503 // Zm00001d031447 // Zm00001d004762 // Zm00001d004335 // Zm00001d035775 // …
GO:0030145	F	manganese ion binding	5	2740	82	30113	0.86	1	// Zm00001d039777 // Zm00001d018954 // Zm00001d016551 // Zm00001d016697 // Zm00001d043710
GO:0003680	F	AT DNA binding	7	2740	39	30113	0.085	1	// Zm00001d006034 // Zm00001d001784 // Zm00001d030053 // Zm00001d015090 // Zm00001d028577 // Zm00001d026652 // Zm00001d036088
GO:0017111	F	nucleoside-triphosphatase activity	51	2740	1563	30113	1	1	// Zm00001d052242 // Zm00001d043386 // Zm00001d053603 // Zm00001d025951 // Zm00001d034022 // Zm00001d046226 // Zm00001d021647 // Zm00001d002708 // Zm00001d005190 // Zm00001d014669 // Zm00001d002006 // Zm00001d011790 // Zm00001d028830 // Zm00001d048477 // Zm00001d011315 // Zm00001d024497 // Zm00001d046277 // Zm00001d007932 // Zm00001d018500 // Zm00001d013324 // Zm00001d019093 // Zm00001d026010 // …
GO:0003735	F	structural constituent of ribosome	11	2740	667	30113	1	1	// Zm00001d036464 // Zm00001d008535 // Zm00001d045577 // Zm00001d045958 // Zm00001d023308 // Zm00001d006923 // Zm00001d040005 // Zm00001d043097 // Zm00001d008245 // Zm00001d020454 // Zm00001d026224
GO:0001882	F	nucleoside binding	271	2740	3843	30113	1	1	// Zm00001d030171 // Zm00001d038485 // Zm00001d038487 // Zm00001d038657 // Zm00001d038481 // Zm00001d046616 // Zm00001d038326 // Zm00001d045785 // Zm00001d007254 // Zm00001d018964 // Zm00001d039732 // Zm00001d048680 // Zm00001d032540 // Zm00001d044416 // Zm00001d011211 // Zm00001d024199 // Zm00001d037672 // Zm00001d020429 // Zm00001d046277 // Zm00001d045515 // Zm00001d033316 // Zm00001d024047 // …
GO:0019212	F	phosphatase inhibitor activity	5	2740	32	30113	0.19	1	// Zm00001d028814 // Zm00001d028815 // Zm00001d028793 // Zm00001d010445 // Zm00001d019895
GO:0003924	F	GTPase activity	13	2740	280	30113	1	1	// Zm00001d013612 // Zm00001d018964 // Zm00001d034022 // Zm00001d043158 // Zm00001d021788 // Zm00001d047945 // Zm00001d033457 // Zm00001d007932 // Zm00001d027887 // Zm00001d019093 // Zm00001d048065 // Zm00001d043935 // Zm00001d012954
GO:0051020	F	GTPase binding	5	2740	101	30113	0.95	1	// Zm00001d017859 // Zm00001d023581 // Zm00001d047283 // Zm00001d041556 // Zm00001d051687
GO:0046983	F	protein dimerization activity	65	2740	730	30113	0.59	1	// Zm00001d013357 // Zm00001d051569 // Zm00001d053150 // Zm00001d008753 // Zm00001d047512 // Zm00001d026097 // Zm00001d040148 // Zm00001d017908 // Zm00001d000236 // Zm00001d051509 // Zm00001d049179 // Zm00001d052180 // Zm00001d005969 // Zm00001d038699 // Zm00001d011915 // Zm00001d017573 // Zm00001d021344 // Zm00001d050394 // Zm00001d047216 // Zm00001d047017 // Zm00001d052683 // Zm00001d005750 // …
GO:0070011	F	peptidase activity, acting on L-amino acid peptides	67	2740	1017	30113	1	1	// Zm00001d011174 // Zm00001d027355 // Zm00001d030172 // Zm00001d037164 // Zm00001d021231 // Zm00001d014178 // Zm00001d017869 // Zm00001d050254 // Zm00001d044495 // Zm00001d050178 // Zm00001d029388 // Zm00001d029389 // Zm00001d007517 // Zm00001d016551 // Zm00001d008628 // Zm00001d033872 // Zm00001d025195 // Zm00001d005391 // Zm00001d047211 // Zm00001d034413 // Zm00001d002065 // Zm00001d002278 // …
GO:0022853	F	active ion transmembrane transporter activity	11	2740	148	30113	0.78	1	// Zm00001d052242 // Zm00001d026490 // Zm00001d002708 // Zm00001d005190 // Zm00001d014669 // Zm00001d013324 // Zm00001d019226 // Zm00001d002006 // Zm00001d021620 // Zm00001d033922 // Zm00001d046919
GO:0005267	F	potassium channel activity	5	2740	24	30113	0.089	1	// Zm00001d049218 // Zm00001d044717 // Zm00001d012717 // Zm00001d044056 // Zm00001d038252
GO:0005261	F	cation channel activity	7	2740	43	30113	0.12	1	// Zm00001d049218 // Zm00001d033818 // Zm00001d030133 // Zm00001d044717 // Zm00001d012717 // Zm00001d044056 // Zm00001d038252
GO:0051537	F	2 iron, 2 sulfur cluster binding	7	2740	58	30113	0.3	1	// Zm00001d035002 // Zm00001d035001 // Zm00001d053432 // Zm00001d019376 // Zm00001d029626 // Zm00001d034388 // Zm00001d012293
GO:0035639	F	purine ribonucleoside triphosphate binding	263	2740	3686	30113	1	1	// Zm00001d030171 // Zm00001d038485 // Zm00001d038487 // Zm00001d038657 // Zm00001d038481 // Zm00001d046616 // Zm00001d038326 // Zm00001d045785 // Zm00001d007254 // Zm00001d018964 // Zm00001d039732 // Zm00001d048680 // Zm00001d032540 // Zm00001d044416 // Zm00001d011211 // Zm00001d024199 // Zm00001d037672 // Zm00001d020429 // Zm00001d046277 // Zm00001d045515 // Zm00001d033316 // Zm00001d024047 // …
GO:0016740	F	transferase activity	573	2740	6031	30113	0.14	1	// Zm00001d030171 // Zm00001d010662 // Zm00001d052209 // Zm00001d022349 // Zm00001d051892 // Zm00001d019254 // Zm00001d007254 // Zm00001d046289 // Zm00001d043043 // Zm00001d031880 // Zm00001d036103 // Zm00001d042490 // Zm00001d048533 // Zm00001d011211 // Zm00001d026386 // Zm00001d052683 // Zm00001d011625 // Zm00001d037188 // Zm00001d049510 // Zm00001d011628 // Zm00001d003317 // Zm00001d021948 // …
GO:0016741	F	transferase activity, transferring one-carbon groups	29	2740	587	30113	1	1	// Zm00001d009430 // Zm00001d049179 // Zm00001d045206 // Zm00001d038519 // Zm00001d013035 // Zm00001d040457 // Zm00001d036103 // Zm00001d038699 // Zm00001d023950 // Zm00001d026386 // Zm00001d052683 // Zm00001d049688 // Zm00001d048625 // Zm00001d030163 // Zm00001d044120 // Zm00001d022575 // Zm00001d053226 // Zm00001d027548 // Zm00001d051442 // Zm00001d004689 // Zm00001d036293 // Zm00001d005641 // …
GO:0016746	F	transferase activity, transferring acyl groups	66	2740	632	30113	0.16	1	// Zm00001d044033 // Zm00001d006757 // Zm00001d030343 // Zm00001d035249 // Zm00001d051892 // Zm00001d053365 // Zm00001d021073 // Zm00001d016438 // Zm00001d030833 // Zm00001d003247 // Zm00001d053684 // Zm00001d008628 // Zm00001d036688 // Zm00001d039956 // Zm00001d024432 // Zm00001d028406 // Zm00001d011335 // Zm00001d018011 // Zm00001d005678 // Zm00001d020296 // Zm00001d018367 // Zm00001d032527 // …
GO:0016168	F	chlorophyll binding	7	2740	48	30113	0.17	1	// Zm00001d050403 // Zm00001d021763 // Zm00001d026599 // Zm00001d020877 // Zm00001d033132 // Zm00001d006587 // Zm00001d033136
GO:0016705	F	oxidoreductase activity, acting on paired donors, with incorporation or reduction of molecular oxygen	54	2740	464	30113	0.053	1	// Zm00001d037724 // Zm00001d006199 // Zm00001d008985 // Zm00001d020717 // Zm00001d006193 // Zm00001d017840 // Zm00001d008230 // Zm00001d044154 // Zm00001d038555 // Zm00001d013830 // Zm00001d053569 // Zm00001d008569 // Zm00001d006203 // Zm00001d028325 // Zm00001d015579 // Zm00001d032468 // Zm00001d048370 // Zm00001d017762 // Zm00001d038695 // Zm00001d007180 // Zm00001d028282 // Zm00001d049573 // …
GO:0010181	F	FMN binding	8	2740	45	30113	0.071	1	// Zm00001d032353 // Zm00001d011097 // Zm00001d010698 // Zm00001d012607 // Zm00001d040842 // Zm00001d034250 // Zm00001d032090 // Zm00001d002260
GO:0016818	F	hydrolase activity, acting on acid anhydrides, in phosphorus-containing anhydrides	57	2740	1641	30113	1	1	// Zm00001d052242 // Zm00001d043386 // Zm00001d053603 // Zm00001d025951 // Zm00001d034022 // Zm00001d046226 // Zm00001d025859 // Zm00001d021647 // Zm00001d002708 // Zm00001d005190 // Zm00001d045139 // Zm00001d005779 // Zm00001d033383 // Zm00001d002006 // Zm00001d011790 // Zm00001d028830 // Zm00001d048477 // Zm00001d011315 // Zm00001d024497 // Zm00001d014669 // Zm00001d046277 // Zm00001d007932 // …
GO:0008171	F	O-methyltransferase activity	9	2740	59	30113	0.11	1	// Zm00001d038699 // Zm00001d049179 // Zm00001d045206 // Zm00001d010736 // Zm00001d049541 // Zm00001d052683 // Zm00001d004689 // Zm00001d048625 // Zm00001d036293
GO:0019899	F	enzyme binding	21	2740	387	30113	1	1	// Zm00001d017859 // Zm00001d047283 // Zm00001d045320 // Zm00001d023581 // Zm00001d018368 // Zm00001d007709 // Zm00001d029970 // Zm00001d042974 // Zm00001d005928 // Zm00001d051687 // Zm00001d033830 // Zm00001d047247 // Zm00001d002788 // Zm00001d030526 // Zm00001d041556 // Zm00001d002733 // Zm00001d052185 // Zm00001d045047 // Zm00001d028274 // Zm00001d028004 // Zm00001d002856
GO:0032559	F	adenyl ribonucleotide binding	257	2740	3483	30113	1	1	// Zm00001d030171 // Zm00001d038485 // Zm00001d038487 // Zm00001d038657 // Zm00001d038481 // Zm00001d046616 // Zm00001d038326 // Zm00001d045785 // Zm00001d007254 // Zm00001d039732 // Zm00001d048680 // Zm00001d032540 // Zm00001d044416 // Zm00001d011211 // Zm00001d024199 // Zm00001d037672 // Zm00001d020429 // Zm00001d046277 // Zm00001d045515 // Zm00001d033316 // Zm00001d024047 // Zm00001d032155 // …
GO:0019829	F	cation-transporting ATPase activity	10	2740	144	30113	0.84	1	// Zm00001d052242 // Zm00001d026490 // Zm00001d002708 // Zm00001d005190 // Zm00001d014669 // Zm00001d013324 // Zm00001d019226 // Zm00001d002006 // Zm00001d021620 // Zm00001d033922
GO:0016298	F	lipase activity	13	2740	97	30113	0.13	1	// Zm00001d039542 // Zm00001d017457 // Zm00001d013461 // Zm00001d022615 // Zm00001d036773 // Zm00001d039670 // Zm00001d011477 // Zm00001d008727 // Zm00001d043680 // Zm00001d048841 // Zm00001d029397 // Zm00001d012476 // Zm00001d031814
GO:0099600	F	transmembrane receptor activity	26	2740	235	30113	0.2	1	// Zm00001d049218 // Zm00001d009694 // Zm00001d001781 // Zm00001d034217 // Zm00001d010234 // Zm00001d025959 // Zm00001d006508 // Zm00001d051615 // Zm00001d043480 // Zm00001d002905 // Zm00001d002026 // Zm00001d018059 // Zm00001d044639 // Zm00001d010421 // Zm00001d028386 // Zm00001d024199 // Zm00001d036735 // Zm00001d023253 // Zm00001d018614 // Zm00001d018955 // Zm00001d011700 // Zm00001d029721 // …
GO:0001012	F	RNA polymerase II regulatory region DNA binding	15	2740	132	30113	0.24	1	// Zm00001d039434 // Zm00001d017614 // Zm00001d043536 // Zm00001d018142 // Zm00001d021057 // Zm00001d016674 // Zm00001d021718 // Zm00001d040148 // Zm00001d051465 // Zm00001d027957 // Zm00001d049692 // Zm00001d023736 // Zm00001d052180 // Zm00001d044168 // Zm00001d028217
GO:0016860	F	intramolecular oxidoreductase activity	6	2740	81	30113	0.74	1	// Zm00001d047340 // Zm00001d004758 // Zm00001d040375 // Zm00001d030216 // Zm00001d020008 // Zm00001d012407
GO:0061135	F	endopeptidase regulator activity	6	2740	84	30113	0.77	1	// Zm00001d038558 // Zm00001d024960 // Zm00001d040027 // Zm00001d040028 // Zm00001d029628 // Zm00001d003304
GO:0008081	F	phosphoric diester hydrolase activity	5	2740	59	30113	0.63	1	// Zm00001d008727 // Zm00001d006231 // Zm00001d021318 // Zm00001d029397 // Zm00001d039670
GO:0061659	F	ubiquitin-like protein ligase activity	34	2740	357	30113	0.43	1	// Zm00001d036306 // Zm00001d043422 // Zm00001d021316 // Zm00001d005685 // Zm00001d046289 // Zm00001d027975 // Zm00001d017645 // Zm00001d031880 // Zm00001d051501 // Zm00001d045077 // Zm00001d051745 // Zm00001d037167 // Zm00001d016682 // Zm00001d011076 // Zm00001d053734 // Zm00001d015475 // Zm00001d027684 // Zm00001d048233 // Zm00001d038478 // Zm00001d026053 // Zm00001d053433 // Zm00001d007709 // …
GO:0051536	F	iron-sulfur cluster binding	15	2740	175	30113	0.63	1	// Zm00001d004564 // Zm00001d048358 // Zm00001d035002 // Zm00001d035001 // Zm00001d053432 // Zm00001d012293 // Zm00001d019376 // Zm00001d034250 // Zm00001d029626 // Zm00001d034388 // Zm00001d018161 // Zm00001d024952 // Zm00001d033383 // Zm00001d006476 // Zm00001d027567
GO:0042277	F	peptide binding	10	2740	106	30113	0.5	1	// Zm00001d008209 // Zm00001d021470 // Zm00001d042637 // Zm00001d050635 // Zm00001d027540 // Zm00001d041556 // Zm00001d029801 // Zm00001d048353 // Zm00001d027539 // Zm00001d027541
GO:0004527	F	exonuclease activity	7	2740	152	30113	0.98	1	// Zm00001d021318 // Zm00001d025899 // Zm00001d001774 // Zm00001d014191 // Zm00001d026657 // Zm00001d011507 // Zm00001d032501
GO:0016820	F	hydrolase activity, acting on acid anhydrides, catalyzing transmembrane movement of substances	25	2740	283	30113	0.59	1	// Zm00001d052242 // Zm00001d053603 // Zm00001d046226 // Zm00001d021647 // Zm00001d002708 // Zm00001d005190 // Zm00001d002006 // Zm00001d026490 // Zm00001d011315 // Zm00001d024497 // Zm00001d046277 // Zm00001d018500 // Zm00001d013324 // Zm00001d033922 // Zm00001d014669 // Zm00001d008178 // Zm00001d043762 // Zm00001d002503 // Zm00001d031447 // Zm00001d004762 // Zm00001d004335 // Zm00001d019226 // …
GO:0051540	F	metal cluster binding	15	2740	175	30113	0.63	1	// Zm00001d004564 // Zm00001d048358 // Zm00001d035002 // Zm00001d035001 // Zm00001d053432 // Zm00001d012293 // Zm00001d019376 // Zm00001d034250 // Zm00001d029626 // Zm00001d034388 // Zm00001d018161 // Zm00001d024952 // Zm00001d033383 // Zm00001d006476 // Zm00001d027567
GO:0016709	F	oxidoreductase activity, acting on paired donors, with incorporation or reduction of molecular oxygen, NAD(P)H as one donor, and incorporation of one atom of oxygen	26	2740	220	30113	0.13	1	// Zm00001d006199 // Zm00001d020717 // Zm00001d006193 // Zm00001d011932 // Zm00001d008230 // Zm00001d013830 // Zm00001d006203 // Zm00001d015579 // Zm00001d032468 // Zm00001d049573 // Zm00001d018839 // Zm00001d021444 // Zm00001d038555 // Zm00001d047424 // Zm00001d003823 // Zm00001d023213 // Zm00001d053202 // Zm00001d044120 // Zm00001d029526 // Zm00001d008985 // Zm00001d024875 // Zm00001d040463 // …
GO:0019001	F	guanyl nucleotide binding	15	2740	355	30113	1	1	// Zm00001d013612 // Zm00001d018964 // Zm00001d034022 // Zm00001d043158 // Zm00001d021788 // Zm00001d019093 // Zm00001d036530 // Zm00001d033457 // Zm00001d007932 // Zm00001d027887 // Zm00001d033619 // Zm00001d048065 // Zm00001d043935 // Zm00001d047945 // Zm00001d012954
GO:0003993	F	acid phosphatase activity	8	2740	57	30113	0.17	1	// Zm00001d040205 // Zm00001d046593 // Zm00001d009929 // Zm00001d031657 // Zm00001d023918 // Zm00001d042057 // Zm00001d036107 // Zm00001d029038
GO:0046982	F	protein heterodimerization activity	6	2740	165	30113	1	1	// Zm00001d011915 // Zm00001d021300 // Zm00001d028432 // Zm00001d029505 // Zm00001d005993 // Zm00001d018809
GO:0016791	F	phosphatase activity	38	2740	512	30113	0.91	1	// Zm00001d040205 // Zm00001d046593 // Zm00001d040220 // Zm00001d053313 // Zm00001d031657 // Zm00001d023918 // Zm00001d016822 // Zm00001d042886 // Zm00001d036107 // Zm00001d009929 // Zm00001d042840 // Zm00001d028366 // Zm00001d039582 // Zm00001d028267 // Zm00001d035346 // Zm00001d011430 // Zm00001d032935 // Zm00001d011495 // Zm00001d034109 // Zm00001d038908 // Zm00001d020726 // Zm00001d020272 // …
GO:0032549	F	ribonucleoside binding	271	2740	3842	30113	1	1	// Zm00001d030171 // Zm00001d038485 // Zm00001d038487 // Zm00001d038657 // Zm00001d038481 // Zm00001d046616 // Zm00001d038326 // Zm00001d045785 // Zm00001d007254 // Zm00001d018964 // Zm00001d039732 // Zm00001d048680 // Zm00001d032540 // Zm00001d044416 // Zm00001d011211 // Zm00001d024199 // Zm00001d037672 // Zm00001d020429 // Zm00001d046277 // Zm00001d045515 // Zm00001d033316 // Zm00001d024047 // …
GO:0004857	F	enzyme inhibitor activity	28	2740	222	30113	0.068	1	// Zm00001d007290 // Zm00001d038558 // Zm00001d022460 // Zm00001d042625 // Zm00001d040027 // Zm00001d040028 // Zm00001d003304 // Zm00001d010445 // Zm00001d028685 // Zm00001d016741 // Zm00001d048533 // Zm00001d024960 // Zm00001d014757 // Zm00001d028815 // Zm00001d029628 // Zm00001d028814 // Zm00001d016906 // Zm00001d024913 // Zm00001d050082 // Zm00001d052174 // Zm00001d003709 // Zm00001d036431 // …
GO:0032561	F	guanyl ribonucleotide binding	15	2740	355	30113	1	1	// Zm00001d013612 // Zm00001d018964 // Zm00001d034022 // Zm00001d043158 // Zm00001d021788 // Zm00001d019093 // Zm00001d036530 // Zm00001d033457 // Zm00001d007932 // Zm00001d027887 // Zm00001d033619 // Zm00001d048065 // Zm00001d043935 // Zm00001d047945 // Zm00001d012954
GO:0032403	F	protein complex binding	8	2740	166	30113	0.98	1	// Zm00001d017860 // Zm00001d051688 // Zm00001d034413 // Zm00001d014271 // Zm00001d027887 // Zm00001d045320 // Zm00001d029215 // Zm00001d039711
GO:0015165	F	pyrimidine nucleotide-sugar transmembrane transporter activity	7	2740	39	30113	0.085	1	// Zm00001d014611 // Zm00001d032686 // Zm00001d036940 // Zm00001d021930 // Zm00001d017282 // Zm00001d010985 // Zm00001d028713
GO:0044822	F	poly(A) RNA binding	7	2740	214	30113	1	1	// Zm00001d036698 // Zm00001d042641 // Zm00001d037480 // Zm00001d026528 // Zm00001d042042 // Zm00001d012238 // Zm00001d020748
GO:0008135	F	translation factor activity, RNA binding	7	2740	287	30113	1	1	// Zm00001d045320 // Zm00001d008223 // Zm00001d021668 // Zm00001d021788 // Zm00001d034810 // Zm00001d027566 // Zm00001d027339
GO:0016407	F	acetyltransferase activity	13	2740	225	30113	0.96	1	// Zm00001d044033 // Zm00001d036688 // Zm00001d028154 // Zm00001d011335 // Zm00001d028751 // Zm00001d052124 // Zm00001d047738 // Zm00001d005678 // Zm00001d030833 // Zm00001d039366 // Zm00001d033657 // Zm00001d052318 // Zm00001d019061
GO:0005516	F	calmodulin binding	14	2740	156	30113	0.56	1	// Zm00001d051156 // Zm00001d013109 // Zm00001d028953 // Zm00001d039963 // Zm00001d044253 // Zm00001d013030 // Zm00001d047428 // Zm00001d013105 // Zm00001d028829 // Zm00001d013527 // Zm00001d026139 // Zm00001d009755 // Zm00001d047680 // Zm00001d006885
GO:0005515	F	protein binding	437	2740	5711	30113	1	1	// Zm00001d010662 // Zm00001d040148 // Zm00001d045305 // Zm00001d007254 // Zm00001d043043 // Zm00001d048843 // Zm00001d015377 // Zm00001d020685 // Zm00001d004929 // Zm00001d011211 // Zm00001d025474 // Zm00001d052683 // Zm00001d035625 // Zm00001d008248 // Zm00001d027887 // Zm00001d052061 // Zm00001d020487 // Zm00001d000358 // Zm00001d050184 // Zm00001d045002 // Zm00001d050180 // Zm00001d029505 // …
GO:0004175	F	endopeptidase activity	44	2740	532	30113	0.75	1	// Zm00001d011174 // Zm00001d027355 // Zm00001d047211 // Zm00001d021231 // Zm00001d009510 // Zm00001d017869 // Zm00001d050254 // Zm00001d044495 // Zm00001d050178 // Zm00001d029388 // Zm00001d029389 // Zm00001d007517 // Zm00001d027965 // Zm00001d005391 // Zm00001d034413 // Zm00001d002065 // Zm00001d051693 // Zm00001d032742 // Zm00001d014804 // Zm00001d021814 // Zm00001d022390 // Zm00001d037651 // …
GO:0016887	F	ATPase activity	35	2740	729	30113	1	1	// Zm00001d052242 // Zm00001d043386 // Zm00001d053603 // Zm00001d025951 // Zm00001d046226 // Zm00001d021647 // Zm00001d002708 // Zm00001d005190 // Zm00001d014669 // Zm00001d002006 // Zm00001d028830 // Zm00001d011315 // Zm00001d024497 // Zm00001d046277 // Zm00001d018500 // Zm00001d013324 // Zm00001d026010 // Zm00001d014611 // Zm00001d033922 // Zm00001d002480 // Zm00001d026490 // Zm00001d028630 // …
GO:1901363	F	heterocyclic compound binding	810	2740	9607	30113	0.99	1	// Zm00001d030171 // Zm00001d002899 // Zm00001d043837 // Zm00001d040148 // Zm00001d038930 // Zm00001d032090 // Zm00001d007254 // Zm00001d028325 // Zm00001d015579 // Zm00001d051267 // Zm00001d020136 // Zm00001d020137 // Zm00001d021344 // Zm00001d044416 // Zm00001d011211 // Zm00001d025774 // Zm00001d002801 // Zm00001d026010 // Zm00001d040702 // Zm00001d040705 // Zm00001d038555 // Zm00001d011625 // …
GO:0016840	F	carbon-nitrogen lyase activity	7	2740	57	30113	0.28	1	// Zm00001d003015 // Zm00001d007936 // Zm00001d020308 // Zm00001d017275 // Zm00001d017276 // Zm00001d020307 // Zm00001d051161
GO:0004180	F	carboxypeptidase activity	10	2740	86	30113	0.28	1	// Zm00001d030172 // Zm00001d007073 // Zm00001d042975 // Zm00001d019534 // Zm00001d049922 // Zm00001d036727 // Zm00001d022374 // Zm00001d025195 // Zm00001d005627 // Zm00001d048690
GO:0004888	F	transmembrane signaling receptor activity	25	2740	233	30113	0.24	1	// Zm00001d009694 // Zm00001d001781 // Zm00001d034217 // Zm00001d010234 // Zm00001d025959 // Zm00001d006508 // Zm00001d051615 // Zm00001d043480 // Zm00001d002905 // Zm00001d002026 // Zm00001d018059 // Zm00001d044639 // Zm00001d010421 // Zm00001d028386 // Zm00001d024199 // Zm00001d036735 // Zm00001d023253 // Zm00001d018614 // Zm00001d018955 // Zm00001d011700 // Zm00001d029721 // Zm00001d011912 // …
GO:0004185	F	serine-type carboxypeptidase activity	9	2740	63	30113	0.14	1	// Zm00001d030172 // Zm00001d007073 // Zm00001d042975 // Zm00001d019534 // Zm00001d049922 // Zm00001d022374 // Zm00001d025195 // Zm00001d005627 // Zm00001d048690
GO:0004675	F	transmembrane receptor protein serine/threonine kinase activity	22	2740	211	30113	0.3	1	// Zm00001d009694 // Zm00001d034217 // Zm00001d010234 // Zm00001d025959 // Zm00001d051615 // Zm00001d024199 // Zm00001d002905 // Zm00001d043480 // Zm00001d002026 // Zm00001d044639 // Zm00001d036735 // Zm00001d010421 // Zm00001d028386 // Zm00001d001781 // Zm00001d018059 // Zm00001d023253 // Zm00001d018955 // Zm00001d011700 // Zm00001d029721 // Zm00001d011912 // Zm00001d040324 // Zm00001d018825
GO:0008134	F	transcription factor binding	12	2740	148	30113	0.69	1	// Zm00001d039434 // Zm00001d017614 // Zm00001d046053 // Zm00001d040148 // Zm00001d021057 // Zm00001d018142 // Zm00001d051465 // Zm00001d027957 // Zm00001d046054 // Zm00001d052180 // Zm00001d023736 // Zm00001d028217
GO:0004650	F	polygalacturonase activity	9	2740	57	30113	0.096	1	// Zm00001d034990 // Zm00001d011444 // Zm00001d038874 // Zm00001d023813 // Zm00001d009667 // Zm00001d042555 // Zm00001d027441 // Zm00001d002342 // Zm00001d040589
GO:0030247	F	polysaccharide binding	16	2740	107	30113	0.05	1	// Zm00001d035343 // Zm00001d009936 // Zm00001d049228 // Zm00001d002039 // Zm00001d040094 // Zm00001d002446 // Zm00001d017152 // Zm00001d036370 // Zm00001d029950 // Zm00001d005779 // Zm00001d027524 // Zm00001d027525 // Zm00001d017264 // Zm00001d020974 // Zm00001d008582 // Zm00001d026004
GO:0061134	F	peptidase regulator activity	6	2740	85	30113	0.78	1	// Zm00001d038558 // Zm00001d024960 // Zm00001d040027 // Zm00001d040028 // Zm00001d029628 // Zm00001d003304
GO:0005525	F	GTP binding	15	2740	353	30113	1	1	// Zm00001d013612 // Zm00001d018964 // Zm00001d034022 // Zm00001d043158 // Zm00001d021788 // Zm00001d019093 // Zm00001d036530 // Zm00001d033457 // Zm00001d007932 // Zm00001d027887 // Zm00001d033619 // Zm00001d048065 // Zm00001d043935 // Zm00001d047945 // Zm00001d012954
GO:0016903	F	oxidoreductase activity, acting on the aldehyde or oxo group of donors	8	2740	98	30113	0.67	1	// Zm00001d003429 // Zm00001d000116 // Zm00001d036933 // Zm00001d032223 // Zm00001d027488 // Zm00001d003311 // Zm00001d044340 // Zm00001d049950
GO:0000989	F	transcription factor activity, transcription factor binding	7	2740	127	30113	0.94	1	// Zm00001d022615 // Zm00001d011881 // Zm00001d044705 // Zm00001d042127 // Zm00001d030833 // Zm00001d035436 // Zm00001d020807
GO:0043621	F	protein self-association	5	2740	45	30113	0.41	1	// Zm00001d021634 // Zm00001d053965 // Zm00001d027533 // Zm00001d042974 // Zm00001d018229
GO:0030170	F	pyridoxal phosphate binding	9	2740	151	30113	0.92	1	// Zm00001d033805 // Zm00001d003522 // Zm00001d031749 // Zm00001d018639 // Zm00001d045350 // Zm00001d002592 // Zm00001d040457 // Zm00001d004413 // Zm00001d039264
GO:0030414	F	peptidase inhibitor activity	6	2740	83	30113	0.76	1	// Zm00001d038558 // Zm00001d024960 // Zm00001d040027 // Zm00001d040028 // Zm00001d029628 // Zm00001d003304
GO:0008061	F	chitin binding	5	2740	20	30113	0.052	1	// Zm00001d036370 // Zm00001d049226 // Zm00001d053120 // Zm00001d017152 // Zm00001d009936
GO:0060089	F	molecular transducer activity	36	2740	304	30113	0.083	1	// Zm00001d049218 // Zm00001d009694 // Zm00001d001781 // Zm00001d016915 // Zm00001d034217 // Zm00001d002905 // Zm00001d025959 // Zm00001d006508 // Zm00001d051615 // Zm00001d015491 // Zm00001d043480 // Zm00001d010445 // Zm00001d002026 // Zm00001d046852 // Zm00001d018059 // Zm00001d044639 // Zm00001d036735 // Zm00001d010421 // Zm00001d028386 // Zm00001d024199 // Zm00001d010234 // Zm00001d023253 // …
GO:0016627	F	oxidoreductase activity, acting on the CH-CH group of donors	6	2740	79	30113	0.72	1	// Zm00001d027936 // Zm00001d032576 // Zm00001d002600 // Zm00001d024925 // Zm00001d048890 // Zm00001d049363
GO:0008375	F	acetylglucosaminyltransferase activity	11	2740	76	30113	0.11	1	// Zm00001d026055 // Zm00001d017085 // Zm00001d035039 // Zm00001d017611 // Zm00001d024348 // Zm00001d016103 // Zm00001d028576 // Zm00001d050961 // Zm00001d039426 // Zm00001d033568 // Zm00001d024687
GO:0019900	F	kinase binding	9	2740	108	30113	0.65	1	// Zm00001d005928 // Zm00001d002733 // Zm00001d029970 // Zm00001d028004 // Zm00001d018368 // Zm00001d002788 // Zm00001d030526 // Zm00001d052185 // Zm00001d028274
GO:0016620	F	oxidoreductase activity, acting on the aldehyde or oxo group of donors, NAD or NADP as acceptor	6	2740	78	30113	0.71	1	// Zm00001d003429 // Zm00001d000116 // Zm00001d036933 // Zm00001d027488 // Zm00001d044340 // Zm00001d049950
GO:0042562	F	hormone binding	6	2740	33	30113	0.1	1	// Zm00001d028793 // Zm00001d042637 // Zm00001d019895 // Zm00001d028815 // Zm00001d028814 // Zm00001d010445
GO:0070001	F	aspartic-type peptidase activity	19	2740	155	30113	0.14	1	// Zm00001d002833 // Zm00001d009510 // Zm00001d035981 // Zm00001d022078 // Zm00001d038969 // Zm00001d017869 // Zm00001d051693 // Zm00001d043864 // Zm00001d007753 // Zm00001d014804 // Zm00001d032742 // Zm00001d050178 // Zm00001d050254 // Zm00001d022390 // Zm00001d036037 // Zm00001d006330 // Zm00001d012415 // Zm00001d033957 // Zm00001d027965
GO:0003712	F	transcription cofactor activity	7	2740	114	30113	0.89	1	// Zm00001d022615 // Zm00001d011881 // Zm00001d044705 // Zm00001d042127 // Zm00001d030833 // Zm00001d035436 // Zm00001d020807
GO:0016679	F	oxidoreductase activity, acting on diphenols and related substances as donors	7	2740	48	30113	0.17	1	// Zm00001d042901 // Zm00001d042906 // Zm00001d053432 // Zm00001d012477 // Zm00001d000001 // Zm00001d042848 // Zm00001d049407
GO:0043531	F	ADP binding	9	2740	159	30113	0.95	1	// Zm00001d023311 // Zm00001d021565 // Zm00001d052389 // Zm00001d020112 // Zm00001d003048 // Zm00001d007932 // Zm00001d048665 // Zm00001d024924 // Zm00001d052988
GO:0017076	F	purine nucleotide binding	271	2740	3841	30113	1	1	// Zm00001d030171 // Zm00001d038485 // Zm00001d038487 // Zm00001d038657 // Zm00001d038481 // Zm00001d046616 // Zm00001d038326 // Zm00001d045785 // Zm00001d007254 // Zm00001d018964 // Zm00001d039732 // Zm00001d048680 // Zm00001d032540 // Zm00001d044416 // Zm00001d011211 // Zm00001d024199 // Zm00001d037672 // Zm00001d020429 // Zm00001d046277 // Zm00001d045515 // Zm00001d033316 // Zm00001d024047 // …
GO:0008234	F	cysteine-type peptidase activity	12	2740	407	30113	1	1	// Zm00001d011174 // Zm00001d047211 // Zm00001d005391 // Zm00001d045962 // Zm00001d045963 // Zm00001d002065 // Zm00001d044495 // Zm00001d029388 // Zm00001d029389 // Zm00001d002560 // Zm00001d020636 // Zm00001d011787
GO:0005249	F	voltage-gated potassium channel activity	5	2740	21	30113	0.061	1	// Zm00001d049218 // Zm00001d044717 // Zm00001d012717 // Zm00001d044056 // Zm00001d038252
GO:0032555	F	purine ribonucleotide binding	271	2740	3829	30113	1	1	// Zm00001d030171 // Zm00001d038485 // Zm00001d038487 // Zm00001d038657 // Zm00001d038481 // Zm00001d046616 // Zm00001d038326 // Zm00001d045785 // Zm00001d007254 // Zm00001d018964 // Zm00001d039732 // Zm00001d048680 // Zm00001d032540 // Zm00001d044416 // Zm00001d011211 // Zm00001d024199 // Zm00001d037672 // Zm00001d020429 // Zm00001d046277 // Zm00001d045515 // Zm00001d033316 // Zm00001d024047 // …
GO:0005524	F	ATP binding	248	2740	3341	30113	1	1	// Zm00001d030171 // Zm00001d038485 // Zm00001d038487 // Zm00001d038657 // Zm00001d038481 // Zm00001d046616 // Zm00001d038326 // Zm00001d045785 // Zm00001d007254 // Zm00001d039732 // Zm00001d048680 // Zm00001d032540 // Zm00001d044416 // Zm00001d011211 // Zm00001d024199 // Zm00001d037672 // Zm00001d020429 // Zm00001d046277 // Zm00001d045515 // Zm00001d033316 // Zm00001d024047 // Zm00001d032155 // …
GO:0015405	F	P-P-bond-hydrolysis-driven transmembrane transporter activity	28	2740	323	30113	0.63	1	// Zm00001d052242 // Zm00001d046591 // Zm00001d046226 // Zm00001d021647 // Zm00001d002708 // Zm00001d053603 // Zm00001d045139 // Zm00001d005779 // Zm00001d014669 // Zm00001d002006 // Zm00001d011315 // Zm00001d024497 // Zm00001d046277 // Zm00001d018500 // Zm00001d013324 // Zm00001d019226 // Zm00001d033922 // Zm00001d026490 // Zm00001d008178 // Zm00001d043762 // Zm00001d002503 // Zm00001d031447 // …
GO:0046556	F	alpha-L-arabinofuranosidase activity	5	2740	23	30113	0.079	1	// Zm00001d026415 // Zm00001d046765 // Zm00001d052792 // Zm00001d018080 // Zm00001d009060
GO:0004724	F	magnesium-dependent protein serine/threonine phosphatase activity	10	2740	112	30113	0.57	1	// Zm00001d012962 // Zm00001d020726 // Zm00001d013220 // Zm00001d008171 // Zm00001d005609 // Zm00001d034655 // Zm00001d028752 // Zm00001d042886 // Zm00001d011495 // Zm00001d034109
GO:0044877	F	macromolecular complex binding	11	2740	406	30113	1	1	// Zm00001d009430 // Zm00001d017860 // Zm00001d051688 // Zm00001d034413 // Zm00001d008223 // Zm00001d014271 // Zm00001d026528 // Zm00001d027887 // Zm00001d045320 // Zm00001d029215 // Zm00001d039711
GO:0003676	F	nucleic acid binding	402	2740	5124	30113	1	1	// Zm00001d043837 // Zm00001d040148 // Zm00001d051267 // Zm00001d020136 // Zm00001d020137 // Zm00001d002801 // Zm00001d026010 // Zm00001d000358 // Zm00001d002654 // Zm00001d005970 // Zm00001d040527 // Zm00001d028995 // Zm00001d030577 // Zm00001d049870 // Zm00001d017614 // Zm00001d034953 // Zm00001d045398 // Zm00001d021946 // Zm00001d019712 // Zm00001d021826 // Zm00001d021822 // Zm00001d020430 // …
GO:0042625	F	ATPase coupled ion transmembrane transporter activity	10	2740	144	30113	0.84	1	// Zm00001d052242 // Zm00001d026490 // Zm00001d002708 // Zm00001d005190 // Zm00001d014669 // Zm00001d013324 // Zm00001d019226 // Zm00001d002006 // Zm00001d021620 // Zm00001d033922
GO:0042626	F	ATPase activity, coupled to transmembrane movement of substances	25	2740	283	30113	0.59	1	// Zm00001d052242 // Zm00001d053603 // Zm00001d046226 // Zm00001d021647 // Zm00001d002708 // Zm00001d005190 // Zm00001d002006 // Zm00001d026490 // Zm00001d011315 // Zm00001d024497 // Zm00001d046277 // Zm00001d018500 // Zm00001d013324 // Zm00001d033922 // Zm00001d014669 // Zm00001d008178 // Zm00001d043762 // Zm00001d002503 // Zm00001d031447 // Zm00001d004762 // Zm00001d004335 // Zm00001d019226 // …
GO:0042623	F	ATPase activity, coupled	29	2740	551	30113	1	1	// Zm00001d052242 // Zm00001d053603 // Zm00001d046226 // Zm00001d021647 // Zm00001d002708 // Zm00001d005190 // Zm00001d014669 // Zm00001d002006 // Zm00001d011315 // Zm00001d024497 // Zm00001d046277 // Zm00001d018500 // Zm00001d013324 // Zm00001d026010 // Zm00001d033922 // Zm00001d002480 // Zm00001d026490 // Zm00001d008178 // Zm00001d043762 // Zm00001d002503 // Zm00001d031447 // Zm00001d004762 // …
GO:0000149	F	SNARE binding	6	2740	77	30113	0.7	1	// Zm00001d022275 // Zm00001d047283 // Zm00001d002458 // Zm00001d017756 // Zm00001d034365 // Zm00001d006939
GO:0003824	F	catalytic activity	1281	2740	14030	30113	0.44	1	// Zm00001d030171 // Zm00001d010662 // Zm00001d002899 // Zm00001d030172 // Zm00001d037025 // Zm00001d052209 // Zm00001d010840 // Zm00001d022349 // Zm00001d051896 // Zm00001d041726 // Zm00001d029031 // Zm00001d051892 // Zm00001d028386 // Zm00001d045264 // Zm00001d002410 // Zm00001d038657 // Zm00001d032090 // Zm00001d014722 // Zm00001d007254 // Zm00001d046289 // Zm00001d043043 // Zm00001d036107 // …
GO:0005102	F	receptor binding	5	2740	59	30113	0.63	1	// Zm00001d052500 // Zm00001d048968 // Zm00001d007478 // Zm00001d007254 // Zm00001d049480
GO:0097159	F	organic cyclic compound binding	811	2740	9627	30113	1	1	// Zm00001d030171 // Zm00001d002899 // Zm00001d043837 // Zm00001d040148 // Zm00001d038930 // Zm00001d032090 // Zm00001d007254 // Zm00001d028325 // Zm00001d015579 // Zm00001d051267 // Zm00001d020136 // Zm00001d020137 // Zm00001d021344 // Zm00001d044416 // Zm00001d011211 // Zm00001d025774 // Zm00001d002801 // Zm00001d026010 // Zm00001d040702 // Zm00001d040705 // Zm00001d038555 // Zm00001d011625 // …
GO:0016830	F	carbon-carbon lyase activity	18	2740	155	30113	0.2	1	// Zm00001d053015 // Zm00001d003058 // Zm00001d033383 // Zm00001d016902 // Zm00001d025862 // Zm00001d033805 // Zm00001d023559 // Zm00001d047797 // Zm00001d002000 // Zm00001d031749 // Zm00001d020008 // Zm00001d052595 // Zm00001d016963 // Zm00001d050844 // Zm00001d048709 // Zm00001d040129 // Zm00001d003522 // Zm00001d039264
GO:0016413	F	O-acetyltransferase activity	10	2740	77	30113	0.19	1	// Zm00001d044033 // Zm00001d036688 // Zm00001d028154 // Zm00001d011335 // Zm00001d028751 // Zm00001d052124 // Zm00001d047738 // Zm00001d005678 // Zm00001d039366 // Zm00001d052318
GO:0098772	F	molecular function regulator	36	2740	585	30113	0.99	1	// Zm00001d005928 // Zm00001d007290 // Zm00001d038558 // Zm00001d022460 // Zm00001d042625 // Zm00001d040027 // Zm00001d040028 // Zm00001d052185 // Zm00001d003304 // Zm00001d010445 // Zm00001d028685 // Zm00001d016001 // Zm00001d016741 // Zm00001d048533 // Zm00001d040650 // Zm00001d014757 // Zm00001d041430 // Zm00001d028815 // Zm00001d029628 // Zm00001d028814 // Zm00001d017859 // Zm00001d016906 // …
GO:0001871	F	pattern binding	16	2740	107	30113	0.05	1	// Zm00001d035343 // Zm00001d009936 // Zm00001d049228 // Zm00001d002039 // Zm00001d040094 // Zm00001d002446 // Zm00001d017152 // Zm00001d036370 // Zm00001d029950 // Zm00001d005779 // Zm00001d027524 // Zm00001d027525 // Zm00001d017264 // Zm00001d020974 // Zm00001d008582 // Zm00001d026004
GO:0030276	F	clathrin binding	5	2740	54	30113	0.55	1	// Zm00001d037484 // Zm00001d028620 // Zm00001d012897 // Zm00001d023218 // Zm00001d045154
GO:0005543	F	phospholipid binding	7	2740	103	30113	0.82	1	// Zm00001d037484 // Zm00001d045154 // Zm00001d007106 // Zm00001d028620 // Zm00001d038066 // Zm00001d038065 // Zm00001d008939
GO:0019203	F	carbohydrate phosphatase activity	8	2740	50	30113	0.11	1	// Zm00001d020272 // Zm00001d035346 // Zm00001d028267 // Zm00001d018082 // Zm00001d024821 // Zm00001d029371 // Zm00001d032298 // Zm00001d042840
GO:0042578	F	phosphoric ester hydrolase activity	43	2740	587	30113	0.93	1	// Zm00001d040205 // Zm00001d021318 // Zm00001d046593 // Zm00001d040220 // Zm00001d053313 // Zm00001d031657 // Zm00001d023918 // Zm00001d016822 // Zm00001d042886 // Zm00001d036107 // Zm00001d009929 // Zm00001d042840 // Zm00001d028366 // Zm00001d039582 // Zm00001d028267 // Zm00001d035346 // Zm00001d011430 // Zm00001d032935 // Zm00001d011495 // Zm00001d034109 // Zm00001d038908 // Zm00001d020726 // …
GO:0008238	F	exopeptidase activity	16	2740	158	30113	0.38	1	// Zm00001d030172 // Zm00001d002052 // Zm00001d047423 // Zm00001d007073 // Zm00001d042975 // Zm00001d019534 // Zm00001d049922 // Zm00001d008628 // Zm00001d036727 // Zm00001d032501 // Zm00001d022374 // Zm00001d016551 // Zm00001d025195 // Zm00001d046801 // Zm00001d005627 // Zm00001d048690
GO:0038023	F	signaling receptor activity	35	2740	298	30113	0.093	1	// Zm00001d009694 // Zm00001d001781 // Zm00001d016915 // Zm00001d034217 // Zm00001d002905 // Zm00001d025959 // Zm00001d006508 // Zm00001d051615 // Zm00001d015491 // Zm00001d043480 // Zm00001d010445 // Zm00001d002026 // Zm00001d046852 // Zm00001d018059 // Zm00001d044639 // Zm00001d036735 // Zm00001d010421 // Zm00001d028386 // Zm00001d024199 // Zm00001d010234 // Zm00001d023253 // Zm00001d028815 // …
GO:0008233	F	peptidase activity	71	2740	1108	30113	1	1	// Zm00001d011174 // Zm00001d038538 // Zm00001d030172 // Zm00001d037164 // Zm00001d021231 // Zm00001d014178 // Zm00001d017869 // Zm00001d050254 // Zm00001d005008 // Zm00001d044495 // Zm00001d050178 // Zm00001d029388 // Zm00001d029389 // Zm00001d007517 // Zm00001d016551 // Zm00001d029475 // Zm00001d008628 // Zm00001d033872 // Zm00001d025195 // Zm00001d005391 // Zm00001d047211 // Zm00001d034413 // …
GO:0008237	F	metallopeptidase activity	7	2740	125	30113	0.93	1	// Zm00001d034413 // Zm00001d037164 // Zm00001d021814 // Zm00001d032501 // Zm00001d016551 // Zm00001d006626 // Zm00001d033872
GO:0008236	F	serine-type peptidase activity	26	2740	241	30113	0.23	1	// Zm00001d027355 // Zm00001d021231 // Zm00001d030172 // Zm00001d014178 // Zm00001d027732 // Zm00001d007517 // Zm00001d022374 // Zm00001d018282 // Zm00001d005627 // Zm00001d036727 // Zm00001d029667 // Zm00001d020627 // Zm00001d007073 // Zm00001d019534 // Zm00001d037651 // Zm00001d002278 // Zm00001d020867 // Zm00001d029686 // Zm00001d049922 // Zm00001d025195 // Zm00001d046801 // Zm00001d040466 // …
GO:1990837	F	sequence-specific double-stranded DNA binding	22	2740	216	30113	0.34	1	// Zm00001d021057 // Zm00001d030053 // Zm00001d052180 // Zm00001d006034 // Zm00001d001784 // Zm00001d040148 // Zm00001d043536 // Zm00001d039434 // Zm00001d021718 // Zm00001d028577 // Zm00001d027957 // Zm00001d026652 // Zm00001d015090 // Zm00001d044168 // Zm00001d028217 // Zm00001d016674 // Zm00001d017614 // Zm00001d051465 // Zm00001d036088 // Zm00001d018142 // Zm00001d023736 // Zm00001d049692
GO:0051082	F	unfolded protein binding	9	2740	246	30113	1	1	// Zm00001d008209 // Zm00001d050635 // Zm00001d002408 // Zm00001d053965 // Zm00001d012242 // Zm00001d028630 // Zm00001d021634 // Zm00001d016158 // Zm00001d052194
GO:0097367	F	carbohydrate derivative binding	282	2740	3909	30113	1	1	// Zm00001d030171 // Zm00001d038485 // Zm00001d038487 // Zm00001d038657 // Zm00001d038481 // Zm00001d046616 // Zm00001d038326 // Zm00001d011097 // Zm00001d013873 // Zm00001d045785 // Zm00001d032090 // Zm00001d007254 // Zm00001d018964 // Zm00001d039732 // Zm00001d048680 // Zm00001d032540 // Zm00001d044416 // Zm00001d011211 // Zm00001d017152 // Zm00001d024199 // Zm00001d037672 // Zm00001d020429 // …
GO:0003690	F	double-stranded DNA binding	24	2740	323	30113	0.86	1	// Zm00001d021057 // Zm00001d030053 // Zm00001d052180 // Zm00001d051465 // Zm00001d006034 // Zm00001d001784 // Zm00001d040148 // Zm00001d043536 // Zm00001d039434 // Zm00001d021718 // Zm00001d028577 // Zm00001d027957 // Zm00001d026652 // Zm00001d015090 // Zm00001d044168 // Zm00001d028217 // Zm00001d016674 // Zm00001d017614 // Zm00001d018123 // Zm00001d029242 // Zm00001d036088 // Zm00001d018142 // …
GO:0019208	F	phosphatase regulator activity	5	2740	63	30113	0.68	1	// Zm00001d028814 // Zm00001d028815 // Zm00001d028793 // Zm00001d010445 // Zm00001d019895
GO:0042802	F	identical protein binding	8	2740	131	30113	0.9	1	// Zm00001d036698 // Zm00001d023218 // Zm00001d012897 // Zm00001d032353 // Zm00001d006437 // Zm00001d038252 // Zm00001d018809 // Zm00001d053676
GO:0016747	F	transferase activity, transferring acyl groups other than amino-acyl groups	53	2740	552	30113	0.37	1	// Zm00001d044033 // Zm00001d006757 // Zm00001d030343 // Zm00001d035249 // Zm00001d051892 // Zm00001d052124 // Zm00001d021073 // Zm00001d016438 // Zm00001d030833 // Zm00001d036688 // Zm00001d039956 // Zm00001d024432 // Zm00001d028406 // Zm00001d011335 // Zm00001d018011 // Zm00001d005678 // Zm00001d020296 // Zm00001d018367 // Zm00001d032527 // Zm00001d039366 // Zm00001d009608 // Zm00001d011430 // …
GO:0004864	F	protein phosphatase inhibitor activity	5	2740	30	30113	0.16	1	// Zm00001d028814 // Zm00001d028815 // Zm00001d028793 // Zm00001d010445 // Zm00001d019895
GO:0004866	F	endopeptidase inhibitor activity	6	2740	83	30113	0.76	1	// Zm00001d038558 // Zm00001d024960 // Zm00001d040027 // Zm00001d040028 // Zm00001d029628 // Zm00001d003304
GO:0070008	F	serine-type exopeptidase activity	9	2740	68	30113	0.19	1	// Zm00001d030172 // Zm00001d007073 // Zm00001d042975 // Zm00001d019534 // Zm00001d049922 // Zm00001d022374 // Zm00001d025195 // Zm00001d005627 // Zm00001d048690
GO:0004518	F	nuclease activity	14	2740	284	30113	0.99	1	// Zm00001d021318 // Zm00001d006941 // Zm00001d025899 // Zm00001d001774 // Zm00001d003728 // Zm00001d014191 // Zm00001d026657 // Zm00001d021259 // Zm00001d011507 // Zm00001d032501 // Zm00001d053183 // Zm00001d039732 // Zm00001d028814 // Zm00001d028815
GO:0009931	F	calcium-dependent protein serine/threonine kinase activity	8	2740	77	30113	0.42	1	// Zm00001d051156 // Zm00001d013109 // Zm00001d013030 // Zm00001d047428 // Zm00001d013105 // Zm00001d013527 // Zm00001d026139 // Zm00001d006885
GO:0031406	F	carboxylic acid binding	10	2740	99	30113	0.43	1	// Zm00001d003757 // Zm00001d004700 // Zm00001d028793 // Zm00001d003760 // Zm00001d048890 // Zm00001d019895 // Zm00001d040457 // Zm00001d028814 // Zm00001d028815 // Zm00001d010445
GO:0016651	F	oxidoreductase activity, acting on NAD(P)H	11	2740	127	30113	0.61	1	// Zm00001d044920 // Zm00001d038529 // Zm00001d010698 // Zm00001d042961 // Zm00001d012607 // Zm00001d009349 // Zm00001d031738 // Zm00001d032090 // Zm00001d017240 // Zm00001d040805 // Zm00001d029457
GO:0015077	F	monovalent inorganic cation transmembrane transporter activity	22	2740	269	30113	0.72	1	// Zm00001d049218 // Zm00001d052242 // Zm00001d022449 // Zm00001d046679 // Zm00001d044717 // Zm00001d012717 // Zm00001d044056 // Zm00001d002006 // Zm00001d046919 // Zm00001d005032 // Zm00001d024262 // Zm00001d013324 // Zm00001d036622 // Zm00001d033922 // Zm00001d026490 // Zm00001d053432 // Zm00001d026289 // Zm00001d038252 // Zm00001d003728 // Zm00001d035631 // Zm00001d021620 // Zm00001d022504
GO:0008757	F	S-adenosylmethionine-dependent methyltransferase activity	16	2740	274	30113	0.97	1	// Zm00001d009430 // Zm00001d038699 // Zm00001d049179 // Zm00001d045206 // Zm00001d010736 // Zm00001d043012 // Zm00001d049541 // Zm00001d013035 // Zm00001d052683 // Zm00001d051442 // Zm00001d034250 // Zm00001d051126 // Zm00001d004689 // Zm00001d036423 // Zm00001d048625 // Zm00001d036293
GO:0030234	F	enzyme regulator activity	35	2740	531	30113	0.98	1	// Zm00001d005928 // Zm00001d007290 // Zm00001d038558 // Zm00001d022460 // Zm00001d042625 // Zm00001d040027 // Zm00001d040028 // Zm00001d052185 // Zm00001d003304 // Zm00001d010445 // Zm00001d028685 // Zm00001d016741 // Zm00001d048533 // Zm00001d040650 // Zm00001d014757 // Zm00001d041430 // Zm00001d028815 // Zm00001d029628 // Zm00001d028814 // Zm00001d017859 // Zm00001d016906 // Zm00001d015804 // …
GO:0016722	F	oxidoreductase activity, oxidizing metal ions	7	2740	45	30113	0.14	1	// Zm00001d018696 // Zm00001d042901 // Zm00001d012477 // Zm00001d042906 // Zm00001d040034 // Zm00001d032504 // Zm00001d042848
GO:0000988	F	transcription factor activity, protein binding	8	2740	156	30113	0.97	1	// Zm00001d022615 // Zm00001d011881 // Zm00001d044705 // Zm00001d039181 // Zm00001d042127 // Zm00001d030833 // Zm00001d035436 // Zm00001d020807
GO:0016682	F	oxidoreductase activity, acting on diphenols and related substances as donors, oxygen as acceptor	6	2740	30	30113	0.075	1	// Zm00001d042901 // Zm00001d042906 // Zm00001d012477 // Zm00001d000001 // Zm00001d042848 // Zm00001d049407
GO:0016835	F	carbon-oxygen lyase activity	19	2740	197	30113	0.44	1	// Zm00001d004564 // Zm00001d048358 // Zm00001d021318 // Zm00001d037092 // Zm00001d025333 // Zm00001d015328 // Zm00001d050011 // Zm00001d044096 // Zm00001d003830 // Zm00001d034460 // Zm00001d031778 // Zm00001d024952 // Zm00001d048561 // Zm00001d045350 // Zm00001d048709 // Zm00001d025067 // Zm00001d006476 // Zm00001d028556 // Zm00001d004413
GO:0000977	F	RNA polymerase II regulatory region sequence-specific DNA binding	15	2740	128	30113	0.21	1	// Zm00001d039434 // Zm00001d017614 // Zm00001d043536 // Zm00001d018142 // Zm00001d021057 // Zm00001d016674 // Zm00001d021718 // Zm00001d040148 // Zm00001d051465 // Zm00001d027957 // Zm00001d049692 // Zm00001d023736 // Zm00001d052180 // Zm00001d044168 // Zm00001d028217
GO:0046914	F	transition metal ion binding	131	2740	1379	30113	0.33	1	// Zm00001d046207 // Zm00001d051309 // Zm00001d011932 // Zm00001d011476 // Zm00001d044153 // Zm00001d044154 // Zm00001d046289 // Zm00001d008569 // Zm00001d028325 // Zm00001d015579 // Zm00001d016828 // Zm00001d006016 // Zm00001d044096 // Zm00001d034413 // Zm00001d018639 // Zm00001d024200 // Zm00001d013443 // Zm00001d032810 // Zm00001d053675 // Zm00001d038555 // Zm00001d027649 // Zm00001d023213 // …
GO:0051287	F	NAD binding	8	2740	113	30113	0.8	1	// Zm00001d012764 // Zm00001d003429 // Zm00001d047797 // Zm00001d046923 // Zm00001d013245 // Zm00001d027488 // Zm00001d009582 // Zm00001d034072
GO:0008378	F	galactosyltransferase activity	6	2740	55	30113	0.4	1	// Zm00001d019163 // Zm00001d037480 // Zm00001d005790 // Zm00001d052625 // Zm00001d020583 // Zm00001d013804
GO:0016645	F	oxidoreductase activity, acting on the CH-NH group of donors	7	2740	56	30113	0.27	1	// Zm00001d012641 // Zm00001d052079 // Zm00001d009134 // Zm00001d011890 // Zm00001d024281 // Zm00001d043681 // Zm00001d008862
GO:0001883	F	purine nucleoside binding	271	2740	3829	30113	1	1	// Zm00001d030171 // Zm00001d038485 // Zm00001d038487 // Zm00001d038657 // Zm00001d038481 // Zm00001d046616 // Zm00001d038326 // Zm00001d045785 // Zm00001d007254 // Zm00001d018964 // Zm00001d039732 // Zm00001d048680 // Zm00001d032540 // Zm00001d044416 // Zm00001d011211 // Zm00001d024199 // Zm00001d037672 // Zm00001d020429 // Zm00001d046277 // Zm00001d045515 // Zm00001d033316 // Zm00001d024047 // …
GO:0008374	F	O-acyltransferase activity	13	2740	130	30113	0.42	1	// Zm00001d044033 // Zm00001d036688 // Zm00001d028154 // Zm00001d011335 // Zm00001d028751 // Zm00001d052124 // Zm00001d018011 // Zm00001d047738 // Zm00001d005678 // Zm00001d039366 // Zm00001d007714 // Zm00001d011430 // Zm00001d052318
GO:0015238	F	drug transmembrane transporter activity	8	2740	63	30113	0.24	1	// Zm00001d030250 // Zm00001d027921 // Zm00001d033296 // Zm00001d042692 // Zm00001d035381 // Zm00001d013810 // Zm00001d027982 // Zm00001d034916
GO:0016614	F	oxidoreductase activity, acting on CH-OH group of donors	34	2740	311	30113	0.18	1	// Zm00001d036898 // Zm00001d030347 // Zm00001d042594 // Zm00001d026370 // Zm00001d014030 // Zm00001d051130 // Zm00001d002260 // Zm00001d015513 // Zm00001d050965 // Zm00001d019376 // Zm00001d013245 // Zm00001d049539 // Zm00001d029626 // Zm00001d009582 // Zm00001d015927 // Zm00001d034072 // Zm00001d032152 // Zm00001d012764 // Zm00001d012641 // Zm00001d002613 // Zm00001d011890 // Zm00001d046923 // …
GO:0016616	F	oxidoreductase activity, acting on the CH-OH group of donors, NAD or NADP as acceptor	21	2740	243	30113	0.62	1	// Zm00001d012764 // Zm00001d030347 // Zm00001d042594 // Zm00001d049059 // Zm00001d015513 // Zm00001d050965 // Zm00001d026370 // Zm00001d046923 // Zm00001d026369 // Zm00001d051552 // Zm00001d027996 // Zm00001d012982 // Zm00001d036898 // Zm00001d046697 // Zm00001d014030 // Zm00001d009582 // Zm00001d013245 // Zm00001d017748 // Zm00001d003252 // Zm00001d034072 // Zm00001d032152
GO:0048037	F	cofactor binding	68	2740	685	30113	0.26	1	// Zm00001d011097 // Zm00001d032284 // Zm00001d026370 // Zm00001d047797 // Zm00001d027488 // Zm00001d017786 // Zm00001d045078 // Zm00001d052053 // Zm00001d016842 // Zm00001d032090 // Zm00001d031577 // Zm00001d040457 // Zm00001d051130 // Zm00001d002260 // Zm00001d018639 // Zm00001d046855 // Zm00001d015513 // Zm00001d013245 // Zm00001d049804 // Zm00001d019376 // Zm00001d048417 // Zm00001d031749 // …
GO:0052866	F	phosphatidylinositol phosphate phosphatase activity	5	2740	37	30113	0.27	1	// Zm00001d047972 // Zm00001d028366 // Zm00001d016822 // Zm00001d032935 // Zm00001d039582
GO:0016836	F	hydro-lyase activity	13	2740	103	30113	0.17	1	// Zm00001d004564 // Zm00001d048358 // Zm00001d025333 // Zm00001d044096 // Zm00001d050011 // Zm00001d003830 // Zm00001d034460 // Zm00001d028556 // Zm00001d024952 // Zm00001d048561 // Zm00001d048709 // Zm00001d006476 // Zm00001d031778
GO:0019901	F	protein kinase binding	9	2740	106	30113	0.63	1	// Zm00001d005928 // Zm00001d002733 // Zm00001d029970 // Zm00001d028004 // Zm00001d018368 // Zm00001d002788 // Zm00001d030526 // Zm00001d052185 // Zm00001d028274
GO:0000981	F	RNA polymerase II transcription factor activity, sequence-specific DNA binding	18	2740	195	30113	0.51	1	// Zm00001d017778 // Zm00001d013357 // Zm00001d039434 // Zm00001d017614 // Zm00001d005750 // Zm00001d046053 // Zm00001d021057 // Zm00001d018142 // Zm00001d051465 // Zm00001d027957 // Zm00001d039300 // Zm00001d021344 // Zm00001d026120 // Zm00001d046054 // Zm00001d052180 // Zm00001d023736 // Zm00001d028217 // Zm00001d006353
GO:0019787	F	ubiquitin-like protein transferase activity	58	2740	657	30113	0.61	1	// Zm00001d000224 // Zm00001d026161 // Zm00001d048008 // Zm00001d036306 // Zm00001d043422 // Zm00001d001769 // Zm00001d043043 // Zm00001d017649 // Zm00001d046289 // Zm00001d002570 // Zm00001d017645 // Zm00001d031880 // Zm00001d051501 // Zm00001d045077 // Zm00001d045125 // Zm00001d051745 // Zm00001d027975 // Zm00001d039280 // Zm00001d016682 // Zm00001d011076 // Zm00001d053734 // Zm00001d035211 // …
GO:0030554	F	adenyl nucleotide binding	257	2740	3494	30113	1	1	// Zm00001d030171 // Zm00001d038485 // Zm00001d038487 // Zm00001d038657 // Zm00001d038481 // Zm00001d046616 // Zm00001d038326 // Zm00001d045785 // Zm00001d007254 // Zm00001d039732 // Zm00001d048680 // Zm00001d032540 // Zm00001d044416 // Zm00001d011211 // Zm00001d024199 // Zm00001d037672 // Zm00001d020429 // Zm00001d046277 // Zm00001d045515 // Zm00001d033316 // Zm00001d024047 // Zm00001d032155 // …
GO:0008017	F	microtubule binding	5	2740	233	30113	1	1	// Zm00001d020685 // Zm00001d019670 // Zm00001d025951 // Zm00001d028830 // Zm00001d014271
GO:0005338	F	nucleotide-sugar transmembrane transporter activity	7	2740	51	30113	0.21	1	// Zm00001d014611 // Zm00001d032686 // Zm00001d036940 // Zm00001d021930 // Zm00001d017282 // Zm00001d010985 // Zm00001d028713
GO:0016538	F	cyclin-dependent protein serine/threonine kinase regulator activity	5	2740	83	30113	0.87	1	// Zm00001d052185 // Zm00001d005928 // Zm00001d028274 // Zm00001d052174 // Zm00001d048533
GO:0004683	F	calmodulin-dependent protein kinase activity	8	2740	79	30113	0.44	1	// Zm00001d051156 // Zm00001d013109 // Zm00001d013030 // Zm00001d047428 // Zm00001d013105 // Zm00001d013527 // Zm00001d026139 // Zm00001d006885
GO:0004722	F	protein serine/threonine phosphatase activity	10	2740	246	30113	1	1	// Zm00001d012962 // Zm00001d020726 // Zm00001d013220 // Zm00001d008171 // Zm00001d005609 // Zm00001d034655 // Zm00001d028752 // Zm00001d042886 // Zm00001d011495 // Zm00001d034109
GO:0004721	F	phosphoprotein phosphatase activity	13	2740	314	30113	1	1	// Zm00001d012962 // Zm00001d020726 // Zm00001d013220 // Zm00001d008171 // Zm00001d005609 // Zm00001d034655 // Zm00001d028752 // Zm00001d053313 // Zm00001d018209 // Zm00001d052137 // Zm00001d042886 // Zm00001d011495 // Zm00001d034109
GO:0004565	F	beta-galactosidase activity	5	2740	25	30113	0.1	1	// Zm00001d046357 // Zm00001d008435 // Zm00001d028199 // Zm00001d041880 // Zm00001d044290
GO:0016462	F	pyrophosphatase activity	57	2740	1631	30113	1	1	// Zm00001d052242 // Zm00001d043386 // Zm00001d053603 // Zm00001d025951 // Zm00001d034022 // Zm00001d046226 // Zm00001d025859 // Zm00001d021647 // Zm00001d002708 // Zm00001d005190 // Zm00001d045139 // Zm00001d005779 // Zm00001d033383 // Zm00001d002006 // Zm00001d011790 // Zm00001d028830 // Zm00001d048477 // Zm00001d011315 // Zm00001d024497 // Zm00001d014669 // Zm00001d046277 // Zm00001d007932 // …
GO:0045735	F	nutrient reservoir activity	9	2740	84	30113	0.37	1	// Zm00001d018954 // Zm00001d035597 // Zm00001d035700 // Zm00001d011036 // Zm00001d034413 // Zm00001d016697 // Zm00001d048219 // Zm00001d020592 // Zm00001d043710
GO:1901505	F	carbohydrate derivative transporter activity	7	2740	79	30113	0.58	1	// Zm00001d014611 // Zm00001d032686 // Zm00001d036940 // Zm00001d021930 // Zm00001d017282 // Zm00001d010985 // Zm00001d028713
GO:0022843	F	voltage-gated cation channel activity	5	2740	24	30113	0.089	1	// Zm00001d049218 // Zm00001d044717 // Zm00001d012717 // Zm00001d044056 // Zm00001d038252
GO:0015932	F	nucleobase-containing compound transmembrane transporter activity	7	2740	80	30113	0.6	1	// Zm00001d014611 // Zm00001d032686 // Zm00001d036940 // Zm00001d021930 // Zm00001d017282 // Zm00001d010985 // Zm00001d028713
GO:0051087	F	chaperone binding	10	2740	78	30113	0.2	1	// Zm00001d031732 // Zm00001d017861 // Zm00001d051689 // Zm00001d052733 // Zm00001d002408 // Zm00001d012242 // Zm00001d035999 // Zm00001d002277 // Zm00001d021221 // Zm00001d016158
GO:0016829	F	lyase activity	45	2740	528	30113	0.69	1	// Zm00001d003015 // Zm00001d003830 // Zm00001d021318 // Zm00001d033383 // Zm00001d037092 // Zm00001d047797 // Zm00001d053015 // Zm00001d052595 // Zm00001d024952 // Zm00001d003058 // Zm00001d040129 // Zm00001d004564 // Zm00001d048358 // Zm00001d048709 // Zm00001d044096 // Zm00001d050011 // Zm00001d002000 // Zm00001d031749 // Zm00001d007936 // Zm00001d017275 // Zm00001d025067 // Zm00001d017276 // …
GO:0072509	F	divalent inorganic cation transmembrane transporter activity	9	2740	109	30113	0.66	1	// Zm00001d036965 // Zm00001d033818 // Zm00001d048129 // Zm00001d014669 // Zm00001d029497 // Zm00001d019228 // Zm00001d005190 // Zm00001d019226 // Zm00001d002343
GO:0019199	F	transmembrane receptor protein kinase activity	22	2740	214	30113	0.32	1	// Zm00001d009694 // Zm00001d034217 // Zm00001d010234 // Zm00001d025959 // Zm00001d051615 // Zm00001d024199 // Zm00001d002905 // Zm00001d043480 // Zm00001d002026 // Zm00001d044639 // Zm00001d036735 // Zm00001d010421 // Zm00001d028386 // Zm00001d001781 // Zm00001d018059 // Zm00001d023253 // Zm00001d018955 // Zm00001d011700 // Zm00001d029721 // Zm00001d011912 // Zm00001d040324 // Zm00001d018825
GO:0016879	F	ligase activity, forming carbon-nitrogen bonds	6	2740	115	30113	0.94	1	// Zm00001d028260 // Zm00001d048050 // Zm00001d051804 // Zm00001d017958 // Zm00001d033619 // Zm00001d008957
GO:0015297	F	antiporter activity	22	2740	205	30113	0.26	1	// Zm00001d013810 // Zm00001d010985 // Zm00001d005032 // Zm00001d027921 // Zm00001d021930 // Zm00001d035381 // Zm00001d027982 // Zm00001d030250 // Zm00001d033296 // Zm00001d021653 // Zm00001d028164 // Zm00001d012562 // Zm00001d017282 // Zm00001d027749 // Zm00001d034916 // Zm00001d032686 // Zm00001d003728 // Zm00001d050283 // Zm00001d042692 // Zm00001d035631 // Zm00001d028713 // Zm00001d022504
GO:0003755	F	peptidyl-prolyl cis-trans isomerase activity	5	2740	94	30113	0.92	1	// Zm00001d008209 // Zm00001d012064 // Zm00001d037069 // Zm00001d026071 // Zm00001d050635
GO:0052689	F	carboxylic ester hydrolase activity	20	2740	159	30113	0.11	1	// Zm00001d045048 // Zm00001d016906 // Zm00001d013461 // Zm00001d007290 // Zm00001d009398 // Zm00001d022460 // Zm00001d050082 // Zm00001d040650 // Zm00001d015934 // Zm00001d042210 // Zm00001d032926 // Zm00001d032992 // Zm00001d042625 // Zm00001d011477 // Zm00001d043680 // Zm00001d008334 // Zm00001d047125 // Zm00001d048841 // Zm00001d002422 // Zm00001d031814
GO:0003723	F	RNA binding	39	2740	1586	30113	1	1	// Zm00001d013568 // Zm00001d045320 // Zm00001d042590 // Zm00001d029305 // Zm00001d021788 // Zm00001d042641 // Zm00001d037480 // Zm00001d018496 // Zm00001d021668 // Zm00001d027732 // Zm00001d026522 // Zm00001d017882 // Zm00001d024591 // Zm00001d042042 // Zm00001d008245 // Zm00001d028815 // Zm00001d020748 // Zm00001d041246 // Zm00001d037209 // Zm00001d008223 // Zm00001d031168 // Zm00001d016853 // …
GO:0003729	F	mRNA binding	7	2740	214	30113	1	1	// Zm00001d036698 // Zm00001d042641 // Zm00001d037480 // Zm00001d026528 // Zm00001d042042 // Zm00001d012238 // Zm00001d020748
GO:0036094	F	small molecule binding	323	2740	4327	30113	1	1	// Zm00001d030171 // Zm00001d038485 // Zm00001d038487 // Zm00001d038657 // Zm00001d038481 // Zm00001d046616 // Zm00001d038326 // Zm00001d013823 // Zm00001d011097 // Zm00001d034388 // Zm00001d013873 // Zm00001d045785 // Zm00001d032090 // Zm00001d049995 // Zm00001d007254 // Zm00001d018964 // Zm00001d039732 // Zm00001d053313 // Zm00001d048680 // Zm00001d003252 // Zm00001d032540 // Zm00001d044416 // …
GO:0004872	F	receptor activity	36	2740	304	30113	0.083	1	// Zm00001d049218 // Zm00001d009694 // Zm00001d001781 // Zm00001d016915 // Zm00001d034217 // Zm00001d002905 // Zm00001d025959 // Zm00001d006508 // Zm00001d051615 // Zm00001d015491 // Zm00001d043480 // Zm00001d010445 // Zm00001d002026 // Zm00001d046852 // Zm00001d018059 // Zm00001d044639 // Zm00001d036735 // Zm00001d010421 // Zm00001d028386 // Zm00001d024199 // Zm00001d010234 // Zm00001d023253 // …
GO:0004871	F	signal transducer activity	38	2740	360	30113	0.21	1	// Zm00001d009694 // Zm00001d001781 // Zm00001d016915 // Zm00001d034217 // Zm00001d002905 // Zm00001d025959 // Zm00001d006508 // Zm00001d051615 // Zm00001d015491 // Zm00001d043480 // Zm00001d010445 // Zm00001d048680 // Zm00001d002026 // Zm00001d046852 // Zm00001d018059 // Zm00001d044639 // Zm00001d036735 // Zm00001d010421 // Zm00001d028386 // Zm00001d024199 // Zm00001d010234 // Zm00001d023253 // …
GO:0015562	F	efflux transmembrane transporter activity	5	2740	22	30113	0.069	1	// Zm00001d052269 // Zm00001d046893 // Zm00001d043660 // Zm00001d031871 // Zm00001d044083
GO:0061630	F	ubiquitin protein ligase activity	34	2740	356	30113	0.42	1	// Zm00001d036306 // Zm00001d043422 // Zm00001d021316 // Zm00001d005685 // Zm00001d046289 // Zm00001d027975 // Zm00001d017645 // Zm00001d031880 // Zm00001d051501 // Zm00001d045077 // Zm00001d051745 // Zm00001d037167 // Zm00001d016682 // Zm00001d011076 // Zm00001d053734 // Zm00001d015475 // Zm00001d027684 // Zm00001d048233 // Zm00001d038478 // Zm00001d026053 // Zm00001d053433 // Zm00001d007709 // …
GO:0032550	F	purine ribonucleoside binding	271	2740	3829	30113	1	1	// Zm00001d030171 // Zm00001d038485 // Zm00001d038487 // Zm00001d038657 // Zm00001d038481 // Zm00001d046616 // Zm00001d038326 // Zm00001d045785 // Zm00001d007254 // Zm00001d018964 // Zm00001d039732 // Zm00001d048680 // Zm00001d032540 // Zm00001d044416 // Zm00001d011211 // Zm00001d024199 // Zm00001d037672 // Zm00001d020429 // Zm00001d046277 // Zm00001d045515 // Zm00001d033316 // Zm00001d024047 // …
GO:0050662	F	coenzyme binding	51	2740	452	30113	0.085	1	// Zm00001d026370 // Zm00001d047797 // Zm00001d017786 // Zm00001d045078 // Zm00001d052053 // Zm00001d016842 // Zm00001d032090 // Zm00001d031577 // Zm00001d051130 // Zm00001d046855 // Zm00001d015513 // Zm00001d013245 // Zm00001d049804 // Zm00001d019376 // Zm00001d048417 // Zm00001d035212 // Zm00001d015927 // Zm00001d029626 // Zm00001d009582 // Zm00001d043681 // Zm00001d049539 // Zm00001d021444 // …
GO:0050661	F	NADP binding	8	2740	102	30113	0.71	1	// Zm00001d003429 // Zm00001d040173 // Zm00001d027488 // Zm00001d009582 // Zm00001d018648 // Zm00001d021444 // Zm00001d003252 // Zm00001d008255
[truncated: 163 more rows]
