# Supplementary material for: GIF1 controls ear inflorescence architecture and floral development by regulating key genes in hormone biosynthesis and meristem determinacy in maize
Source: BMC Plant Biol. 2022 Mar 18;22:127. doi: 10.1186/s12870-022-03517-9 (PMC8932133; doi:10.1186/s12870-022-03517-9)
Supplement: Supplementary file 5 — Additional file 5: Supplemental Data Set 4. Representative GO terms of differentially expressed genes in the ~5 mm ears of the gif1-1 and the wild type. [file 12870_2022_3517_MOESM5_ESM.xlsx]

## Sheet: GO terms
Supplemental Data Set 4. Representative GO terms of differentially expressed genes in the ~5 mm ears of the gif1-1 and the wild type.
Gene Accession	gif1-rep1	gif1-rep2	gif1-rep3	WT-rep1	WT-rep2	WT-rep3	gif1-mean	WT-mean	log2(fold change)	p-value	Annotation in Maize RefGen V4
Known inflorescence and floral related genes
Zm00001d020430	0	0	0	26.2186	23.1583	23.6367	0	24.3379	#VALUE!	5e-05	RA1
Zm00001d039694	71.583	78.5036	70.7612	141.725	144.76	148.436	73.614	144.97	-0.99	5e-05	RA2
Zm00001d022193	0.236259	0.146094	0.281432	74.2735	73.2987	75.075	0.221262	74.2157	-8.38983	5e-05	RA3
Zm00001d036425	0.994074	1.04226	0.61227	8.82656	7.47187	8.27472	0.882867	8.19105	-3.21378	5e-05	SI1
Zm00001d019230	2.77475	2.81119	2.67114	8.89804	9.14829	10.1245	2.75236	9.39028	-1.7705	5e-05	SID1
Zm00001d039113	0.656601	0.521343	0.502607	6.22013	8.57094	6.23418	0.560184	7.00842	-3.64512	5e-05	TSH1
Zm00001d020941	47.3823	48.2847	48.8875	236.037	226.23	243.096	48.1848	235.121	-2.28675	5e-05	TSH4
Zm00001d049822	11.8146	12.6669	11.9827	84.7594	87.2184	88.6578	12.1547	86.8786	-2.83748	5e-05	TGA1
Zm00001d042445	2.88951	2.56062	2.00405	15.7196	18.1328	17.1427	2.48473	16.9984	-2.77424	5e-05	TE1
Zm00001d002449	19.2585	19.679	19.8498	186.506	182.687	186.166	19.5957	185.12	-3.23985	5e-05	ZFL1
Zm00001d026231	18.6066	16.7	16.9939	140.852	142.917	149.088	17.4335	144.286	-3.04899	5e-05	ZFL2
Zm00001d017614	0	0	0	17.182	19.0261	19.9848	0	18.731	#VALUE!	5e-05	BDE1
Zm00001d031068	4.12366	4.76213	5.46344	39.6863	37.433	39.8727	4.78308	38.9974	-3.02736	5e-05	BIF2
Zm00001d037691	17.7354	18.7147	19.0271	36.5173	43.4859	42.3084	18.4924	40.7705	-1.14059	5e-05	BIF4
Zm00001d031451	105.402	109.38	113.71	245.297	243.375	247.935	109.498	245.536	-1.16503	5e-05	UB2
Zm00001d052890	113.433	115.679	114.644	234.499	232.279	235.304	114.585	234.027	-1.03	5e-05	UB3
Zm00001d022488	0.240664	0.335187	0.322031	28.617	26.885	31.1903	0.299294	28.8974	-6.59323	5e-05	BD1
Zm00001d033180	3.61542	3.73287	3.52143	9.70008	10.8819	11.0913	3.62324	10.5578	-1.54295	5e-05	brassinosteroid-deficient dwarf1
Zm00001d003533	22.9089	23.5299	23.8657	8.79278	8.64742	8.58254	23.4348	8.67425	1.43384	5e-05	TS1
Zm00001d032461	170.653	175.238	175.391	35.5377	32.1866	32.8693	173.761	33.5312	2.37353	5e-05	TLS1
Zm00001d042111	75.2056	73.4999	77.6987	22.2491	22.3156	22.1348	75.4681	22.2332	1.76315	5e-05	TRU1
Zm00001d002970	4.62715	5.73481	6.30427	1.1146	0.772943	1.19639	5.55541	1.02798	2.43408	5e-05	SK1
GO:0003682;chromatin binding
Zm00001d038546	9.56709	9.63229	8.70383	26.527	24.1791	23.7101	9.30107	24.8054	-1.41518	5e-05	glk58, G2-like transcription factor
Zm00001d023411	4.75892	5.31549	4.28541	9.94438	11.8554	12.005	4.78661	11.2683	-1.23519	5e-05	glk5
Zm00001d047182	2.90016	1.69861	2.24387	11.4779	11.4998	11.452	2.28088	11.4766	-2.33103	5e-05	myb52
Zm00001d017782	11.2054	10.4124	14.8436	79.692	82.3699	87.5324	12.1538	83.1981	-2.77514	5e-05	mybr78
Zm00001d013202	3.74712	5.14371	4.03072	37.5946	38.9981	35.7943	4.30718	37.4624	-3.12063	5e-05	glk8
Zm00001d022259	0.877409	0.859662	1.04395	5.64222	5.89208	5.06085	0.927006	5.53172	-2.57708	5e-05	myb23
Zm00001d017385	11.6872	14.688	12.3167	97.791	103.168	95.4197	12.8973	98.7928	-2.93734	5e-05	myb89
Zm00001d002449	19.2585	19.679	19.8498	186.506	182.687	186.166	19.5957	185.12	-3.23985	5e-05	zfl2;Zea floricaula leafy2
Zm00001d023402	2.71649	2.72921	2.01252	8.55159	7.96066	8.62035	2.48607	8.37753	-1.75266	5e-05	glk4
Zm00001d007962	4.33293	4.50735	4.80927	15.5701	14.5143	16.5819	4.54985	15.5554	-1.77353	5e-05	glk27
Zm00001d025930	3.17486	2.75214	4.01918	47.8688	48.304	53.8944	3.3154	50.0224	-3.91532	5e-05	mybr113
Zm00001d004934	8.91608	9.8531	10.0962	22.4617	23.0884	23.4833	9.62179	23.0112	-1.25796	5e-05	ASH-like SPRY domain containing protein
Zm00001d016935	70.6283	67.1305	64.4064	143.502	135.566	136.824	67.3884	138.631	-1.04067	5e-05	nfa104,nucleosome/chromatin assembly factor A104
Zm00001d040831	13.5102	13.9503	12.7992	29.8272	31.2043	31.1416	13.4199	30.7244	-1.19501	5e-05	chromatin remodeling factor17-like
Zm00001d010201	15.634	15.3117	14.7932	34.611	31.793	40.0643	15.2463	35.4894	-1.21893	5e-05	myb25
Zm00001d040621	8.81884	8.03202	7.80194	20.0773	19.5499	20.5359	8.2176	20.0544	-1.28713	5e-05	myb40
Zm00001d017702	5.9084	4.9307	5.28071	29.229	33.9241	34.0786	5.37327	32.4106	-2.59259	5e-05	glk47
Zm00001d051269	4.77738	3.85524	3.65461	27.2448	27.3855	28.3876	4.09575	27.6726	-2.75626	5e-05	myb103
Zm00001d004744	13.4492	12.0488	13.5744	91.6659	92.661	91.5776	13.0242	91.9682	-2.81995	5e-05	myb64
Zm00001d032194	18.1334	16.2367	17.5981	37.9378	35.5087	36.0211	17.3227	36.4892	-1.0748	5e-05	myb78
Zm00001d047182	2.90016	1.69861	2.24387	11.4779	11.4998	11.452	2.28088	11.4766	-2.33103	5e-05	myb52
Zm00001d030737	94.7333	95.593	92.6385	373.588	360.708	397.32	94.3216	377.206	-1.99969	5e-05	rs2,rough sheath 2
Zm00001d049543	2.70712	2.7912	2.80938	35.6358	36.7436	36.1636	2.76924	36.181	-3.70767	5e-05	cca1,circadian clock associated1
Zm00001d020019	14.6612	13.7565	15.2941	49.1943	46.7451	47.8869	14.5706	47.9421	-1.71823	5e-05	glk101
Zm00001d053060	5.21056	5.08574	5.2266	12.0087	12.1815	13.6018	5.1743	12.5973	-1.28368	5e-05	myb67
Zm00001d041576	2.67917	2.3827	3.57439	12.2777	11.9966	13.1406	2.87875	12.4716	-2.11514	5e-05	myb6
Zm00001d002843	0.780966	1.115	1.06915	10.7002	11.2016	10.4641	0.988373	10.7886	-3.44831	5e-05	myb54
Zm00001d040423	22.9271	24.9059	23.3363	52.0023	50.8847	51.802	23.7231	51.563	-1.12004	5e-05	myb44
Zm00001d024546	4.75596	4.39784	5.04371	33.1875	32.9618	32.8342	4.7325	32.9945	-2.80155	5e-05	lhy1,late hypocotyl elongation protein ortholog1
Zm00001d016935	70.6283	67.1305	64.4064	143.502	135.566	136.824	67.3884	138.631	-1.04067	5e-05	nfa104
Zm00001d024547	0	0	0	0	14.2822	4.75905	0	6.34709	#VALUE!	0.00145	mybr48
Zm00001d014863	0.0826834	0.138169	0.167051	20.7902	20.1862	20.0254	0.129301	20.3339	-7.29701	5e-05	mybr96
Zm00001d034160	7.83708	8.64923	8.91938	28.5628	30.9378	30.7577	8.46856	30.0861	-1.82891	5e-05	glk44
Zm00001d026231	18.6066	16.7	16.9939	140.852	142.917	149.088	17.4335	144.286	-3.04899	5e-05	zfl1, Zea floricaula/leafy1
Zm00001d026106	1.45589	1.37388	1.52427	5.22366	5.62612	5.99694	1.45135	5.61557	-1.95204	5e-05	glk41
GO:0048467;gynoecium development
Zm00001d048474	0.280917	0.0866277	0.274051	55.0893	54.1948	53.3093	0.213865	54.1978	-7.99	5e-05	MADS1
Zm00001d028216	1.21531	1.89172	1.23183	31.4986	33.2355	28.9992	1.44629	31.2444	-4.43	5e-05	indeterminate floral apex1
Zm00001d008869	3.71726	4.23622	3.71925	9.87523	10.4806	10.5531	3.89091	10.303	-1.4	5e-05	Homeobox-transcription factor 52
Zm00001d039214	35.1241	36.1075	34.225	77.4732	76.3458	76.2052	35.1522	76.6747	-1.13	5e-05	argonaute104
Zm00001d010631	300.498	299.767	298.422	626.921	636.186	627.741	299.562	630.283	-1.07	5e-05	NA
Zm00001d030953	1.63155	1.51783	1.92367	3.73243	3.30562	3.55769	1.69101	3.53191	-1.06	5e-05	LIM-transcription factor 4
Zm00001d015037	3.97265	4.19067	3.9662	7.5733	8.69433	7.44956	4.04317	7.90573	-0.97	5e-05	NA
Zm00001d021863	0	0	0	5.78763	5.24882	6.26551	0	5.76732	#VALUE!	5e-05	yab4
Zm00001d028217	0	0	0	19.5705	20.5255	18.8454	0	19.6472	#VALUE!	5e-05	Zea mays MADS14
GO:0009908;flower development
Zm00001d017391	24.8388	25.8148	24.7549	72.3364	74.0907	75.8065	25.1362	74.0778	-1.55928	5e-05	yab15
Zm00001d010631	300.498	299.767	298.422	626.921	636.186	627.741	299.562	630.283	-1.07314	5e-05	60S ribosomal protein L24
Zm00001d017614	0	0	0	17.182	19.0261	19.9848	0	18.731	#VALUE!	5e-05	bde1,bearded-ear1
Zm00001d042560	5.96147	4.85694	5.07167	18.0625	16.6104	17.6425	5.2967	17.4384	-1.71911	5e-05	ig1,indeterminate gametophyte1
Zm00001d045098	28.6973	30.7879	30.184	88.7447	87.7427	87.3935	29.8897	87.9603	-1.5572	5e-05	BTB/POZ domain-containing protein NPY1
Zm00001d002449	19.2585	19.679	19.8498	186.506	182.687	186.166	19.5957	185.12	-3.23985	5e-05	zfl2;Zea floricaula leafy2
Zm00001d028216	1.21531	1.89172	1.23183	31.4986	33.2355	28.9992	1.44629	31.2444	-4.43317	5e-05	ifa1, indeterminate floral apex1
Zm00001d024701	19.6481	21.1079	20.4274	106.472	101.696	106.536	20.3945	104.902	-2.36279	5e-05	hb18
Zm00001d010950	21.675	21.714	20.7519	54.1691	53.9597	53.4725	21.3803	53.8671	-1.33312	5e-05	Glutamate--cysteine ligase
Zm00001d043270	2.89358	2.59389	2.7452	16.1578	14.7588	15.6083	2.74422	15.5083	-2.49857	5e-05	Protein ULTRAPETALA 1-like
Zm00001d048691	43.8435	43.9251	45.9637	103.772	95.5694	104.451	44.5774	101.264	-1.18374	5e-05	WD repeat-containing protein VIP3
Zm00001d051269	4.77738	3.85524	3.65461	27.2448	27.3855	28.3876	4.09575	27.6726	-2.75626	5e-05	myb103
Zm00001d028217	0	0	0	19.5705	20.5255	18.8454	0	19.6472	#VALUE!	5e-05	zmm14
Zm00001d001945	6.93309	6.90639	7.42698	15.1038	16.3873	16.7519	7.08882	16.081	-1.18174	5e-05	ARF-transcription factor4
Zm00001d032683	5.64105	7.10961	6.27176	13.1192	12.8856	13.1402	6.34081	13.0483	-1.04113	5e-05	ARF-transcription factor2
Zm00001d048474	0.280917	0.0866277	0.274051	55.0893	54.1948	53.3093	0.213865	54.1978	-7.98539	5e-05	MADS1
Zm00001d008869	3.71726	4.23622	3.71925	9.87523	10.4806	10.5531	3.89091	10.303	-1.40488	5e-05	hb52
Zm00001d025590	100.715	104.193	100.494	228.01	230.159	223.842	101.801	227.337	-1.15909	5e-05	ABC transporter B family member 19
Zm00001d027425	8.69295	7.87434	8.48041	80.6282	81.4489	79.399	8.34923	80.492	-3.26913	5e-05	zag6
Zm00001d046369	2.73866	3.88939	3.66177	31.1324	30.3744	30.9076	3.42994	30.8048	-3.1669	5e-05	Serine/threonine-protein phosphatase
Zm00001d049910	30.9291	32.1078	31.3356	94.7387	97.6647	100.065	31.4575	97.4895	-1.63184	5e-05	MATE efflux family protein
Zm00001d039214	35.1241	36.1075	34.225	77.4732	76.3458	76.2052	35.1522	76.6747	-1.12514	5e-05	argonaute104
Zm00001d021863	0	0	0	5.78763	5.24882	6.26551	0	5.76732	#VALUE!	5e-05	yab4
Zm00001d037140	3.66636	3.89254	3.34523	20.2735	18.3551	19.95	3.63471	19.5262	-2.4255	5e-05	hb10
Zm00001d026231	18.6066	16.7	16.9939	140.852	142.917	149.088	17.4335	144.286	-3.04899	5e-05	zfl1, Zea floricaula/leafy1
Zm00001d006028	7.6694	9.97282	8.23461	79.4377	80.4328	83.3819	8.62561	81.0841	-3.23	5e-05	SBP-transcription factor 23
Zm00001d008255	16.7963	15.3661	16.3385	6.71511	7.31075	6.84485	16.167	6.9569	1.22	5e-05	Yucca6
Zm00001d020272	72.3153	72.1601	76.7796	8.70528	9.20731	8.69541	73.7516	8.86934	3.06	5e-05	trehalose-6-phosphate phosphatase8
Zm00001d043682	84.486	83.6457	83.5269	198.766	201.961	194.298	83.8862	198.342	-1.24148	5e-05	WD-repeat protein RBAP2
GO:0048507;meristem development
Zm00001d017391	24.8388	25.8148	24.7549	72.3364	74.0907	75.8065	25.1362	74.0778	-1.55928	5e-05	yab15
Zm00001d008869	3.71726	4.23622	3.71925	9.87523	10.4806	10.5531	3.89091	10.303	-1.40488	5e-05	hb52
Zm00001d007215	106.432	102.001	106.623	227.234	219.513	226.901	105.019	224.55	-1.09639	5e-05	26S proteasome regulatory subunit 4 homolog A
Zm00001d043270	2.89358	2.59389	2.7452	16.1578	14.7588	15.6083	2.74422	15.5083	-2.49857	5e-05	Protein ULTRAPETALA 1-like
Zm00001d033020	84.3905	80.0251	85.0761	2610.33	2605.69	2698.29	83.1639	2638.1	-4.9874	5e-05	Cytochrome P450 CYP78A1
Zm00001d019230	2.77475	2.81119	2.67114	8.89804	9.14829	10.1245	2.75236	9.39028	-1.7705	5e-05	sid1, sister of indeterminate spikelet1
Zm00001d027425	8.69295	7.87434	8.48041	80.6282	81.4489	79.399	8.34923	80.492	-3.26913	5e-05	zag6
Zm00001d048474	0.280917	0.0866277	0.274051	55.0893	54.1948	53.3093	0.213865	54.1978	-7.98539	5e-05	MADS1
Zm00001d029573	7.47353	7.67614	7.00756	18.0608	17.0922	16.997	7.38575	17.3833	-1.23489	5e-05	rgd2,ragged seedling2
Zm00001d028217	0	0	0	19.5705	20.5255	18.8454	0	19.6472	#VALUE!	5e-05	zmm14
Zm00001d026231	18.6066	16.7	16.9939	140.852	142.917	149.088	17.4335	144.286	-3.04899	5e-05	zfl1, Zea floricaula/leafy1
Zm00001d001945	6.93309	6.90639	7.42698	15.1038	16.3873	16.7519	7.08882	16.081	-1.18174	5e-05	ARF transcription factor 4
Zm00001d028216	1.21531	1.89172	1.23183	31.4986	33.2355	28.9992	1.44629	31.2444	-4.43317	5e-05	ifa1, indeterminate floral apex1
Zm00001d002449	19.2585	19.679	19.8498	186.506	182.687	186.166	19.5957	185.12	-3.23985	5e-05	zfl2,Zea Floricaula/leafy-like 2
Zm00001d045313	9.62923	9.94996	11.5361	26.765	28.0753	27.0881	10.3718	27.3095	-1.39674	5e-05	OsFBL27-like
GO:0048367; shoot development
Zm00001d026351	12.9731	13.7315	12.4757	46.0803	46.2699	46.5477	13.0601	46.2993	-1.82582	5e-05	hb91
Zm00001d042445	2.88951	2.56062	2.00405	15.7196	18.1328	17.1427	2.48473	16.9984	-2.77424	5e-05	te1, terminal ear1
Zm00001d002234	9.40553	9.22655	9.02193	26.5325	28.651	28.5317	9.218	27.9051	-1.598	5e-05	hb75
Zm00001d052133	5.80192	5.04126	5.07249	19.8105	20.3869	20.3927	5.30522	20.1967	-1.92863	5e-05	hb83
Zm00001d030737	94.7333	95.593	92.6385	373.588	360.708	397.32	94.3216	377.206	-1.99969	5e-05	rs2, rough sheath 2
Zm00001d033020	84.3905	80.0251	85.0761	2610.33	2605.69	2698.29	83.1639	2638.1	-4.9874	5e-05	Cytochrome P450 CYP78A1
Zm00001d045098	28.6973	30.7879	30.184	88.7447	87.7427	87.3935	29.8897	87.9603	-1.5572	5e-05	BTB/POZ domain-containing protein NPY1
Zm00001d004934	8.91608	9.8531	10.0962	22.4617	23.0884	23.4833	9.62179	23.0112	-1.25796	5e-05	ASH-like SPRY domain containing protein
Zm00001d024701	19.6481	21.1079	20.4274	106.472	101.696	106.536	20.3945	104.902	-2.36279	5e-05	hb18
Zm00001d037582	6.05108	6.19168	5.86112	12.359	12.2197	11.6915	6.03463	12.0901	-1.00249	5e-05	gamma-tubulin2
Zm00001d048185	22.5187	26.6913	29.8357	58.8279	56.3816	67.4365	26.3485	60.882	-1.20829	5e-05	OsFBX77-like
Zm00001d018261	1.93195	1.99577	2.41201	13.5246	14.0391	14.4378	2.11324	14.0005	-2.72794	5e-05	LRR receptor-like serine/threonine-protein kinase
Zm00001d018225	3.19403	3.08634	3.50027	16.49	16.7328	16.8936	3.26021	16.7054	-2.35728	5e-05	hb71
Zm00001d018512	17.3175	17.8832	18.2523	56.1618	57.4484	55.2583	17.8177	56.2895	-1.65956	5e-05	Ubiquitin carboxyl-terminal hydrolase 2
Zm00001d037114	47.6135	48.2627	47.4249	160.584	163.628	163.392	47.767	162.535	-1.76666	5e-05	LRR receptor-like protein kinase
Zm00001d032683	5.64105	7.10961	6.27176	13.1192	12.8856	13.1402	6.34081	13.0483	-1.04113	5e-05	ARF transcription factor 2
Zm00001d008869	3.71726	4.23622	3.71925	9.87523	10.4806	10.5531	3.89091	10.303	-1.40488	5e-05	hb52
Zm00001d049443	14.364	13.1853	14.5773	40.0512	41.9072	41.6935	14.0422	41.2173	-1.55348	5e-05	ocl5a,outer cell layer5a
Zm00001d027512	28.8076	29.9749	30.6634	103.495	105.495	106.373	29.8153	105.121	-1.81792	5e-05	60S ribosomal protein L5-1
Zm00001d007215	106.432	102.001	106.623	227.234	219.513	226.901	105.019	224.55	-1.09639	5e-05	26S proteasome regulatory subunit 4 homolog A
Zm00001d020037	9.28811	10.045	8.38952	25.6604	26.9017	26.5968	9.24087	26.3863	-1.51369	5e-05	C2H2 zinc finger protein
Zm00001d033905	43.3866	40.5767	45.1742	1528.32	1541.24	1509.15	43.0458	1526.24	-5.14796	5e-05	gif1, GRF-inteacting factor1
Zm00001d045313	9.62923	9.94996	11.5361	26.765	28.0753	27.0881	10.3718	27.3095	-1.39674	5e-05	OsFBL27-like
Zm00001d052380	35.6518	35.7343	36.205	126.238	126.185	131.024	35.8637	127.816	-1.83347	5e-05	scro1,scarecrow1
Zm00001d037140	3.66636	3.89254	3.34523	20.2735	18.3551	19.95	3.63471	19.5262	-2.4255	5e-05	hb10
Zm00001d043682	84.486	83.6457	83.5269	198.766	201.961	194.298	83.8862	198.342	-1.24148	5e-05	rbap2,WD domain containing protein
GO:0030243;cellulose metabolic process
Zm00001d033174	343.67	336.082	325.736	131.302	138.983	129.153	335.163	133.146	1.33185	5e-05	Golgi associated protein homolog
Zm00001d024531	163.225	158.919	159.077	16.0786	14.8763	15.719	160.407	15.558	3.36601	5e-05	cellulose synthase-like family protein
Zm00001d019507	29.9874	29.0156	28.6076	5.31877	6.01917	5.37858	29.2035	5.57217	2.38983	5e-05	Cellulose synthase-7
Zm00001d045557	46.3666	48.3109	47.2401	18.8831	18.3189	17.6529	47.3059	18.285	1.37136	5e-05	Putative cellulose synthase-like family protein
Zm00001d042507	14.767	13.2418	13.5928	4.917	5.67051	5.43208	13.8672	5.33986	1.3768	5e-05	Beta-glucosidase 42
Zm00001d005250	27.0266	25.9529	27.2927	9.17963	9.90718	10.5316	26.7574	9.87279	1.43841	5e-05	Cellulose synthase A catalytic subunit 3
Zm00001d019317	90.2394	88.4501	89.4772	25.1876	25.7906	25.3625	89.3889	25.4469	1.81261	5e-05	Cellulose synthase-8
Zm00001d009795	27.5238	27.3937	28.3647	7.2882	7.21813	7.30714	27.7607	7.27115	1.93279	5e-05	Cellulose synthase1
Zm00001d005451	22.1651	22.4153	22.238	8.74584	9.34351	8.87516	22.2728	8.98817	1.30918	5e-05	Cellulose synthase A catalytic subunit 5
Zm00001d037214	11.4049	11.3884	11.0719	2.9657	3.15856	2.88181	11.2884	3.00202	1.91084	5e-05	ARM repeat-containing protein
Zm00001d019149	42.9994	42.5176	42.877	15.0785	16.5393	15.6452	42.798	15.7543	1.4418	5e-05	Cellulose synthase4
Zm00001d005250	27.0266	25.9529	27.2927	9.17963	9.90718	10.5316	26.7574	9.87279	1.43841	5e-05	Cellulose synthase A catalytic subunit 3
Zm00001d020974	142.705	131.763	135.516	57.699	58.6936	54.2323	136.661	56.875	1.26474	5e-05	Chitinase-like protein 1
Zm00001d037636	30.9555	31.76	32.5712	8.89438	9.04079	9.02982	31.7622	8.98833	1.82119	5e-05	Cellulose synthase2
Zm00001d034770	73.3315	69.3005	68.4977	27.0918	25.2931	25.9651	70.3765	26.1167	1.43012	5e-05	Cellulose synthase-6
Zm00001d028572	123.412	130.88	128.844	18.7858	19.8794	19.9471	127.712	19.5374	2.70858	5e-05	Mannose-1-phosphate guanylyltransferase 1
Zm00001d049510	85.4114	82.1032	80.8316	19.6622	21.1471	20.6616	82.7821	20.4903	2.01438	5e-05	cellulose synthase-like family protein
GO:0010410;hemicellulose metabolic process
Zm00001d047694	73.4236	69.8641	71.5675	18.2993	17.2337	18.1999	71.6184	17.9109	1.99949	5e-05	Glycosyltransferase 5
Zm00001d014613	335.363	326.121	341.188	47.3228	51.4395	55.2288	334.224	51.3304	2.70293	5e-05	Xyloglucan endotransglucosylase/hydrolase protein 23
Zm00001d026415	130.67	125.328	135.691	45.4945	41.9153	42.818	130.563	43.4093	1.58867	5e-05	Beta-D-xylosidase 4
Zm00001d028725	5.37944	5.87205	6.70317	0.569971	1.36863	1.78109	5.98489	1.23989	2.27111	5e-05	Beta3-glucuronyltransferase
Zm00001d033385	353.125	339.17	373.193	3.90644	6.0209	3.41918	355.163	4.44884	6.31891	5e-05	Probable galacturonosyltransferase-like 1
Zm00001d042276	18.9947	20.1923	20.6559	2.9195	2.43714	3.0179	19.9476	2.79151	2.8371	5e-05	Probable beta-14-xylosyltransferase IRX10L
Zm00001d038229	23.1871	21.5391	22.0986	5.35016	6.19928	5.57132	22.2749	5.70692	1.96464	5e-05	UDP-glucuronate:xylan alpha-glucuronosyltransferase 1
Zm00001d038905	26.1219	27.0227	25.7064	11.8769	12.4806	11.5751	26.2836	11.9775	1.13383	5e-05	beta-14-xylosyltransferase IRX10L
Zm00001d016687	91.76	87.1521	95.6986	43.7549	45.7927	45.6679	91.5369	45.0718	1.02213	5e-05	glycosyltransferase
Zm00001d005678	26.5352	24.9549	30.8946	9.46693	10.153	9.46887	27.4616	9.69627	1.50191	5e-05	Protein ALTERED XYLOGLUCAN 4
Zm00001d038905	26.1219	27.0227	25.7064	11.8769	12.4806	11.5751	26.2836	11.9775	1.13383	5e-05	beta-14-xylosyltransferase IRX10L
GO:0005911;cell-cell junction
Zm00001d031434	62.9093	58.4382	61.9925	8.11566	8.02127	7.93962	61.1133	8.02551	2.92882	5e-05	DNA-damage-repair/toleration protein DRT100
Zm00001d028410	37.1586	38.0953	34.6809	8.49357	10.2395	9.25171	36.6449	9.32827	1.97393	5e-05	Glucan endo-13-beta-glucosidase 10
Zm00001d029047	64.3049	65.683	67.481	26.8544	25.9214	27.9725	65.823	26.9161	1.29012	5e-05	Receptor-like protein kinase FERONIA
Zm00001d019563	2970.4	3007.27	3051.5	1457.02	1460.47	1496	3009.72	1471.16	1.03267	5e-05	Aquaporin PIP2-1
Zm00001d002422	66.8695	65.8748	66.142	15.4558	15.047	14.8235	66.2955	15.1088	2.13352	5e-05	Pectin acetylesterase 7
Zm00001d028826	101.111	101.725	100.634	10.8627	10.6456	10.2535	101.157	10.5873	3.25619	5e-05	COBRA-like protein 7
Zm00001d002825	14.382	16.2018	15.6612	1.52578	1.43318	1.57937	15.415	1.51277	3.34907	5e-05	Cysteine-rich repeat secretory protein 15
Zm00001d005190	10.1852	10.9222	9.84886	3.44497	3.00997	3.44703	10.3187	3.30066	1.64444	5e-05	Cadmium/zinc-transporting ATPase HMA2
Zm00001d033528	66.508	64.1514	65.7802	3.22724	3.48861	3.08665	65.4799	3.2675	4.32479	5e-05	Protein NRT1/ PTR FAMILY 2.9
Zm00001d045946	14.4195	15.3006	14.8992	4.90454	5.36148	6.24468	14.8731	5.50357	1.43426	5e-05	Protein MIZU-KUSSEI 1
Zm00001d039267	15.9679	16.5128	15.6163	1.97056	1.76765	2.05901	16.0324	1.9324	3.05252	5e-05	Auxin response factor 7
Zm00001d019565	128.8	127.223	127.235	41.8153	38.7631	39.4622	127.753	40.0136	1.67479	5e-05	Aquaporin PIP2-6
Zm00001d027439	38.7244	37.2211	40.9455	12.9395	13.9699	14.4891	38.9637	13.7995	1.49751	5e-05	Not Annotated
Zm00001d018871	6.90495	7.89493	7.1756	0.540801	0.511647	0.844732	7.32516	0.632394	3.53397	5e-05	C2 calcium/lipid-binding plant phosphoribosyltransferase
Zm00001d030361	94.3126	94.4466	95.2078	11.9111	12.9963	13.3566	94.6557	12.7547	2.89166	5e-05	Glucan endo-1%2C3-beta-glucosidase 7
Zm00001d045703	8.00745	7.42565	7.17155	1.0356	1.67611	1.5496	7.53488	1.42044	2.40725	5e-05	NHL domain-containing protein
Zm00001d021299	19.4691	19.2378	21.0118	8.45969	8.89075	7.8863	19.9063	8.41225	1.24266	5e-05	Phosphatase DCR2
Zm00001d051403	567.365	553.826	559.53	226.018	219.089	214.007	560.241	219.705	1.35048	5e-05	plasma membrane intrinsic protein1
Zm00001d040697	1186.47	1181.84	1173.45	49.9995	53.8807	53.6429	1180.59	52.5077	4.49083	5e-05	S-adenosylmethionine synthase 1
Zm00001d037711	154.152	156.29	166.963	69.6845	62.5645	71.6491	159.135	67.966	1.22737	5e-05	Leucine-rich repeat extensin-like protein 3
Zm00001d007800	191.273	184.577	176.845	33.1211	35.1298	30.9569	184.232	33.0693	2.47796	5e-05	Thioredoxin
Zm00001d027290	2241.02	2238.67	2285.88	449.454	444.508	456.573	2255.19	450.178	2.32468	5e-05	extensin-like protein
Zm00001d034365	48.9561	51.4202	57.5484	7.78051	10.0923	10.0925	52.6416	9.32175	2.49753	5e-05	Syntaxin 121
Zm00001d008245	144.534	149.975	150.851	64.8147	65.9586	62.137	148.454	64.3034	1.20704	5e-05	ribosomal protein L30
Zm00001d044083	17.1126	17.3325	18.1307	0.773347	0.730202	0.785757	17.5253	0.763102	4.52142	5e-05	PIN-formed protein10
Zm00001d031871	218.339	218.481	215.9	107.188	104.119	106.958	217.573	106.088	1.03624	5e-05	brachytic2
Zm00001d014116	19.837	19.2114	22.5476	3.07386	2.65006	2.2966	20.532	2.67351	2.94107	5e-05	phosphate transporter protein1
Zm00001d009952	63.9596	61.7714	62.712	20.424	21.6616	19.6827	62.8144	20.5894	1.60919	5e-05	Leucine-rich repeat extensin-like protein 3
Zm00001d011036	22.3068	22.6795	20.3209	6.6436	9.46623	6.77417	21.7691	7.628	1.5129	5e-05	Legumin-like protein
Zm00001d015435	14.4002	15.2339	14.802	6.93539	6.92006	6.26987	14.812	6.70844	1.14272	5e-05	Protein STRUBBELIG-RECEPTOR FAMILY 1
Zm00001d029934	54.3122	54.3267	58.5794	16.2084	17.577	16.8365	55.7394	16.8739	1.7239	5e-05	Homeobox-leucine zipper protein HAT4
Zm00001d028260	32.3912	33.8701	36.7049	0.955203	0.486649	0.846952	34.3221	0.762935	5.49143	5e-05	glutamine synthetase6
Zm00001d051157	59.3968	58.7205	56.8683	3.65574	3.34959	3.77868	58.3285	3.59467	4.02027	5e-05	Adenosine kinase 2
Zm00001d038195	12.1632	11.6444	11.5945	1.66919	2.0776	1.78358	11.8007	1.84346	2.67839	5e-05	Probably inactive leucine-rich repeat receptor-like protein kinase
Zm00001d013873	33.9857	31.3734	30.3054	10.1013	10.6933	10.5863	31.8882	10.4603	1.6081	5e-05	Actin-2
Zm00001d032504	80.389	80.0622	80.738	2.58737	2.4384	2.27263	80.3964	2.4328	5.04644	5e-05	Monocopper oxidase-like protein SKU5
Zm00001d038065	19.5841	17.3787	16.2236	0.47245	0.76628	0.668839	17.7288	0.635856	4.80125	5e-05	Annexin D4
Zm00001d006939	24.8686	23.7619	24.788	1.82491	1.65844	2.35972	24.4728	1.94769	3.65135	5e-05	Novel plant SNARE 13
Zm00001d042022	11.9128	14.0133	13.0199	0.596065	0.976306	0.553441	12.982	0.708604	4.19539	5e-05	Peroxidase 12
Zm00001d020627	22.2518	22.8909	23.3577	6.84474	7.15381	7.20315	22.8335	7.06723	1.69193	5e-05	Subtilisin-like protease SBT1.8
Zm00001d010698	15.914	16.7686	16.6933	5.27878	5.20675	4.08916	16.4586	4.85823	1.76034	5e-05	NAD(P)H dehydrogenase (quinone) FQR1
Zm00001d031168	26125.2	26408.4	25814.2	12487.7	12613.2	12508	26115.9	12536.3	1.05882	5e-05	Glycine-rich RNA-binding protein 2
Zm00001d013568	7739.5	7716.39	7515.87	3689.7	3671.61	3647.56	7657.25	3669.62	1.0612	5e-05	Glycine-rich RNA-binding_2C
Zm00001d029667	10.3871	7.82243	9.01395	0.276314	0.038006	0.230255	9.07451	0.181525	5.64358	5e-05	Membrane protein
Zm00001d032405	22.0066	22.8307	21.1245	7.55617	10.3276	9.97286	21.9873	9.28554	1.24361	5e-05	Peroxidase 1
Zm00001d013097	72.5962	70.2425	73.7991	18.9687	17.0629	18.7938	72.2126	18.2751	1.98237	5e-05	O-Glycosyl hydrolases family 17 protein
Zm00001d032902	12.1778	12.8862	10.2703	2.84591	3.05146	3.1622	11.7781	3.01986	1.96355	5e-05	Probable receptor-like protein kinase
Zm00001d045458	2160.18	2135.98	2210.43	604.23	603.838	632.198	2168.86	613.422	1.82199	5e-05	Protein EXORDIUM-like 3
Zm00001d000116	30.6494	31.2373	30.888	9.36338	11.1324	9.22163	30.9249	9.90581	1.64242	5e-05	Aldehyde dehydrogenase
Zm00001d048358	33.1296	33.2531	31.9674	12.5476	12.2804	11.1789	32.7834	12.0023	1.44966	5e-05	aconitase3
Zm00001d020623	21.5869	17.1847	19.092	3.39033	3.16951	2.69465	19.2879	3.08483	2.64443	5e-05	Copper transporter 5
Zm00001d008178	21.9256	20.5109	20.4785	10.0361	8.46228	8.20085	20.9717	8.89975	1.2366	5e-05	ABC transporter B family member 21
Zm00001d048053	76.7447	78.1574	80.169	16.5666	17.2336	17.8667	78.3571	17.2223	2.18578	5e-05	Probable inactive receptor kinase
Zm00001d033174	343.67	336.082	325.736	131.302	138.983	129.153	335.163	133.146	1.33185	5e-05	Golgi associated protein homolog
Zm00001d019078	9.12573	8.94193	8.63858	0.0478749	0.196635	0.118313	8.90208	0.120941	6.20176	0.0003	AAA-ATPase ASD mitochondrial
Zm00001d037214	11.4049	11.3884	11.0719	2.9657	3.15856	2.88181	11.2884	3.00202	1.91083	5e-05	Putative ARM repeat-containing protein containing family protein
Zm00001d013250	61.6602	61.3241	66.6221	26.098	31.8441	31.1429	63.2021	29.695	1.08975	5e-05	Glucan endo-1%2C3-beta-glucosidase 3
Zm00001d011239	18.2476	20.2192	20.9189	2.5195	2.53858	3.64792	19.7952	2.902	2.77003	5e-05	Protein QUIRKY
Zm00001d047253	850.666	844.661	820.357	398.851	398.437	391.95	838.561	396.413	1.08091	5e-05	sucrose synthase1
Zm00001d047293	14.5453	16.3833	14.3913	0.611498	0.687612	0.633953	15.1067	0.644354	4.55119	5e-05	Glucan endo-1%2C3-beta-glucosidase 4
Zm00001d017958	175.772	183.377	174.133	89.2279	86.3171	90.3952	177.761	88.6467	1.0038	5e-05	Glutamine synthetase root isozyme 3
Zm00001d030133	12.7267	12.5435	11.8908	4.13162	4.53457	3.99546	12.387	4.22055	1.55333	5e-05	CSC1-like protein
GO:0008361;regulation of cell size
Zm00001d008178	21.9256	20.5109	20.4785	10.0361	8.46228	8.20085	20.9717	8.89975	1.2366	5e-05	ABC transporter B family member 21
Zm00001d047694	73.4236	69.8641	71.5675	18.2993	17.2337	18.1999	71.6184	17.9109	1.99949	5e-05	Glycosyltransferase 5
Zm00001d028826	101.111	101.725	100.634	10.8627	10.6456	10.2535	101.157	10.5873	3.25619	5e-05	COBRA-like protein 7
Zm00001d042664	115.712	120.066	121.452	43.1295	42.9155	42.6481	119.077	42.8977	1.47292	5e-05	Patellin-1
Zm00001d014316	11.5618	11.6612	10.6995	4.41315	5.02487	6.42129	11.3075	5.28644	1.09691	5e-05	Armadillo/beta-catenin-like repeat family protein
Zm00001d016687	91.76	87.1521	95.6986	43.7549	45.7927	45.6679	91.5369	45.0718	1.02213	5e-05	Putative glycosyltransferase
Zm00001d019565	128.8	127.223	127.235	41.8153	38.7631	39.4622	127.753	40.0136	1.67479	5e-05	Aquaporin PIP2-6
Zm00001d047937	17.1771	16.3388	15.9246	4.8404	3.85196	5.06647	16.4802	4.58628	1.84534	5e-05	armadillo repeat only 1
Zm00001d034770	73.3315	69.3005	68.4977	27.0918	25.2931	25.9651	70.3765	26.1167	1.43012	5e-05	Cellulose synthase-6
Zm00001d043244	76.4299	74.1871	77.947	11.6611	12.7067	12.7299	76.188	12.3659	2.6232	5e-05	Indole-3-acetic acid-amido synthetase GH3.6
Zm00001d027530	10.8222	8.36166	7.90142	0.290108	0.357292	0.239788	9.02843	0.295729	4.93213	5e-05	NAC-transcription factor 53
Zm00001d028811	80.0311	79.526	84.6428	14.2547	14.818	14.6631	81.3999	14.5786	2.48118	5e-05	Xyloglucan 6-xylosyltransferase 2
Zm00001d034022	21.2891	19.2339	22.872	8.75636	10.4503	11.0514	21.1317	10.086	1.06705	5e-05	Tubulin beta-4 chain
Zm00001d044083	17.1126	17.3325	18.1307	0.773347	0.730202	0.785757	17.5253	0.763102	4.52142	5e-05	PIN-formed protein10
Zm00001d031871	218.339	218.481	215.9	107.188	104.119	106.958	217.573	106.088	1.03624	5e-05	brachytic2
Zm00001d039848	109.702	103.377	106.716	41.2329	37.5578	39.4696	106.599	39.4201	1.43518	5e-05	NAD(P)-binding Rossmann-fold superfamily protein
Zm00001d013078	21.6376	20.4301	22.4158	6.82237	7.94739	7.91199	21.4945	7.56058	1.5074	5e-05	Bax inhibitor-1 family protein
Zm00001d047483	16.5441	16.4563	18.2495	1.07069	1.44799	1.15772	17.0833	1.22547	3.80118	5e-05	Putative phototropic-resoponsive NPH3 family protein
Zm00001d029934	54.3122	54.3267	58.5794	16.2084	17.577	16.8365	55.7394	16.8739	1.7239	5e-05	Homeobox-leucine zipper protein HAT4
Zm00001d028348	48.0937	50.5529	50.0161	0.579758	0.370293	0.640202	49.5542	0.530084	6.54664	5e-05	Peroxidase 53
Zm00001d038373	11.6595	13.3213	12.8079	5.16671	5.20362	5.07756	12.5962	5.1493	1.29055	5e-05	O-fucosyltransferase family protein
Zm00001d045557	46.3666	48.3109	47.2401	18.8831	18.3189	17.6529	47.3059	18.285	1.37136	5e-05	Putative cellulose synthase-like family protein
Zm00001d033457	99.8541	99.0409	98.2927	22.8896	25.3451	22.004	99.0625	23.4129	2.08104	5e-05	Tubulin beta-3 chain
Zm00001d016915	120.516	123.384	124.727	36.9367	34.2715	36.3948	122.876	35.8677	1.77644	5e-05	Cryptochrome-1
Zm00001d017859	211.592	216.08	215.648	39.9629	40.9666	37.7453	214.44	39.5583	2.43852	5e-05	Rho GDP-dissociation inhibitor 1
Zm00001d028241	8.15162	6.7076	8.29641	1.50575	2.15801	2.17889	7.71854	1.94755	1.98667	5e-05	3-ketoacyl-CoA synthase
Zm00001d022327	9.09723	9.15212	9.74765	1.83685	2.6403	4.02669	9.33234	2.83461	1.71909	5e-05	Probable carboxylesterase 18
Zm00001d002618	48.2511	46.76	46.2103	2.40098	1.9572	2.55868	47.0738	2.30562	4.3517	5e-05	Dehydration-responsive element-binding protein 1D
Zm00001d020974	142.705	131.763	135.516	57.699	58.6936	54.2323	136.661	56.875	1.26474	5e-05	Chitinase-like protein 1
Zm00001d006232	10.6707	11.2427	11.6622	1.63552	1.53014	1.44673	11.1919	1.53746	2.86383	5e-05	armadillo repeat only 1
Zm00001d047283	36.217	34.4825	34.3465	13.6199	14.3191	14.6052	35.0153	14.1814	1.30399	5e-05	Vacuolar protein sorting-associated protein 52 A
Zm00001d029457	12.1698	13.6943	13.3126	1.25898	1.5706	1.13308	13.0589	1.32088	3.30546	5e-05	nucleoredoxin1
Zm00001d033234	62.4781	69.6753	68.8422	6.64751	7.1428	8.4385	66.9985	7.4096	3.17666	5e-05	Protein kinase PINOID
Zm00001d027548	1119	1124.43	1177.66	215.13	214.487	219.84	1140.36	216.486	2.39715	5e-05	sterol methyl transferase2
Zm00001d034588	128.762	138.04	138.191	53.5012	54.6514	55.5643	134.998	54.5723	1.30669	5e-05	Protein CDI
Zm00001d037214	11.4049	11.3884	11.0719	2.9657	3.15856	2.88181	11.2884	3.00202	1.91083	5e-05	Putative ARM repeat-containing protein containing family protein
Zm00001d034049	51.8792	54.0643	54.0118	16.3036	15.206	15.7108	53.3184	15.7401	1.76019	5e-05	Brittle stalk-2-like
Zm00001d008604	65.0995	66.516	64.0385	12.6777	13.5152	14.8608	65.218	13.6846	2.25272	5e-05	Protein NRT1/ PTR family 8.1
Zm00001d032696	311.175	311.386	342.601	8.62034	7.18978	8.60598	321.72	8.1387	5.30487	5e-05	Protein light-dependent short hypocotyls3
Zm00001d014341	289.753	300.83	300.203	3.14726	2.03368	3.53477	296.929	2.90523	6.67532	5e-05	Peroxidase 53
